# Supplementary material for: A custom force plate for quantifying the force applied by the finger during smartphone usage
Source: Front Bioeng Biotechnol. 2026 Feb 17;14:1685410. doi: 10.3389/fbioe.2026.1685410 (PMC12953535; doi:10.3389/fbioe.2026.1685410)
Supplement: Supplementary file 2 [file DataSheet1.zip]

Archive with 6 entries (5 files):
- STEP file/
- STEP file/layer_1.STEP
- STEP file/layer_2.STEP
- STEP file/layer_3.STEP
- STEP file/layer_4.STEP
- STEP file/layer_5.STEP
