# Supplementary material for: A custom force plate for quantifying the force applied by the finger during smartphone usage
Source: Front Bioeng Biotechnol. 2026 Feb 17;14:1685410. doi: 10.3389/fbioe.2026.1685410 (PMC12953535; doi:10.3389/fbioe.2026.1685410)
Supplement: Supplementary file 2 [file DataSheet1.zip › STEP file/layer_1.STEP]

ISO-10303-21;
HEADER;
FILE_DESCRIPTION (( 'STEP AP214' ),
    '1' );
FILE_NAME ('layer_1.STEP',
    '2025-07-21T15:55:35',
    ( '' ),
    ( '' ),
    'SwSTEP 2.0',
    'SolidWorks 2023',
    '' );
FILE_SCHEMA (( 'AUTOMOTIVE_DESIGN' ));
ENDSEC;

DATA;
#1 = CARTESIAN_POINT ( 'NONE',  ( 20.29999999999999716, 2.000000000000000000, 5.000000000000000000 ) ) ;
#2 = PRODUCT_CONTEXT ( 'NONE', #430, 'mechanical' ) ;
#3 = EDGE_CURVE ( 'NONE', #37, #305, #454, .T. ) ;
#4 = PLANE ( 'NONE',  #327 ) ;
#5 = CYLINDRICAL_SURFACE ( 'NONE', #603, 4.999999999999997335 ) ;
#6 = AXIS2_PLACEMENT_3D ( 'NONE', #251, #543, #112 ) ;
#7 = CIRCLE ( 'NONE', #434, 1.250000000000000222 ) ;
#8 = ADVANCED_FACE ( 'NONE', ( #447 ), #359, .T. ) ;
#9 = CARTESIAN_POINT ( 'NONE',  ( -20.29999999999999716, 2.000000000000000000, -5.000000000000000000 ) ) ;
#10 = FACE_OUTER_BOUND ( 'NONE', #110, .T. ) ;
#11 = EDGE_CURVE ( 'NONE', #208, #505, #248, .T. ) ;
#12 = ORIENTED_EDGE ( 'NONE', *, *, #362, .F. ) ;
#13 = DIRECTION ( 'NONE',  ( 0.000000000000000000, 1.000000000000000000, -0.000000000000000000 ) ) ;
#14 = DIRECTION ( 'NONE',  ( 0.000000000000000000, 0.000000000000000000, -1.000000000000000000 ) ) ;
#15 = DIRECTION ( 'NONE',  ( 0.000000000000000000, 0.000000000000000000, -1.000000000000000000 ) ) ;
#16 = AXIS2_PLACEMENT_3D ( 'NONE', #432, #109, #500 ) ;
#17 = ORIENTED_EDGE ( 'NONE', *, *, #618, .T. ) ;
#18 = ORIENTED_EDGE ( 'NONE', *, *, #340, .T. ) ;
#19 = CARTESIAN_POINT ( 'NONE',  ( 69.20000000000000284, 1.000000000000000000, 28.64999999999999858 ) ) ;
#20 = FACE_OUTER_BOUND ( 'NONE', #250, .T. ) ;
#21 = CYLINDRICAL_SURFACE ( 'NONE', #242, 5.000000000000000888 ) ;
#22 = ORIENTED_EDGE ( 'NONE', *, *, #364, .F. ) ;
#23 = CIRCLE ( 'NONE', #335, 1.250000000000000222 ) ;
#24 = EDGE_LOOP ( 'NONE', ( #202, #255, #40, #262 ) ) ;
#25 = CARTESIAN_POINT ( 'NONE',  ( 20.29999999999999716, 1.000000000000000000, 5.000000000000000000 ) ) ;
#26 = VERTEX_POINT ( 'NONE', #103 ) ;
#27 = CARTESIAN_POINT ( 'NONE',  ( 20.29999999999999716, 1.000000000000000000, -5.000000000000000000 ) ) ;
#28 = DIRECTION ( 'NONE',  ( -0.000000000000000000, -1.000000000000000000, 0.000000000000000000 ) ) ;
#29 = AXIS2_PLACEMENT_3D ( 'NONE', #296, #55, #485 ) ;
#30 = ORIENTED_EDGE ( 'NONE', *, *, #136, .T. ) ;
#31 = EDGE_CURVE ( 'NONE', #151, #546, #595, .T. ) ;
#32 = CARTESIAN_POINT ( 'NONE',  ( -20.29999999999999716, 2.000000000000000000, 5.000000000000000000 ) ) ;
#33 = EDGE_LOOP ( 'NONE', ( #596, #132, #155, #326 ) ) ;
#34 = VECTOR ( 'NONE', #310, 1000.000000000000000 ) ;
#35 = CARTESIAN_POINT ( 'NONE',  ( 64.19999999999998863, 1.000000000000000000, -28.64999999999999503 ) ) ;
#36 = ORIENTED_EDGE ( 'NONE', *, *, #366, .F. ) ;
#37 = VERTEX_POINT ( 'NONE', #100 ) ;
#38 = DIRECTION ( 'NONE',  ( 0.000000000000000000, 1.000000000000000000, 0.000000000000000000 ) ) ;
#39 = ORIENTED_EDGE ( 'NONE', *, *, #229, .F. ) ;
#40 = ORIENTED_EDGE ( 'NONE', *, *, #383, .T. ) ;
#41 = DIRECTION ( 'NONE',  ( 0.000000000000000000, 1.000000000000000000, 0.000000000000000000 ) ) ;
#42 = VERTEX_POINT ( 'NONE', #240 ) ;
#43 = VECTOR ( 'NONE', #162, 1000.000000000000000 ) ;
#44 = CARTESIAN_POINT ( 'NONE',  ( 20.29999999999999716, 1.000000000000000000, -5.000000000000000000 ) ) ;
#45 = DIRECTION ( 'NONE',  ( 0.000000000000000000, 1.000000000000000000, 0.000000000000000000 ) ) ;
#46 = AXIS2_PLACEMENT_3D ( 'NONE', #535, #159, #440 ) ;
#47 = PRESENTATION_STYLE_ASSIGNMENT (( #138 ) ) ;
#48 = AXIS2_PLACEMENT_3D ( 'NONE', #230, #173, #516 ) ;
#49 = DIRECTION ( 'NONE',  ( 0.000000000000000000, 1.000000000000000000, 0.000000000000000000 ) ) ;
#50 = EDGE_CURVE ( 'NONE', #208, #270, #351, .T. ) ;
#51 = FACE_BOUND ( 'NONE', #128, .T. ) ;
#52 = CYLINDRICAL_SURFACE ( 'NONE', #312, 1.250000000000000222 ) ;
#53 = ADVANCED_FACE ( 'NONE', ( #10 ), #146, .T. ) ;
#54 = EDGE_CURVE ( 'NONE', #129, #77, #477, .T. ) ;
#55 = DIRECTION ( 'NONE',  ( 0.000000000000000000, 1.000000000000000000, 0.000000000000000000 ) ) ;
#56 = CARTESIAN_POINT ( 'NONE',  ( -20.29999999999999716, 1.000000000000000000, 5.000000000000000000 ) ) ;
#57 = CARTESIAN_POINT ( 'NONE',  ( -69.20000000000000284, 1.000000000000000000, -33.64999999999999858 ) ) ;
#58 = CARTESIAN_POINT ( 'NONE',  ( -20.29999999999999716, 1.000000000000000000, -5.000000000000000000 ) ) ;
#59 = DIRECTION ( 'NONE',  ( 0.000000000000000000, 1.000000000000000000, 0.000000000000000000 ) ) ;
#60 = ORIENTED_EDGE ( 'NONE', *, *, #506, .F. ) ;
#61 = ORIENTED_EDGE ( 'NONE', *, *, #179, .T. ) ;
#62 = CARTESIAN_POINT ( 'NONE',  ( 69.20000000000000284, 2.000000000000000000, 28.64999999999999858 ) ) ;
#63 = FACE_OUTER_BOUND ( 'NONE', #66, .T. ) ;
#64 = DIRECTION ( 'NONE',  ( -0.000000000000000000, -1.000000000000000000, -0.000000000000000000 ) ) ;
#65 = ORIENTED_EDGE ( 'NONE', *, *, #294, .T. ) ;
#66 = EDGE_LOOP ( 'NONE', ( #409, #557, #131, #395 ) ) ;
#67 = CARTESIAN_POINT ( 'NONE',  ( -69.20000000000000284, 1.000000000000000000, 28.64999999999999503 ) ) ;
#68 = CYLINDRICAL_SURFACE ( 'NONE', #213, 1.250000000000000222 ) ;
#69 = EDGE_LOOP ( 'NONE', ( #470, #417, #448, #299 ) ) ;
#70 = VECTOR ( 'NONE', #540, 1000.000000000000000 ) ;
#71 = AXIS2_PLACEMENT_3D ( 'NONE', #219, #368, #225 ) ;
#72 = CARTESIAN_POINT ( 'NONE',  ( 20.29999999999999716, 1.000000000000000000, -5.000000000000000000 ) ) ;
#73 = ORIENTED_EDGE ( 'NONE', *, *, #618, .F. ) ;
#74 = ADVANCED_FACE ( 'NONE', ( #356 ), #5, .T. ) ;
#75 = AXIS2_PLACEMENT_3D ( 'NONE', #239, #527, #284 ) ;
#76 = EDGE_CURVE ( 'NONE', #221, #269, #446, .T. ) ;
#77 = VERTEX_POINT ( 'NONE', #303 ) ;
#78 = EDGE_CURVE ( 'NONE', #37, #228, #149, .T. ) ;
#79 = CARTESIAN_POINT ( 'NONE',  ( 20.29999999999999716, 1.000000000000000000, 5.000000000000000000 ) ) ;
#80 = VERTEX_POINT ( 'NONE', #341 ) ;
#81 = FACE_OUTER_BOUND ( 'NONE', #514, .T. ) ;
#82 = EDGE_LOOP ( 'NONE', ( #104, #416 ) ) ;
#83 = ORIENTED_EDGE ( 'NONE', *, *, #366, .T. ) ;
#84 = CARTESIAN_POINT ( 'NONE',  ( 20.29999999999999716, 1.000000000000000000, 3.750000000000000000 ) ) ;
#85 = ORIENTED_EDGE ( 'NONE', *, *, #290, .T. ) ;
#86 = ORIENTED_EDGE ( 'NONE', *, *, #467, .T. ) ;
#87 = FACE_OUTER_BOUND ( 'NONE', #33, .T. ) ;
#88 = AXIS2_PLACEMENT_3D ( 'NONE', #581, #147, #444 ) ;
#89 = STYLED_ITEM ( 'NONE', ( #47 ), #337 ) ;
#90 = DIRECTION ( 'NONE',  ( 0.000000000000000000, 1.000000000000000000, 0.000000000000000000 ) ) ;
#91 = DIRECTION ( 'NONE',  ( 0.000000000000000000, 1.000000000000000000, 0.000000000000000000 ) ) ;
#92 = DIRECTION ( 'NONE',  ( 0.000000000000000000, 1.000000000000000000, 0.000000000000000000 ) ) ;
#93 = DIRECTION ( 'NONE',  ( -0.000000000000000000, -1.000000000000000000, -0.000000000000000000 ) ) ;
#94 = CIRCLE ( 'NONE', #422, 1.250000000000000222 ) ;
#95 = FACE_BOUND ( 'NONE', #372, .T. ) ;
#96 = DIRECTION ( 'NONE',  ( 0.000000000000000000, 0.000000000000000000, 1.000000000000000000 ) ) ;
#97 = EDGE_CURVE ( 'NONE', #151, #496, #257, .T. ) ;
#98 = CIRCLE ( 'NONE', #181, 1.250000000000000222 ) ;
#99 = CYLINDRICAL_SURFACE ( 'NONE', #405, 1.250000000000000222 ) ;
#100 = CARTESIAN_POINT ( 'NONE',  ( -64.19999999999998863, 2.000000000000000000, 33.64999999999999858 ) ) ;
#101 = LINE ( 'NONE', #57, #191 ) ;
#102 = DIRECTION ( 'NONE',  ( 0.000000000000000000, 0.000000000000000000, 1.000000000000000000 ) ) ;
#103 = CARTESIAN_POINT ( 'NONE',  ( 20.29999999999999716, 1.000000000000000000, -6.250000000000000000 ) ) ;
#104 = ORIENTED_EDGE ( 'NONE', *, *, #97, .T. ) ;
#105 = AXIS2_PLACEMENT_3D ( 'NONE', #246, #301, #588 ) ;
#106 = EDGE_LOOP ( 'NONE', ( #36, #22 ) ) ;
#107 = DIRECTION ( 'NONE',  ( -1.000000000000000000, 0.000000000000000000, 0.000000000000000000 ) ) ;
#108 = DIRECTION ( 'NONE',  ( 0.000000000000000000, 0.000000000000000000, -1.000000000000000000 ) ) ;
#109 = DIRECTION ( 'NONE',  ( 0.000000000000000000, 1.000000000000000000, 0.000000000000000000 ) ) ;
#110 = EDGE_LOOP ( 'NONE', ( #150, #353, #611, #178 ) ) ;
#111 = ORIENTED_EDGE ( 'NONE', *, *, #11, .T. ) ;
#112 = DIRECTION ( 'NONE',  ( 0.000000000000000000, 0.000000000000000000, 1.000000000000000000 ) ) ;
#113 = CARTESIAN_POINT ( 'NONE',  ( -20.29999999999999716, 1.000000000000000000, 5.000000000000000000 ) ) ;
#114 = CARTESIAN_POINT ( 'NONE',  ( 69.20000000000000284, 1.000000000000000000, 33.64999999999999858 ) ) ;
#115 = EDGE_LOOP ( 'NONE', ( #592, #174 ) ) ;
#116 = CARTESIAN_POINT ( 'NONE',  ( 64.19999999999998863, 2.000000000000000000, 33.64999999999999858 ) ) ;
#117 = ORIENTED_EDGE ( 'NONE', *, *, #120, .T. ) ;
#118 = PRODUCT_DEFINITION ( 'UNKNOWN', '', #226, #598 ) ;
#119 = VECTOR ( 'NONE', #64, 1000.000000000000000 ) ;
#120 = EDGE_CURVE ( 'NONE', #270, #80, #436, .T. ) ;
#121 = EDGE_CURVE ( 'NONE', #26, #402, #193, .T. ) ;
#122 = ORIENTED_EDGE ( 'NONE', *, *, #3, .T. ) ;
#123 = CLOSED_SHELL ( 'NONE', ( #410, #338, #455, #185, #412, #478, #407, #163, #386, #502, #507, #616, #523, #8, #139, #568, #53, #74 ) ) ;
#124 = CARTESIAN_POINT ( 'NONE',  ( 0.000000000000000000, 1.000000000000000000, 0.000000000000000000 ) ) ;
#125 = ORIENTED_EDGE ( 'NONE', *, *, #340, .F. ) ;
#126 = DIRECTION ( 'NONE',  ( 0.000000000000000000, 0.000000000000000000, 1.000000000000000000 ) ) ;
#127 = CIRCLE ( 'NONE', #176, 5.000000000000000888 ) ;
#128 = EDGE_LOOP ( 'NONE', ( #408, #414 ) ) ;
#129 = VERTEX_POINT ( 'NONE', #385 ) ;
#130 = CARTESIAN_POINT ( 'NONE',  ( -20.29999999999999716, 1.000000000000000000, 3.750000000000000000 ) ) ;
#131 = ORIENTED_EDGE ( 'NONE', *, *, #166, .T. ) ;
#132 = ORIENTED_EDGE ( 'NONE', *, *, #233, .T. ) ;
#133 = CARTESIAN_POINT ( 'NONE',  ( -69.20000000000000284, 1.000000000000000000, 33.64999999999999858 ) ) ;
#134 =( NAMED_UNIT ( * ) SI_UNIT ( $, .STERADIAN. ) SOLID_ANGLE_UNIT ( ) );
#135 = DIRECTION ( 'NONE',  ( -1.000000000000000000, 0.000000000000000000, 0.000000000000000000 ) ) ;
#136 = EDGE_CURVE ( 'NONE', #221, #42, #532, .T. ) ;
#137 = VECTOR ( 'NONE', #107, 1000.000000000000000 ) ;
#138 = SURFACE_STYLE_USAGE ( .BOTH. , #286 ) ;
#139 = ADVANCED_FACE ( 'NONE', ( #389 ), #21, .T. ) ;
#140 = DIRECTION ( 'NONE',  ( 0.000000000000000000, 1.000000000000000000, 0.000000000000000000 ) ) ;
#141 = APPLICATION_PROTOCOL_DEFINITION ( 'draft international standard', 'automotive_design', 1998, #511 ) ;
#142 = VECTOR ( 'NONE', #200, 1000.000000000000000 ) ;
#143 = CARTESIAN_POINT ( 'NONE',  ( 20.29999999999999716, 1.000000000000000000, 6.250000000000000000 ) ) ;
#144 = VECTOR ( 'NONE', #135, 1000.000000000000000 ) ;
#145 = DIRECTION ( 'NONE',  ( 0.000000000000000000, 1.000000000000000000, 0.000000000000000000 ) ) ;
#146 = CYLINDRICAL_SURFACE ( 'NONE', #16, 5.000000000000000888 ) ;
#147 = DIRECTION ( 'NONE',  ( 0.000000000000000000, 1.000000000000000000, 0.000000000000000000 ) ) ;
#148 = CARTESIAN_POINT ( 'NONE',  ( 0.000000000000000000, 2.000000000000000000, 0.000000000000000000 ) ) ;
#149 = LINE ( 'NONE', #196, #142 ) ;
#150 = ORIENTED_EDGE ( 'NONE', *, *, #294, .F. ) ;
#151 = VERTEX_POINT ( 'NONE', #288 ) ;
#152 = CARTESIAN_POINT ( 'NONE',  ( -69.20000000000000284, 2.000000000000000000, 28.64999999999999503 ) ) ;
#153 = DIRECTION ( 'NONE',  ( 1.000000000000000000, 0.000000000000000000, 0.000000000000000000 ) ) ;
#154 = DIRECTION ( 'NONE',  ( 0.000000000000000000, 1.000000000000000000, 0.000000000000000000 ) ) ;
#155 = ORIENTED_EDGE ( 'NONE', *, *, #506, .T. ) ;
#156 = ORIENTED_EDGE ( 'NONE', *, *, #279, .T. ) ;
#157 = CARTESIAN_POINT ( 'NONE',  ( -64.19999999999998863, 2.000000000000000000, -33.64999999999999858 ) ) ;
#158 = FACE_OUTER_BOUND ( 'NONE', #24, .T. ) ;
#159 = DIRECTION ( 'NONE',  ( 0.000000000000000000, 1.000000000000000000, 0.000000000000000000 ) ) ;
#160 = VERTEX_POINT ( 'NONE', #483 ) ;
#161 = EDGE_LOOP ( 'NONE', ( #156, #369 ) ) ;
#162 = DIRECTION ( 'NONE',  ( 0.000000000000000000, 1.000000000000000000, 0.000000000000000000 ) ) ;
#163 = ADVANCED_FACE ( 'NONE', ( #486 ), #52, .F. ) ;
#164 = VERTEX_POINT ( 'NONE', #398 ) ;
#165 = DIRECTION ( 'NONE',  ( 0.000000000000000000, 0.000000000000000000, 1.000000000000000000 ) ) ;
#166 = EDGE_CURVE ( 'NONE', #160, #129, #392, .T. ) ;
#167 =( GEOMETRIC_REPRESENTATION_CONTEXT ( 3 ) GLOBAL_UNCERTAINTY_ASSIGNED_CONTEXT ( ( #550 ) ) GLOBAL_UNIT_ASSIGNED_CONTEXT ( ( #423, #234, #184 ) ) REPRESENTATION_CONTEXT ( 'NONE', 'WORKASPACE' ) );
#168 = EDGE_CURVE ( 'NONE', #42, #201, #101, .T. ) ;
#169 = AXIS2_PLACEMENT_3D ( 'NONE', #493, #203, #498 ) ;
#170 = ORIENTED_EDGE ( 'NONE', *, *, #290, .F. ) ;
#171 = FACE_OUTER_BOUND ( 'NONE', #325, .T. ) ;
#172 = ORIENTED_EDGE ( 'NONE', *, *, #272, .T. ) ;
#173 = DIRECTION ( 'NONE',  ( 0.000000000000000000, 0.000000000000000000, -1.000000000000000000 ) ) ;
#174 = ORIENTED_EDGE ( 'NONE', *, *, #383, .F. ) ;
#175 = ORIENTED_EDGE ( 'NONE', *, *, #293, .T. ) ;
#176 = AXIS2_PLACEMENT_3D ( 'NONE', #556, #615, #126 ) ;
#177 = ORIENTED_EDGE ( 'NONE', *, *, #473, .F. ) ;
#178 = ORIENTED_EDGE ( 'NONE', *, *, #475, .F. ) ;
#179 = EDGE_CURVE ( 'NONE', #536, #512, #387, .T. ) ;
#180 = DIRECTION ( 'NONE',  ( 0.000000000000000000, 0.000000000000000000, -1.000000000000000000 ) ) ;
#181 = AXIS2_PLACEMENT_3D ( 'NONE', #58, #435, #594 ) ;
#182 = EDGE_CURVE ( 'NONE', #26, #536, #521, .T. ) ;
#183 = FILL_AREA_STYLE ('',( #282 ) ) ;
#184 =( NAMED_UNIT ( * ) SI_UNIT ( $, .STERADIAN. ) SOLID_ANGLE_UNIT ( ) );
#185 = ADVANCED_FACE ( 'NONE', ( #256 ), #198, .F. ) ;
#186 = MECHANICAL_DESIGN_GEOMETRIC_PRESENTATION_REPRESENTATION (  '', ( #89 ), #522 ) ;
#187 = DIRECTION ( 'NONE',  ( 0.000000000000000000, 0.000000000000000000, -1.000000000000000000 ) ) ;
#188 = DIRECTION ( 'NONE',  ( 1.000000000000000000, 0.000000000000000000, 0.000000000000000000 ) ) ;
#189 = CARTESIAN_POINT ( 'NONE',  ( -64.19999999999998863, 1.000000000000000000, -28.64999999999999858 ) ) ;
#190 = DIRECTION ( 'NONE',  ( 0.000000000000000000, 1.000000000000000000, 0.000000000000000000 ) ) ;
#191 = VECTOR ( 'NONE', #165, 1000.000000000000000 ) ;
#192 = LINE ( 'NONE', #445, #503 ) ;
#193 = LINE ( 'NONE', #346, #70 ) ;
#194 = CARTESIAN_POINT ( 'NONE',  ( -69.20000000000000284, 2.000000000000000000, -28.64999999999999858 ) ) ;
#195 = CARTESIAN_POINT ( 'NONE',  ( -20.29999999999999716, 1.000000000000000000, -5.000000000000000000 ) ) ;
#196 = CARTESIAN_POINT ( 'NONE',  ( -69.20000000000000284, 2.000000000000000000, 33.64999999999999858 ) ) ;
#197 = ORIENTED_EDGE ( 'NONE', *, *, #562, .T. ) ;
#198 = CYLINDRICAL_SURFACE ( 'NONE', #471, 1.250000000000000222 ) ;
#199 = CARTESIAN_POINT ( 'NONE',  ( 69.20000000000000284, 1.000000000000000000, -28.64999999999999503 ) ) ;
#200 = DIRECTION ( 'NONE',  ( 1.000000000000000000, 0.000000000000000000, 0.000000000000000000 ) ) ;
#201 = VERTEX_POINT ( 'NONE', #602 ) ;
#202 = ORIENTED_EDGE ( 'NONE', *, *, #231, .F. ) ;
#203 = DIRECTION ( 'NONE',  ( -0.000000000000000000, -1.000000000000000000, -0.000000000000000000 ) ) ;
#204 = CARTESIAN_POINT ( 'NONE',  ( 20.29999999999999716, 2.000000000000000000, -5.000000000000000000 ) ) ;
#205 = DIRECTION ( 'NONE',  ( 0.000000000000000000, 1.000000000000000000, -0.000000000000000000 ) ) ;
#206 = VECTOR ( 'NONE', #222, 1000.000000000000000 ) ;
#207 = ORIENTED_EDGE ( 'NONE', *, *, #587, .F. ) ;
#208 = VERTEX_POINT ( 'NONE', #62 ) ;
#209 = DIRECTION ( 'NONE',  ( 0.000000000000000000, 1.000000000000000000, 0.000000000000000000 ) ) ;
#210 = DIRECTION ( 'NONE',  ( 0.000000000000000000, 0.000000000000000000, -1.000000000000000000 ) ) ;
#211 = DIRECTION ( 'NONE',  ( 0.000000000000000000, 1.000000000000000000, 0.000000000000000000 ) ) ;
#212 = EDGE_CURVE ( 'NONE', #220, #221, #612, .T. ) ;
#213 = AXIS2_PLACEMENT_3D ( 'NONE', #489, #539, #243 ) ;
#214 = CARTESIAN_POINT ( 'NONE',  ( -69.20000000000000284, 1.000000000000000000, -33.64999999999999858 ) ) ;
#215 = ORIENTED_EDGE ( 'NONE', *, *, #97, .F. ) ;
#216 = DIRECTION ( 'NONE',  ( 0.000000000000000000, 0.000000000000000000, 1.000000000000000000 ) ) ;
#217 = AXIS2_PLACEMENT_3D ( 'NONE', #426, #93, #479 ) ;
#218 = VERTEX_POINT ( 'NONE', #547 ) ;
#219 = CARTESIAN_POINT ( 'NONE',  ( 69.20000000000000284, 1.000000000000000000, 33.64999999999999858 ) ) ;
#220 = VERTEX_POINT ( 'NONE', #157 ) ;
#221 = VERTEX_POINT ( 'NONE', #194 ) ;
#222 = DIRECTION ( 'NONE',  ( 1.000000000000000000, 0.000000000000000000, 0.000000000000000000 ) ) ;
#223 = ORIENTED_EDGE ( 'NONE', *, *, #50, .F. ) ;
#224 = ORIENTED_EDGE ( 'NONE', *, *, #78, .T. ) ;
#225 = DIRECTION ( 'NONE',  ( 0.000000000000000000, 1.000000000000000000, 0.000000000000000000 ) ) ;
#226 = PRODUCT_DEFINITION_FORMATION_WITH_SPECIFIED_SOURCE ( 'ANY', '', #323, .NOT_KNOWN. ) ;
#227 = AXIS2_PLACEMENT_3D ( 'NONE', #607, #518, #413 ) ;
#228 = VERTEX_POINT ( 'NONE', #116 ) ;
#229 = EDGE_CURVE ( 'NONE', #305, #201, #277, .T. ) ;
#230 = CARTESIAN_POINT ( 'NONE',  ( 69.20000000000000284, 1.000000000000000000, -33.64999999999999858 ) ) ;
#231 = EDGE_CURVE ( 'NONE', #496, #151, #360, .T. ) ;
#232 = CARTESIAN_POINT ( 'NONE',  ( 20.29999999999999716, 2.000000000000000000, 3.750000000000000000 ) ) ;
#233 = EDGE_CURVE ( 'NONE', #304, #420, #306, .T. ) ;
#234 =( NAMED_UNIT ( * ) PLANE_ANGLE_UNIT ( ) SI_UNIT ( $, .RADIAN. ) );
#235 = AXIS2_PLACEMENT_3D ( 'NONE', #113, #345, #252 ) ;
#236 = DIRECTION ( 'NONE',  ( 0.000000000000000000, 1.000000000000000000, 0.000000000000000000 ) ) ;
#237 = SHAPE_DEFINITION_REPRESENTATION ( #459, #425 ) ;
#238 = LINE ( 'NONE', #143, #266 ) ;
#239 = CARTESIAN_POINT ( 'NONE',  ( -20.29999999999999716, 2.000000000000000000, 5.000000000000000000 ) ) ;
#240 = CARTESIAN_POINT ( 'NONE',  ( -69.20000000000000284, 1.000000000000000000, -28.64999999999999858 ) ) ;
#241 = EDGE_CURVE ( 'NONE', #402, #512, #411, .T. ) ;
#242 = AXIS2_PLACEMENT_3D ( 'NONE', #292, #584, #308 ) ;
#243 = DIRECTION ( 'NONE',  ( 0.000000000000000000, 0.000000000000000000, 1.000000000000000000 ) ) ;
#244 = DIRECTION ( 'NONE',  ( 0.000000000000000000, 0.000000000000000000, -1.000000000000000000 ) ) ;
#245 = EDGE_CURVE ( 'NONE', #201, #269, #438, .T. ) ;
#246 = CARTESIAN_POINT ( 'NONE',  ( 20.29999999999999716, 2.000000000000000000, -5.000000000000000000 ) ) ;
#247 = FACE_BOUND ( 'NONE', #161, .T. ) ;
#248 = LINE ( 'NONE', #400, #315 ) ;
#249 = ORIENTED_EDGE ( 'NONE', *, *, #583, .T. ) ;
#250 = EDGE_LOOP ( 'NONE', ( #357, #537, #61, #606 ) ) ;
#251 = CARTESIAN_POINT ( 'NONE',  ( -64.19999999999998863, 1.000000000000000000, 28.64999999999999503 ) ) ;
#252 = DIRECTION ( 'NONE',  ( 0.000000000000000000, 0.000000000000000000, 1.000000000000000000 ) ) ;
#253 = CARTESIAN_POINT ( 'NONE',  ( -69.20000000000000284, 1.000000000000000000, -28.64999999999999858 ) ) ;
#254 = VERTEX_POINT ( 'NONE', #450 ) ;
#255 = ORIENTED_EDGE ( 'NONE', *, *, #519, .T. ) ;
#256 = FACE_OUTER_BOUND ( 'NONE', #441, .T. ) ;
#257 = CIRCLE ( 'NONE', #382, 1.250000000000000222 ) ;
#258 = AXIS2_PLACEMENT_3D ( 'NONE', #124, #619, #365 ) ;
#259 = EDGE_LOOP ( 'NONE', ( #224, #17, #111, #348, #172, #370, #314, #515 ) ) ;
#260 = DIRECTION ( 'NONE',  ( 0.000000000000000000, 0.000000000000000000, 1.000000000000000000 ) ) ;
#261 = EDGE_LOOP ( 'NONE', ( #86, #614 ) ) ;
#262 = ORIENTED_EDGE ( 'NONE', *, *, #31, .F. ) ;
#263 = CIRCLE ( 'NONE', #601, 1.250000000000000222 ) ;
#264 = ORIENTED_EDGE ( 'NONE', *, *, #452, .T. ) ;
#265 = CARTESIAN_POINT ( 'NONE',  ( -20.29999999999999716, 2.000000000000000000, 6.250000000000000000 ) ) ;
#266 = VECTOR ( 'NONE', #333, 1000.000000000000000 ) ;
#267 = ORIENTED_EDGE ( 'NONE', *, *, #233, .F. ) ;
#268 = PLANE ( 'NONE',  #258 ) ;
#269 = VERTEX_POINT ( 'NONE', #152 ) ;
#270 = VERTEX_POINT ( 'NONE', #19 ) ;
#271 = DIRECTION ( 'NONE',  ( -0.000000000000000000, 1.000000000000000000, 0.000000000000000000 ) ) ;
#272 = EDGE_CURVE ( 'NONE', #304, #220, #349, .T. ) ;
#273 = ORIENTED_EDGE ( 'NONE', *, *, #245, .T. ) ;
#274 = ORIENTED_EDGE ( 'NONE', *, *, #166, .F. ) ;
#275 = EDGE_CURVE ( 'NONE', #270, #254, #376, .T. ) ;
#276 = DIRECTION ( 'NONE',  ( 0.000000000000000000, 1.000000000000000000, 0.000000000000000000 ) ) ;
#277 = CIRCLE ( 'NONE', #6, 4.999999999999997335 ) ;
#278 = AXIS2_PLACEMENT_3D ( 'NONE', #189, #526, #621 ) ;
#279 = EDGE_CURVE ( 'NONE', #396, #321, #7, .T. ) ;
#280 = LINE ( 'NONE', #622, #343 ) ;
#281 = LINE ( 'NONE', #133, #206 ) ;
#282 = FILL_AREA_STYLE_COLOUR ( '', #361 ) ;
#283 = VECTOR ( 'NONE', #495, 1000.000000000000000 ) ;
#284 = DIRECTION ( 'NONE',  ( 0.000000000000000000, 0.000000000000000000, -1.000000000000000000 ) ) ;
#285 = AXIS2_PLACEMENT_3D ( 'NONE', #195, #388, #589 ) ;
#286 = SURFACE_SIDE_STYLE ('',( #569 ) ) ;
#287 = FACE_OUTER_BOUND ( 'NONE', #69, .T. ) ;
#288 = CARTESIAN_POINT ( 'NONE',  ( -20.29999999999999716, 1.000000000000000000, 6.250000000000000000 ) ) ;
#289 = AXIS2_PLACEMENT_3D ( 'NONE', #204, #393, #14 ) ;
#290 = EDGE_CURVE ( 'NONE', #420, #80, #461, .T. ) ;
#291 = CYLINDRICAL_SURFACE ( 'NONE', #29, 1.250000000000000222 ) ;
#292 = CARTESIAN_POINT ( 'NONE',  ( 64.19999999999998863, 1.000000000000000000, 28.64999999999999858 ) ) ;
#293 = EDGE_CURVE ( 'NONE', #396, #218, #238, .T. ) ;
#294 = EDGE_CURVE ( 'NONE', #42, #552, #551, .T. ) ;
#295 = DIRECTION ( 'NONE',  ( 0.000000000000000000, 1.000000000000000000, 0.000000000000000000 ) ) ;
#296 = CARTESIAN_POINT ( 'NONE',  ( 20.29999999999999716, 1.000000000000000000, -5.000000000000000000 ) ) ;
#297 = PRESENTATION_LAYER_ASSIGNMENT (  '', '', ( #89 ) ) ;
#298 = CARTESIAN_POINT ( 'NONE',  ( 69.20000000000000284, 1.000000000000000000, 28.64999999999999858 ) ) ;
#299 = ORIENTED_EDGE ( 'NONE', *, *, #293, .F. ) ;
#300 = ORIENTED_EDGE ( 'NONE', *, *, #168, .T. ) ;
#301 = DIRECTION ( 'NONE',  ( 0.000000000000000000, 1.000000000000000000, 0.000000000000000000 ) ) ;
#302 = LINE ( 'NONE', #199, #374 ) ;
#303 = CARTESIAN_POINT ( 'NONE',  ( -20.29999999999999716, 2.000000000000000000, -6.250000000000000000 ) ) ;
#304 = VERTEX_POINT ( 'NONE', #623 ) ;
#305 = VERTEX_POINT ( 'NONE', #378 ) ;
#306 = LINE ( 'NONE', #488, #34 ) ;
#307 = CARTESIAN_POINT ( 'NONE',  ( 64.19999999999998863, 1.000000000000000000, -33.64999999999999858 ) ) ;
#308 = DIRECTION ( 'NONE',  ( 0.000000000000000000, 0.000000000000000000, 1.000000000000000000 ) ) ;
#309 = VERTEX_POINT ( 'NONE', #332 ) ;
#310 = DIRECTION ( 'NONE',  ( -0.000000000000000000, -1.000000000000000000, -0.000000000000000000 ) ) ;
#311 = AXIS2_PLACEMENT_3D ( 'NONE', #573, #381, #188 ) ;
#312 = AXIS2_PLACEMENT_3D ( 'NONE', #453, #211, #504 ) ;
#313 = ORIENTED_EDGE ( 'NONE', *, *, #54, .F. ) ;
#314 = ORIENTED_EDGE ( 'NONE', *, *, #76, .T. ) ;
#315 = VECTOR ( 'NONE', #15, 1000.000000000000000 ) ;
#316 = CIRCLE ( 'NONE', #427, 4.999999999999997335 ) ;
#317 = LINE ( 'NONE', #320, #144 ) ;
#318 = ORIENTED_EDGE ( 'NONE', *, *, #245, .F. ) ;
#319 = AXIS2_PLACEMENT_3D ( 'NONE', #9, #145, #108 ) ;
#320 = CARTESIAN_POINT ( 'NONE',  ( 69.20000000000000284, 1.000000000000000000, -33.64999999999999858 ) ) ;
#321 = VERTEX_POINT ( 'NONE', #377 ) ;
#322 = VERTEX_POINT ( 'NONE', #232 ) ;
#323 = PRODUCT ( 'layer_1', 'layer_1', '', ( #2 ) ) ;
#324 = DIRECTION ( 'NONE',  ( 0.000000000000000000, 1.000000000000000000, 0.000000000000000000 ) ) ;
#325 = EDGE_LOOP ( 'NONE', ( #492, #373, #117, #264 ) ) ;
#326 = ORIENTED_EDGE ( 'NONE', *, *, #475, .T. ) ;
#327 = AXIS2_PLACEMENT_3D ( 'NONE', #148, #355, #153 ) ;
#328 = PLANE ( 'NONE',  #48 ) ;
#329 =( LENGTH_UNIT ( ) NAMED_UNIT ( * ) SI_UNIT ( .MILLI., .METRE. ) );
#330 = FACE_OUTER_BOUND ( 'NONE', #347, .T. ) ;
#331 = VECTOR ( 'NONE', #45, 1000.000000000000000 ) ;
#332 = CARTESIAN_POINT ( 'NONE',  ( -20.29999999999999716, 1.000000000000000000, -6.250000000000000000 ) ) ;
#333 = DIRECTION ( 'NONE',  ( 0.000000000000000000, 1.000000000000000000, 0.000000000000000000 ) ) ;
#334 = AXIS2_PLACEMENT_3D ( 'NONE', #72, #358, #354 ) ;
#335 = AXIS2_PLACEMENT_3D ( 'NONE', #79, #276, #553 ) ;
#336 = CARTESIAN_POINT ( 'NONE',  ( 20.29999999999999716, 1.000000000000000000, 5.000000000000000000 ) ) ;
#337 = MANIFOLD_SOLID_BREP ( 'NONE', #123 ) ;
#338 = ADVANCED_FACE ( 'NONE', ( #287 ), #474, .F. ) ;
#339 = CARTESIAN_POINT ( 'NONE',  ( 20.29999999999999716, 1.000000000000000000, 6.250000000000000000 ) ) ;
#340 = EDGE_CURVE ( 'NONE', #254, #228, #429, .T. ) ;
#341 = CARTESIAN_POINT ( 'NONE',  ( 69.20000000000000284, 1.000000000000000000, -28.64999999999999503 ) ) ;
#342 = EDGE_CURVE ( 'NONE', #269, #37, #316, .T. ) ;
#343 = VECTOR ( 'NONE', #92, 1000.000000000000000 ) ;
#344 = CARTESIAN_POINT ( 'NONE',  ( -64.19999999999998863, 2.000000000000000000, -28.64999999999999858 ) ) ;
#345 = DIRECTION ( 'NONE',  ( 0.000000000000000000, 1.000000000000000000, 0.000000000000000000 ) ) ;
#346 = CARTESIAN_POINT ( 'NONE',  ( 20.29999999999999716, 1.000000000000000000, -6.250000000000000000 ) ) ;
#347 = EDGE_LOOP ( 'NONE', ( #170, #267, #207, #560 ) ) ;
#348 = ORIENTED_EDGE ( 'NONE', *, *, #587, .T. ) ;
#349 = LINE ( 'NONE', #538, #137 ) ;
#350 = DIRECTION ( 'NONE',  ( -0.000000000000000000, 1.000000000000000000, 0.000000000000000000 ) ) ;
#351 = LINE ( 'NONE', #298, #283 ) ;
#352 = CARTESIAN_POINT ( 'NONE',  ( -64.19999999999998863, 1.000000000000000000, 33.64999999999999858 ) ) ;
#353 = ORIENTED_EDGE ( 'NONE', *, *, #136, .F. ) ;
#354 = DIRECTION ( 'NONE',  ( 0.000000000000000000, 0.000000000000000000, -1.000000000000000000 ) ) ;
#355 = DIRECTION ( 'NONE',  ( -0.000000000000000000, 1.000000000000000000, 0.000000000000000000 ) ) ;
#356 = FACE_OUTER_BOUND ( 'NONE', #597, .T. ) ;
#357 = ORIENTED_EDGE ( 'NONE', *, *, #121, .F. ) ;
#358 = DIRECTION ( 'NONE',  ( 0.000000000000000000, 1.000000000000000000, 0.000000000000000000 ) ) ;
#359 = PLANE ( 'NONE',  #442 ) ;
#360 = CIRCLE ( 'NONE', #88, 1.250000000000000222 ) ;
#361 = COLOUR_RGB ( '',0.7921568627450980005, 0.8196078431372548767, 0.9333333333333333481 ) ;
#362 = EDGE_CURVE ( 'NONE', #309, #160, #263, .T. ) ;
#363 = ORIENTED_EDGE ( 'NONE', *, *, #182, .T. ) ;
#364 = EDGE_CURVE ( 'NONE', #322, #218, #564, .T. ) ;
#365 = DIRECTION ( 'NONE',  ( 1.000000000000000000, 0.000000000000000000, 0.000000000000000000 ) ) ;
#366 = EDGE_CURVE ( 'NONE', #218, #322, #620, .T. ) ;
#367 = EDGE_LOOP ( 'NONE', ( #197, #363 ) ) ;
#368 = DIRECTION ( 'NONE',  ( 1.000000000000000000, 0.000000000000000000, 0.000000000000000000 ) ) ;
#369 = ORIENTED_EDGE ( 'NONE', *, *, #525, .T. ) ;
#370 = ORIENTED_EDGE ( 'NONE', *, *, #212, .T. ) ;
#371 = VECTOR ( 'NONE', #324, 1000.000000000000000 ) ;
#372 = EDGE_LOOP ( 'NONE', ( #313, #177 ) ) ;
#373 = ORIENTED_EDGE ( 'NONE', *, *, #50, .T. ) ;
#374 = VECTOR ( 'NONE', #350, 1000.000000000000000 ) ;
#375 = LINE ( 'NONE', #84, #528 ) ;
#376 = CIRCLE ( 'NONE', #169, 5.000000000000000888 ) ;
#377 = CARTESIAN_POINT ( 'NONE',  ( 20.29999999999999716, 1.000000000000000000, 3.750000000000000000 ) ) ;
#378 = CARTESIAN_POINT ( 'NONE',  ( -64.19999999999998863, 1.000000000000000000, 33.64999999999999858 ) ) ;
#379 = EDGE_CURVE ( 'NONE', #309, #77, #280, .T. ) ;
#380 = DIRECTION ( 'NONE',  ( 0.000000000000000000, 0.000000000000000000, -1.000000000000000000 ) ) ;
#381 = DIRECTION ( 'NONE',  ( 0.000000000000000000, 0.000000000000000000, 1.000000000000000000 ) ) ;
#382 = AXIS2_PLACEMENT_3D ( 'NONE', #56, #59, #244 ) ;
#383 = EDGE_CURVE ( 'NONE', #164, #546, #508, .T. ) ;
#384 = DIRECTION ( 'NONE',  ( 0.000000000000000000, 1.000000000000000000, 0.000000000000000000 ) ) ;
#385 = CARTESIAN_POINT ( 'NONE',  ( -20.29999999999999716, 2.000000000000000000, -3.750000000000000000 ) ) ;
#386 = ADVANCED_FACE ( 'NONE', ( #574, #566, #95, #51, #431 ), #4, .T. ) ;
#387 = LINE ( 'NONE', #533, #575 ) ;
#388 = DIRECTION ( 'NONE',  ( 0.000000000000000000, 1.000000000000000000, 0.000000000000000000 ) ) ;
#389 = FACE_OUTER_BOUND ( 'NONE', #509, .T. ) ;
#390 = DIRECTION ( 'NONE',  ( -1.000000000000000000, 0.000000000000000000, 0.000000000000000000 ) ) ;
#391 = VECTOR ( 'NONE', #28, 1000.000000000000000 ) ;
#392 = LINE ( 'NONE', #403, #43 ) ;
#393 = DIRECTION ( 'NONE',  ( 0.000000000000000000, 1.000000000000000000, 0.000000000000000000 ) ) ;
#394 = DIRECTION ( 'NONE',  ( 0.000000000000000000, 0.000000000000000000, -1.000000000000000000 ) ) ;
#395 = ORIENTED_EDGE ( 'NONE', *, *, #54, .T. ) ;
#396 = VERTEX_POINT ( 'NONE', #339 ) ;
#397 = CIRCLE ( 'NONE', #319, 1.250000000000000222 ) ;
#398 = CARTESIAN_POINT ( 'NONE',  ( -20.29999999999999716, 2.000000000000000000, 3.750000000000000000 ) ) ;
#399 = CARTESIAN_POINT ( 'NONE',  ( 20.29999999999999716, 1.000000000000000000, 5.000000000000000000 ) ) ;
#400 = CARTESIAN_POINT ( 'NONE',  ( 69.20000000000000284, 2.000000000000000000, 33.64999999999999858 ) ) ;
#401 = ORIENTED_EDGE ( 'NONE', *, *, #168, .F. ) ;
#402 = VERTEX_POINT ( 'NONE', #531 ) ;
#403 = CARTESIAN_POINT ( 'NONE',  ( -20.29999999999999716, 1.000000000000000000, -3.750000000000000000 ) ) ;
#404 = ORIENTED_EDGE ( 'NONE', *, *, #121, .T. ) ;
#405 = AXIS2_PLACEMENT_3D ( 'NONE', #399, #499, #102 ) ;
#406 = DIRECTION ( 'NONE',  ( 0.000000000000000000, 1.000000000000000000, 0.000000000000000000 ) ) ;
#407 = ADVANCED_FACE ( 'NONE', ( #439 ), #99, .F. ) ;
#408 = ORIENTED_EDGE ( 'NONE', *, *, #458, .F. ) ;
#409 = ORIENTED_EDGE ( 'NONE', *, *, #379, .F. ) ;
#410 = ADVANCED_FACE ( 'NONE', ( #158 ), #544, .F. ) ;
#411 = CIRCLE ( 'NONE', #105, 1.250000000000000222 ) ;
#412 = ADVANCED_FACE ( 'NONE', ( #20 ), #291, .F. ) ;
#413 = DIRECTION ( 'NONE',  ( 1.000000000000000000, 0.000000000000000000, 0.000000000000000000 ) ) ;
#414 = ORIENTED_EDGE ( 'NONE', *, *, #241, .F. ) ;
#415 = CARTESIAN_POINT ( 'NONE',  ( 20.29999999999999716, 2.000000000000000000, -3.750000000000000000 ) ) ;
#416 = ORIENTED_EDGE ( 'NONE', *, *, #231, .T. ) ;
#417 = ORIENTED_EDGE ( 'NONE', *, *, #565, .T. ) ;
#418 = DIRECTION ( 'NONE',  ( 0.000000000000000000, 1.000000000000000000, 0.000000000000000000 ) ) ;
#419 = ORIENTED_EDGE ( 'NONE', *, *, #275, .T. ) ;
#420 = VERTEX_POINT ( 'NONE', #307 ) ;
#421 = VECTOR ( 'NONE', #96, 1000.000000000000000 ) ;
#422 = AXIS2_PLACEMENT_3D ( 'NONE', #44, #38, #180 ) ;
#423 =( LENGTH_UNIT ( ) NAMED_UNIT ( * ) SI_UNIT ( .MILLI., .METRE. ) );
#424 = FACE_OUTER_BOUND ( 'NONE', #491, .T. ) ;
#425 = ADVANCED_BREP_SHAPE_REPRESENTATION ( 'layer_1', ( #337, #311 ), #167 ) ;
#426 = CARTESIAN_POINT ( 'NONE',  ( 64.19999999999998863, 1.000000000000000000, -28.64999999999999503 ) ) ;
#427 = AXIS2_PLACEMENT_3D ( 'NONE', #572, #236, #428 ) ;
#428 = DIRECTION ( 'NONE',  ( 0.000000000000000000, 0.000000000000000000, 1.000000000000000000 ) ) ;
#429 = LINE ( 'NONE', #529, #331 ) ;
#430 = APPLICATION_CONTEXT ( 'automotive_design' ) ;
#431 = FACE_OUTER_BOUND ( 'NONE', #259, .T. ) ;
#432 = CARTESIAN_POINT ( 'NONE',  ( -64.19999999999998863, 1.000000000000000000, -28.64999999999999858 ) ) ;
#433 = VECTOR ( 'NONE', #394, 1000.000000000000000 ) ;
#434 = AXIS2_PLACEMENT_3D ( 'NONE', #25, #599, #210 ) ;
#435 = DIRECTION ( 'NONE',  ( 0.000000000000000000, 1.000000000000000000, 0.000000000000000000 ) ) ;
#436 = LINE ( 'NONE', #114, #433 ) ;
#437 = ORIENTED_EDGE ( 'NONE', *, *, #565, .F. ) ;
#438 = LINE ( 'NONE', #67, #570 ) ;
#439 = FACE_OUTER_BOUND ( 'NONE', #451, .T. ) ;
#440 = DIRECTION ( 'NONE',  ( 0.000000000000000000, 0.000000000000000000, -1.000000000000000000 ) ) ;
#441 = EDGE_LOOP ( 'NONE', ( #460, #404, #555, #561 ) ) ;
#442 = AXIS2_PLACEMENT_3D ( 'NONE', #214, #390, #590 ) ;
#443 = ORIENTED_EDGE ( 'NONE', *, *, #473, .T. ) ;
#444 = DIRECTION ( 'NONE',  ( 0.000000000000000000, 0.000000000000000000, -1.000000000000000000 ) ) ;
#445 = CARTESIAN_POINT ( 'NONE',  ( -64.19999999999998863, 1.000000000000000000, -33.64999999999999858 ) ) ;
#446 = LINE ( 'NONE', #530, #421 ) ;
#447 = FACE_OUTER_BOUND ( 'NONE', #541, .T. ) ;
#448 = ORIENTED_EDGE ( 'NONE', *, *, #364, .T. ) ;
#449 = CIRCLE ( 'NONE', #480, 1.250000000000000222 ) ;
#450 = CARTESIAN_POINT ( 'NONE',  ( 64.19999999999998863, 1.000000000000000000, 33.64999999999999858 ) ) ;
#451 = EDGE_LOOP ( 'NONE', ( #437, #468, #175, #83 ) ) ;
#452 = EDGE_CURVE ( 'NONE', #80, #505, #302, .T. ) ;
#453 = CARTESIAN_POINT ( 'NONE',  ( -20.29999999999999716, 1.000000000000000000, 5.000000000000000000 ) ) ;
#454 = LINE ( 'NONE', #352, #391 ) ;
#455 = ADVANCED_FACE ( 'NONE', ( #494 ), #68, .F. ) ;
#456 = AXIS2_PLACEMENT_3D ( 'NONE', #482, #140, #380 ) ;
#457 = ORIENTED_EDGE ( 'NONE', *, *, #229, .T. ) ;
#458 = EDGE_CURVE ( 'NONE', #512, #402, #484, .T. ) ;
#459 = PRODUCT_DEFINITION_SHAPE ( 'NONE', 'NONE',  #118 ) ;
#460 = ORIENTED_EDGE ( 'NONE', *, *, #182, .F. ) ;
#461 = CIRCLE ( 'NONE', #217, 5.000000000000000888 ) ;
#462 = CYLINDRICAL_SURFACE ( 'NONE', #613, 5.000000000000000888 ) ;
#463 = ORIENTED_EDGE ( 'NONE', *, *, #342, .F. ) ;
#464 = PRODUCT_RELATED_PRODUCT_CATEGORY ( 'part', '', ( #323 ) ) ;
#465 = CARTESIAN_POINT ( 'NONE',  ( -64.19999999999998863, 1.000000000000000000, -33.64999999999999858 ) ) ;
#466 = ORIENTED_EDGE ( 'NONE', *, *, #580, .F. ) ;
#467 = EDGE_CURVE ( 'NONE', #160, #309, #98, .T. ) ;
#468 = ORIENTED_EDGE ( 'NONE', *, *, #279, .F. ) ;
#469 = DIRECTION ( 'NONE',  ( 0.000000000000000000, 0.000000000000000000, -1.000000000000000000 ) ) ;
#470 = ORIENTED_EDGE ( 'NONE', *, *, #525, .F. ) ;
#471 = AXIS2_PLACEMENT_3D ( 'NONE', #27, #406, #260 ) ;
#472 = PLANE ( 'NONE',  #227 ) ;
#473 = EDGE_CURVE ( 'NONE', #77, #129, #397, .T. ) ;
#474 = CYLINDRICAL_SURFACE ( 'NONE', #487, 1.250000000000000222 ) ;
#475 = EDGE_CURVE ( 'NONE', #552, #220, #192, .T. ) ;
#476 =( NAMED_UNIT ( * ) PLANE_ANGLE_UNIT ( ) SI_UNIT ( $, .RADIAN. ) );
#478 = ADVANCED_FACE ( 'NONE', ( #63 ), #578, .F. ) ;
#477 = CIRCLE ( 'NONE', #46, 1.250000000000000222 ) ;
#479 = DIRECTION ( 'NONE',  ( 0.000000000000000000, 0.000000000000000000, 1.000000000000000000 ) ) ;
#480 = AXIS2_PLACEMENT_3D ( 'NONE', #32, #418, #469 ) ;
#481 = DIRECTION ( 'NONE',  ( 0.000000000000000000, 0.000000000000000000, 1.000000000000000000 ) ) ;
#482 = CARTESIAN_POINT ( 'NONE',  ( 20.29999999999999716, 2.000000000000000000, 5.000000000000000000 ) ) ;
#483 = CARTESIAN_POINT ( 'NONE',  ( -20.29999999999999716, 1.000000000000000000, -3.750000000000000000 ) ) ;
#484 = CIRCLE ( 'NONE', #289, 1.250000000000000222 ) ;
#485 = DIRECTION ( 'NONE',  ( 0.000000000000000000, 0.000000000000000000, 1.000000000000000000 ) ) ;
#486 = FACE_OUTER_BOUND ( 'NONE', #591, .T. ) ;
#487 = AXIS2_PLACEMENT_3D ( 'NONE', #336, #90, #481 ) ;
#488 = CARTESIAN_POINT ( 'NONE',  ( 64.19999999999998863, 1.000000000000000000, -33.64999999999999858 ) ) ;
#489 = CARTESIAN_POINT ( 'NONE',  ( -20.29999999999999716, 1.000000000000000000, -5.000000000000000000 ) ) ;
#490 = CARTESIAN_POINT ( 'NONE',  ( -64.19999999999998863, 1.000000000000000000, 28.64999999999999503 ) ) ;
#491 = EDGE_LOOP ( 'NONE', ( #548, #18, #501, #122 ) ) ;
#492 = ORIENTED_EDGE ( 'NONE', *, *, #11, .F. ) ;
#493 = CARTESIAN_POINT ( 'NONE',  ( 64.19999999999998863, 1.000000000000000000, 28.64999999999999858 ) ) ;
#494 = FACE_OUTER_BOUND ( 'NONE', #604, .T. ) ;
#495 = DIRECTION ( 'NONE',  ( 0.000000000000000000, -1.000000000000000000, -0.000000000000000000 ) ) ;
#496 = VERTEX_POINT ( 'NONE', #582 ) ;
#497 = ORIENTED_EDGE ( 'NONE', *, *, #31, .T. ) ;
#498 = DIRECTION ( 'NONE',  ( 0.000000000000000000, 0.000000000000000000, 1.000000000000000000 ) ) ;
#499 = DIRECTION ( 'NONE',  ( 0.000000000000000000, 1.000000000000000000, 0.000000000000000000 ) ) ;
#500 = DIRECTION ( 'NONE',  ( 0.000000000000000000, 0.000000000000000000, 1.000000000000000000 ) ) ;
#501 = ORIENTED_EDGE ( 'NONE', *, *, #78, .F. ) ;
#502 = ADVANCED_FACE ( 'NONE', ( #534, #247, #513, #567, #81 ), #268, .F. ) ;
#503 = VECTOR ( 'NONE', #384, 1000.000000000000000 ) ;
#504 = DIRECTION ( 'NONE',  ( 0.000000000000000000, 0.000000000000000000, 1.000000000000000000 ) ) ;
#505 = VERTEX_POINT ( 'NONE', #559 ) ;
#506 = EDGE_CURVE ( 'NONE', #420, #552, #317, .T. ) ;
#507 = ADVANCED_FACE ( 'NONE', ( #424 ), #472, .T. ) ;
#508 = CIRCLE ( 'NONE', #75, 1.250000000000000222 ) ;
#509 = EDGE_LOOP ( 'NONE', ( #542, #223, #73, #125 ) ) ;
#510 = PLANE ( 'NONE',  #71 ) ;
#511 = APPLICATION_CONTEXT ( 'automotive_design' ) ;
#512 = VERTEX_POINT ( 'NONE', #415 ) ;
#513 = FACE_BOUND ( 'NONE', #261, .T. ) ;
#514 = EDGE_LOOP ( 'NONE', ( #608, #419, #466, #457, #401, #65, #60, #85 ) ) ;
#515 = ORIENTED_EDGE ( 'NONE', *, *, #342, .T. ) ;
#516 = DIRECTION ( 'NONE',  ( 0.000000000000000000, -1.000000000000000000, 0.000000000000000000 ) ) ;
#517 = ORIENTED_EDGE ( 'NONE', *, *, #76, .F. ) ;
#518 = DIRECTION ( 'NONE',  ( 0.000000000000000000, 0.000000000000000000, 1.000000000000000000 ) ) ;
#519 = EDGE_CURVE ( 'NONE', #496, #164, #605, .T. ) ;
#520 = DIRECTION ( 'NONE',  ( 0.000000000000000000, 0.000000000000000000, -1.000000000000000000 ) ) ;
#521 = CIRCLE ( 'NONE', #334, 1.250000000000000222 ) ;
#522 =( GEOMETRIC_REPRESENTATION_CONTEXT ( 3 ) GLOBAL_UNCERTAINTY_ASSIGNED_CONTEXT ( ( #617 ) ) GLOBAL_UNIT_ASSIGNED_CONTEXT ( ( #329, #476, #134 ) ) REPRESENTATION_CONTEXT ( 'NONE', 'WORKASPACE' ) );
#523 = ADVANCED_FACE ( 'NONE', ( #87 ), #328, .T. ) ;
#524 = DIRECTION ( 'NONE',  ( 0.000000000000000000, 0.000000000000000000, 1.000000000000000000 ) ) ;
#525 = EDGE_CURVE ( 'NONE', #321, #396, #23, .T. ) ;
#526 = DIRECTION ( 'NONE',  ( -0.000000000000000000, -1.000000000000000000, -0.000000000000000000 ) ) ;
#527 = DIRECTION ( 'NONE',  ( 0.000000000000000000, 1.000000000000000000, 0.000000000000000000 ) ) ;
#528 = VECTOR ( 'NONE', #91, 1000.000000000000000 ) ;
#529 = CARTESIAN_POINT ( 'NONE',  ( 64.19999999999998863, 1.000000000000000000, 33.64999999999999858 ) ) ;
#530 = CARTESIAN_POINT ( 'NONE',  ( -69.20000000000000284, 2.000000000000000000, -33.64999999999999858 ) ) ;
#531 = CARTESIAN_POINT ( 'NONE',  ( 20.29999999999999716, 2.000000000000000000, -6.250000000000000000 ) ) ;
#532 = LINE ( 'NONE', #253, #119 ) ;
#533 = CARTESIAN_POINT ( 'NONE',  ( 20.29999999999999716, 1.000000000000000000, -3.750000000000000000 ) ) ;
#534 = FACE_BOUND ( 'NONE', #82, .T. ) ;
#535 = CARTESIAN_POINT ( 'NONE',  ( -20.29999999999999716, 2.000000000000000000, -5.000000000000000000 ) ) ;
#536 = VERTEX_POINT ( 'NONE', #563 ) ;
#537 = ORIENTED_EDGE ( 'NONE', *, *, #562, .F. ) ;
#538 = CARTESIAN_POINT ( 'NONE',  ( 69.20000000000000284, 2.000000000000000000, -33.64999999999999858 ) ) ;
#539 = DIRECTION ( 'NONE',  ( 0.000000000000000000, 1.000000000000000000, 0.000000000000000000 ) ) ;
#540 = DIRECTION ( 'NONE',  ( 0.000000000000000000, 1.000000000000000000, 0.000000000000000000 ) ) ;
#541 = EDGE_LOOP ( 'NONE', ( #517, #30, #300, #273 ) ) ;
#542 = ORIENTED_EDGE ( 'NONE', *, *, #275, .F. ) ;
#543 = DIRECTION ( 'NONE',  ( -0.000000000000000000, -1.000000000000000000, -0.000000000000000000 ) ) ;
#544 = CYLINDRICAL_SURFACE ( 'NONE', #235, 1.250000000000000222 ) ;
#545 = DIRECTION ( 'NONE',  ( 0.000000000000000000, 0.000000000000000000, 1.000000000000000000 ) ) ;
#546 = VERTEX_POINT ( 'NONE', #265 ) ;
#547 = CARTESIAN_POINT ( 'NONE',  ( 20.29999999999999716, 2.000000000000000000, 6.250000000000000000 ) ) ;
#548 = ORIENTED_EDGE ( 'NONE', *, *, #580, .T. ) ;
#549 = AXIS2_PLACEMENT_3D ( 'NONE', #344, #209, #593 ) ;
#550 = UNCERTAINTY_MEASURE_WITH_UNIT (LENGTH_MEASURE( 1.000000000000000082E-05 ), #423, 'distance_accuracy_value', 'NONE');
#551 = CIRCLE ( 'NONE', #278, 5.000000000000000888 ) ;
#552 = VERTEX_POINT ( 'NONE', #465 ) ;
#553 = DIRECTION ( 'NONE',  ( 0.000000000000000000, 0.000000000000000000, -1.000000000000000000 ) ) ;
#554 = VECTOR ( 'NONE', #154, 1000.000000000000000 ) ;
#555 = ORIENTED_EDGE ( 'NONE', *, *, #241, .T. ) ;
#556 = CARTESIAN_POINT ( 'NONE',  ( 64.19999999999998863, 2.000000000000000000, 28.64999999999999858 ) ) ;
#557 = ORIENTED_EDGE ( 'NONE', *, *, #467, .F. ) ;
#558 = AXIS2_PLACEMENT_3D ( 'NONE', #610, #41, #216 ) ;
#559 = CARTESIAN_POINT ( 'NONE',  ( 69.20000000000000284, 2.000000000000000000, -28.64999999999999503 ) ) ;
#560 = ORIENTED_EDGE ( 'NONE', *, *, #452, .F. ) ;
#561 = ORIENTED_EDGE ( 'NONE', *, *, #179, .F. ) ;
#562 = EDGE_CURVE ( 'NONE', #536, #26, #94, .T. ) ;
#563 = CARTESIAN_POINT ( 'NONE',  ( 20.29999999999999716, 1.000000000000000000, -3.750000000000000000 ) ) ;
#564 = CIRCLE ( 'NONE', #585, 1.250000000000000222 ) ;
#565 = EDGE_CURVE ( 'NONE', #321, #322, #375, .T. ) ;
#566 = FACE_BOUND ( 'NONE', #106, .T. ) ;
#567 = FACE_BOUND ( 'NONE', #367, .T. ) ;
#568 = ADVANCED_FACE ( 'NONE', ( #330 ), #462, .T. ) ;
#569 = SURFACE_STYLE_FILL_AREA ( #183 ) ;
#570 = VECTOR ( 'NONE', #13, 1000.000000000000000 ) ;
#571 = CARTESIAN_POINT ( 'NONE',  ( -20.29999999999999716, 1.000000000000000000, -5.000000000000000000 ) ) ;
#572 = CARTESIAN_POINT ( 'NONE',  ( -64.19999999999998863, 2.000000000000000000, 28.64999999999999503 ) ) ;
#573 = CARTESIAN_POINT ( 'NONE',  ( 0.000000000000000000, 0.000000000000000000, 0.000000000000000000 ) ) ;
#574 = FACE_BOUND ( 'NONE', #115, .T. ) ;
#575 = VECTOR ( 'NONE', #295, 1000.000000000000000 ) ;
#576 = APPLICATION_PROTOCOL_DEFINITION ( 'draft international standard', 'automotive_design', 1998, #430 ) ;
#577 = CIRCLE ( 'NONE', #558, 5.000000000000000888 ) ;
#578 = CYLINDRICAL_SURFACE ( 'NONE', #285, 1.250000000000000222 ) ;
#579 = CARTESIAN_POINT ( 'NONE',  ( -20.29999999999999716, 1.000000000000000000, 6.250000000000000000 ) ) ;
#580 = EDGE_CURVE ( 'NONE', #305, #254, #281, .T. ) ;
#581 = CARTESIAN_POINT ( 'NONE',  ( -20.29999999999999716, 1.000000000000000000, 5.000000000000000000 ) ) ;
#582 = CARTESIAN_POINT ( 'NONE',  ( -20.29999999999999716, 1.000000000000000000, 3.750000000000000000 ) ) ;
#583 = EDGE_CURVE ( 'NONE', #546, #164, #449, .T. ) ;
#584 = DIRECTION ( 'NONE',  ( 0.000000000000000000, 1.000000000000000000, 0.000000000000000000 ) ) ;
#585 = AXIS2_PLACEMENT_3D ( 'NONE', #1, #190, #520 ) ;
#586 = ORIENTED_EDGE ( 'NONE', *, *, #3, .F. ) ;
#587 = EDGE_CURVE ( 'NONE', #505, #304, #577, .T. ) ;
#588 = DIRECTION ( 'NONE',  ( 0.000000000000000000, 0.000000000000000000, -1.000000000000000000 ) ) ;
#589 = DIRECTION ( 'NONE',  ( 0.000000000000000000, 0.000000000000000000, 1.000000000000000000 ) ) ;
#590 = DIRECTION ( 'NONE',  ( 0.000000000000000000, 0.000000000000000000, 1.000000000000000000 ) ) ;
#591 = EDGE_LOOP ( 'NONE', ( #600, #215, #497, #249 ) ) ;
#592 = ORIENTED_EDGE ( 'NONE', *, *, #583, .F. ) ;
#593 = DIRECTION ( 'NONE',  ( 0.000000000000000000, 0.000000000000000000, 1.000000000000000000 ) ) ;
#594 = DIRECTION ( 'NONE',  ( 0.000000000000000000, 0.000000000000000000, -1.000000000000000000 ) ) ;
#595 = LINE ( 'NONE', #579, #554 ) ;
#596 = ORIENTED_EDGE ( 'NONE', *, *, #272, .F. ) ;
#597 = EDGE_LOOP ( 'NONE', ( #39, #586, #463, #318 ) ) ;
#598 = PRODUCT_DEFINITION_CONTEXT ( 'detailed design', #511, 'design' ) ;
#599 = DIRECTION ( 'NONE',  ( 0.000000000000000000, 1.000000000000000000, 0.000000000000000000 ) ) ;
#600 = ORIENTED_EDGE ( 'NONE', *, *, #519, .F. ) ;
#601 = AXIS2_PLACEMENT_3D ( 'NONE', #571, #49, #187 ) ;
#602 = CARTESIAN_POINT ( 'NONE',  ( -69.20000000000000284, 1.000000000000000000, 28.64999999999999503 ) ) ;
#603 = AXIS2_PLACEMENT_3D ( 'NONE', #490, #205, #545 ) ;
#604 = EDGE_LOOP ( 'NONE', ( #12, #609, #443, #274 ) ) ;
#605 = LINE ( 'NONE', #130, #371 ) ;
#606 = ORIENTED_EDGE ( 'NONE', *, *, #458, .T. ) ;
#607 = CARTESIAN_POINT ( 'NONE',  ( -69.20000000000000284, 1.000000000000000000, 33.64999999999999858 ) ) ;
#608 = ORIENTED_EDGE ( 'NONE', *, *, #120, .F. ) ;
#609 = ORIENTED_EDGE ( 'NONE', *, *, #379, .T. ) ;
#610 = CARTESIAN_POINT ( 'NONE',  ( 64.19999999999998863, 2.000000000000000000, -28.64999999999999503 ) ) ;
#611 = ORIENTED_EDGE ( 'NONE', *, *, #212, .F. ) ;
#612 = CIRCLE ( 'NONE', #549, 5.000000000000000888 ) ;
#613 = AXIS2_PLACEMENT_3D ( 'NONE', #35, #271, #524 ) ;
#614 = ORIENTED_EDGE ( 'NONE', *, *, #362, .T. ) ;
#615 = DIRECTION ( 'NONE',  ( 0.000000000000000000, 1.000000000000000000, 0.000000000000000000 ) ) ;
#616 = ADVANCED_FACE ( 'NONE', ( #171 ), #510, .T. ) ;
#617 = UNCERTAINTY_MEASURE_WITH_UNIT (LENGTH_MEASURE( 1.000000000000000082E-05 ), #329, 'distance_accuracy_value', 'NONE');
#618 = EDGE_CURVE ( 'NONE', #228, #208, #127, .T. ) ;
#619 = DIRECTION ( 'NONE',  ( -0.000000000000000000, 1.000000000000000000, 0.000000000000000000 ) ) ;
#620 = CIRCLE ( 'NONE', #456, 1.250000000000000222 ) ;
#621 = DIRECTION ( 'NONE',  ( 0.000000000000000000, 0.000000000000000000, 1.000000000000000000 ) ) ;
#622 = CARTESIAN_POINT ( 'NONE',  ( -20.29999999999999716, 1.000000000000000000, -6.250000000000000000 ) ) ;
#623 = CARTESIAN_POINT ( 'NONE',  ( 64.19999999999998863, 2.000000000000000000, -33.64999999999999858 ) ) ;
ENDSEC;
END-ISO-10303-21;
