# Supplementary material for: A custom force plate for quantifying the force applied by the finger during smartphone usage
Source: Front Bioeng Biotechnol. 2026 Feb 17;14:1685410. doi: 10.3389/fbioe.2026.1685410 (PMC12953535; doi:10.3389/fbioe.2026.1685410)
Supplement: Supplementary file 2 [file DataSheet1.zip › STEP file/layer_2.STEP]

ISO-10303-21;
HEADER;
FILE_DESCRIPTION (( 'STEP AP214' ),
    '1' );
FILE_NAME ('layer_2.STEP',
    '2025-07-21T15:56:17',
    ( '' ),
    ( '' ),
    'SwSTEP 2.0',
    'SolidWorks 2023',
    '' );
FILE_SCHEMA (( 'AUTOMOTIVE_DESIGN' ));
ENDSEC;

DATA;
#1 = CIRCLE ( 'NONE', #127, 1.250000000000000222 ) ;
#2 = DIRECTION ( 'NONE',  ( 0.000000000000000000, 0.000000000000000000, -1.000000000000000000 ) ) ;
#3 = EDGE_CURVE ( 'NONE', #389, #70, #315, .T. ) ;
#4 = LINE ( 'NONE', #201, #418 ) ;
#5 = CARTESIAN_POINT ( 'NONE',  ( -30.00000000000000000, 1.000000000000000000, -10.00000000000000000 ) ) ;
#6 = VECTOR ( 'NONE', #423, 1000.000000000000000 ) ;
#7 = CARTESIAN_POINT ( 'NONE',  ( 20.29999999999999716, 1.000000000000000000, -6.250000000000000000 ) ) ;
#8 = EDGE_LOOP ( 'NONE', ( #89, #332, #354, #307 ) ) ;
#9 = DIRECTION ( 'NONE',  ( 0.000000000000000000, -1.000000000000000000, 0.000000000000000000 ) ) ;
#10 = AXIS2_PLACEMENT_3D ( 'NONE', #180, #40, #38 ) ;
#11 = SURFACE_STYLE_FILL_AREA ( #158 ) ;
#12 = ORIENTED_EDGE ( 'NONE', *, *, #447, .T. ) ;
#13 = DIRECTION ( 'NONE',  ( 0.000000000000000000, 0.000000000000000000, 1.000000000000000000 ) ) ;
#14 = VERTEX_POINT ( 'NONE', #410 ) ;
#15 = CARTESIAN_POINT ( 'NONE',  ( 20.29999999999999716, 1.000000000000000000, 3.750000000000000000 ) ) ;
#16 = EDGE_CURVE ( 'NONE', #265, #329, #99, .T. ) ;
#17 = ORIENTED_EDGE ( 'NONE', *, *, #246, .F. ) ;
#18 = DIRECTION ( 'NONE',  ( 0.000000000000000000, 0.000000000000000000, -1.000000000000000000 ) ) ;
#19 = VERTEX_POINT ( 'NONE', #342 ) ;
#20 = AXIS2_PLACEMENT_3D ( 'NONE', #384, #50, #415 ) ;
#21 = CARTESIAN_POINT ( 'NONE',  ( -20.29999999999999716, 1.000000000000000000, -6.250000000000000000 ) ) ;
#22 = EDGE_LOOP ( 'NONE', ( #251, #318, #448, #124 ) ) ;
#23 = DIRECTION ( 'NONE',  ( 1.000000000000000000, 0.000000000000000000, 0.000000000000000000 ) ) ;
#24 = ORIENTED_EDGE ( 'NONE', *, *, #226, .F. ) ;
#25 = ADVANCED_FACE ( 'NONE', ( #267 ), #183, .F. ) ;
#26 = CARTESIAN_POINT ( 'NONE',  ( 20.29999999999999716, 1.000000000000000000, -5.000000000000000000 ) ) ;
#27 = DIRECTION ( 'NONE',  ( 0.000000000000000000, -1.000000000000000000, 0.000000000000000000 ) ) ;
#28 = CARTESIAN_POINT ( 'NONE',  ( -20.29999999999999716, -1.000000000000000000, 5.000000000000000000 ) ) ;
#29 = AXIS2_PLACEMENT_3D ( 'NONE', #390, #207, #18 ) ;
#30 = CARTESIAN_POINT ( 'NONE',  ( 30.00000000000000000, 1.000000000000000000, -10.00000000000000000 ) ) ;
#31 = VECTOR ( 'NONE', #97, 1000.000000000000000 ) ;
#32 = DIRECTION ( 'NONE',  ( 0.000000000000000000, -1.000000000000000000, 0.000000000000000000 ) ) ;
#33 = CARTESIAN_POINT ( 'NONE',  ( -20.29999999999999716, -1.000000000000000000, -5.000000000000000000 ) ) ;
#34 = EDGE_CURVE ( 'NONE', #474, #173, #85, .T. ) ;
#35 = MECHANICAL_DESIGN_GEOMETRIC_PRESENTATION_REPRESENTATION (  '', ( #392 ), #285 ) ;
#36 = AXIS2_PLACEMENT_3D ( 'NONE', #5, #238, #43 ) ;
#37 = DIRECTION ( 'NONE',  ( 0.000000000000000000, -1.000000000000000000, 0.000000000000000000 ) ) ;
#38 = DIRECTION ( 'NONE',  ( 0.000000000000000000, 0.000000000000000000, 1.000000000000000000 ) ) ;
#39 = DIRECTION ( 'NONE',  ( 0.000000000000000000, 0.000000000000000000, -1.000000000000000000 ) ) ;
#40 = DIRECTION ( 'NONE',  ( 0.000000000000000000, -1.000000000000000000, 0.000000000000000000 ) ) ;
#41 = AXIS2_PLACEMENT_3D ( 'NONE', #371, #32, #439 ) ;
#42 = CARTESIAN_POINT ( 'NONE',  ( -20.29999999999999716, 1.000000000000000000, -5.000000000000000000 ) ) ;
#43 = DIRECTION ( 'NONE',  ( 0.000000000000000000, -1.000000000000000000, 0.000000000000000000 ) ) ;
#44 = CARTESIAN_POINT ( 'NONE',  ( 20.29999999999999716, -1.000000000000000000, -5.000000000000000000 ) ) ;
#45 = AXIS2_PLACEMENT_3D ( 'NONE', #44, #9, #164 ) ;
#46 = DIRECTION ( 'NONE',  ( 0.000000000000000000, -1.000000000000000000, 0.000000000000000000 ) ) ;
#47 = VECTOR ( 'NONE', #77, 1000.000000000000000 ) ;
#48 = CARTESIAN_POINT ( 'NONE',  ( -20.29999999999999716, 1.000000000000000000, -5.000000000000000000 ) ) ;
#49 = EDGE_CURVE ( 'NONE', #154, #362, #440, .T. ) ;
#50 = DIRECTION ( 'NONE',  ( 0.000000000000000000, 0.000000000000000000, 1.000000000000000000 ) ) ;
#51 = CARTESIAN_POINT ( 'NONE',  ( 30.00000000000000000, 1.000000000000000000, 10.00000000000000000 ) ) ;
#52 = EDGE_LOOP ( 'NONE', ( #280, #370, #113, #165 ) ) ;
#53 = DIRECTION ( 'NONE',  ( 1.000000000000000000, 0.000000000000000000, 0.000000000000000000 ) ) ;
#54 = VERTEX_POINT ( 'NONE', #73 ) ;
#55 = CIRCLE ( 'NONE', #311, 1.250000000000000222 ) ;
#56 = EDGE_CURVE ( 'NONE', #206, #449, #432, .T. ) ;
#57 = LINE ( 'NONE', #323, #31 ) ;
#58 = ORIENTED_EDGE ( 'NONE', *, *, #92, .F. ) ;
#59 = AXIS2_PLACEMENT_3D ( 'NONE', #48, #312, #352 ) ;
#60 = CARTESIAN_POINT ( 'NONE',  ( -20.29999999999999716, 1.000000000000000000, 3.750000000000000000 ) ) ;
#61 = ORIENTED_EDGE ( 'NONE', *, *, #121, .T. ) ;
#62 = VECTOR ( 'NONE', #46, 1000.000000000000000 ) ;
#63 = DIRECTION ( 'NONE',  ( 0.000000000000000000, 0.000000000000000000, -1.000000000000000000 ) ) ;
#64 = VERTEX_POINT ( 'NONE', #478 ) ;
#65 = AXIS2_PLACEMENT_3D ( 'NONE', #172, #249, #325 ) ;
#66 = CARTESIAN_POINT ( 'NONE',  ( -30.00000000000000000, -1.000000000000000000, -10.00000000000000000 ) ) ;
#67 = ORIENTED_EDGE ( 'NONE', *, *, #138, .F. ) ;
#68 = ADVANCED_FACE ( 'NONE', ( #148 ), #301, .F. ) ;
#69 = DIRECTION ( 'NONE',  ( 0.000000000000000000, -1.000000000000000000, 0.000000000000000000 ) ) ;
#70 = VERTEX_POINT ( 'NONE', #419 ) ;
#71 = DIRECTION ( 'NONE',  ( -1.000000000000000000, 0.000000000000000000, 0.000000000000000000 ) ) ;
#72 = VECTOR ( 'NONE', #198, 1000.000000000000000 ) ;
#73 = CARTESIAN_POINT ( 'NONE',  ( -20.29999999999999716, 1.000000000000000000, -6.250000000000000000 ) ) ;
#74 = LINE ( 'NONE', #333, #118 ) ;
#75 = EDGE_CURVE ( 'NONE', #98, #154, #383, .T. ) ;
#76 = EDGE_LOOP ( 'NONE', ( #248, #204, #444, #256 ) ) ;
#77 = DIRECTION ( 'NONE',  ( 0.000000000000000000, 0.000000000000000000, 1.000000000000000000 ) ) ;
#78 = ORIENTED_EDGE ( 'NONE', *, *, #160, .T. ) ;
#79 = AXIS2_PLACEMENT_3D ( 'NONE', #442, #340, #385 ) ;
#80 = CYLINDRICAL_SURFACE ( 'NONE', #421, 1.250000000000000222 ) ;
#81 = ORIENTED_EDGE ( 'NONE', *, *, #395, .T. ) ;
#82 = CARTESIAN_POINT ( 'NONE',  ( 20.29999999999999716, 1.000000000000000000, 6.250000000000000000 ) ) ;
#83 = EDGE_CURVE ( 'NONE', #449, #14, #462, .T. ) ;
#84 =( LENGTH_UNIT ( ) NAMED_UNIT ( * ) SI_UNIT ( .MILLI., .METRE. ) );
#85 = CIRCLE ( 'NONE', #274, 1.250000000000000222 ) ;
#86 = DIRECTION ( 'NONE',  ( 0.000000000000000000, -1.000000000000000000, 0.000000000000000000 ) ) ;
#87 =( LENGTH_UNIT ( ) NAMED_UNIT ( * ) SI_UNIT ( .MILLI., .METRE. ) );
#88 = CARTESIAN_POINT ( 'NONE',  ( 30.00000000000000000, 1.000000000000000000, -10.00000000000000000 ) ) ;
#89 = ORIENTED_EDGE ( 'NONE', *, *, #146, .F. ) ;
#90 = CARTESIAN_POINT ( 'NONE',  ( -30.00000000000000000, 1.000000000000000000, -10.00000000000000000 ) ) ;
#91 = DIRECTION ( 'NONE',  ( 0.000000000000000000, 0.000000000000000000, -1.000000000000000000 ) ) ;
#92 = EDGE_CURVE ( 'NONE', #399, #474, #162, .T. ) ;
#93 = FACE_BOUND ( 'NONE', #175, .T. ) ;
#94 = ORIENTED_EDGE ( 'NONE', *, *, #363, .T. ) ;
#95 = CARTESIAN_POINT ( 'NONE',  ( 20.29999999999999716, -1.000000000000000000, 6.250000000000000000 ) ) ;
#96 = ORIENTED_EDGE ( 'NONE', *, *, #395, .F. ) ;
#97 = DIRECTION ( 'NONE',  ( 0.000000000000000000, -1.000000000000000000, 0.000000000000000000 ) ) ;
#98 = VERTEX_POINT ( 'NONE', #275 ) ;
#99 = CIRCLE ( 'NONE', #10, 1.250000000000000222 ) ;
#100 = DIRECTION ( 'NONE',  ( 0.000000000000000000, 0.000000000000000000, 1.000000000000000000 ) ) ;
#101 = VERTEX_POINT ( 'NONE', #193 ) ;
#102 = AXIS2_PLACEMENT_3D ( 'NONE', #141, #441, #114 ) ;
#103 = CARTESIAN_POINT ( 'NONE',  ( 20.29999999999999716, -1.000000000000000000, 5.000000000000000000 ) ) ;
#104 = ORIENTED_EDGE ( 'NONE', *, *, #453, .F. ) ;
#105 = FACE_BOUND ( 'NONE', #288, .T. ) ;
#106 = ORIENTED_EDGE ( 'NONE', *, *, #429, .F. ) ;
#107 = ADVANCED_FACE ( 'NONE', ( #452 ), #454, .T. ) ;
#108 = FACE_OUTER_BOUND ( 'NONE', #245, .T. ) ;
#109 = VECTOR ( 'NONE', #387, 1000.000000000000000 ) ;
#110 = EDGE_LOOP ( 'NONE', ( #217, #319, #426, #222 ) ) ;
#111 = CARTESIAN_POINT ( 'NONE',  ( -20.29999999999999716, 1.000000000000000000, 6.250000000000000000 ) ) ;
#112 = CIRCLE ( 'NONE', #181, 1.250000000000000222 ) ;
#113 = ORIENTED_EDGE ( 'NONE', *, *, #34, .T. ) ;
#114 = DIRECTION ( 'NONE',  ( 0.000000000000000000, 0.000000000000000000, -1.000000000000000000 ) ) ;
#115 = CARTESIAN_POINT ( 'NONE',  ( -20.29999999999999716, -1.000000000000000000, 5.000000000000000000 ) ) ;
#116 = ORIENTED_EDGE ( 'NONE', *, *, #209, .F. ) ;
#117 = EDGE_CURVE ( 'NONE', #374, #54, #375, .T. ) ;
#118 = VECTOR ( 'NONE', #37, 1000.000000000000000 ) ;
#119 = CARTESIAN_POINT ( 'NONE',  ( -20.29999999999999716, 1.000000000000000000, 3.750000000000000000 ) ) ;
#120 = COLOUR_RGB ( '',0.7921568627450980005, 0.8196078431372548767, 0.9333333333333333481 ) ;
#121 = EDGE_CURVE ( 'NONE', #362, #101, #347, .T. ) ;
#122 = CARTESIAN_POINT ( 'NONE',  ( -20.29999999999999716, 1.000000000000000000, -3.750000000000000000 ) ) ;
#123 = CARTESIAN_POINT ( 'NONE',  ( -30.00000000000000000, 1.000000000000000000, -10.00000000000000000 ) ) ;
#124 = ORIENTED_EDGE ( 'NONE', *, *, #132, .T. ) ;
#125 = LINE ( 'NONE', #278, #109 ) ;
#126 = ORIENTED_EDGE ( 'NONE', *, *, #378, .F. ) ;
#127 = AXIS2_PLACEMENT_3D ( 'NONE', #153, #302, #400 ) ;
#128 = FACE_OUTER_BOUND ( 'NONE', #367, .T. ) ;
#129 = EDGE_LOOP ( 'NONE', ( #17, #290, #359, #467 ) ) ;
#130 = FACE_BOUND ( 'NONE', #420, .T. ) ;
#131 = ORIENTED_EDGE ( 'NONE', *, *, #146, .T. ) ;
#132 = EDGE_CURVE ( 'NONE', #229, #306, #4, .T. ) ;
#133 = VECTOR ( 'NONE', #317, 1000.000000000000000 ) ;
#134 = PLANE ( 'NONE',  #29 ) ;
#135 = ORIENTED_EDGE ( 'NONE', *, *, #16, .F. ) ;
#136 = DIRECTION ( 'NONE',  ( 0.000000000000000000, -1.000000000000000000, 0.000000000000000000 ) ) ;
#137 = EDGE_LOOP ( 'NONE', ( #303, #106, #104, #396 ) ) ;
#138 = EDGE_CURVE ( 'NONE', #54, #374, #479, .T. ) ;
#139 = CYLINDRICAL_SURFACE ( 'NONE', #239, 1.250000000000000222 ) ;
#140 = EDGE_LOOP ( 'NONE', ( #58, #324, #78, #177 ) ) ;
#141 = CARTESIAN_POINT ( 'NONE',  ( 20.29999999999999716, 1.000000000000000000, 5.000000000000000000 ) ) ;
#142 = ORIENTED_EDGE ( 'NONE', *, *, #209, .T. ) ;
#143 =( GEOMETRIC_REPRESENTATION_CONTEXT ( 3 ) GLOBAL_UNCERTAINTY_ASSIGNED_CONTEXT ( ( #152 ) ) GLOBAL_UNIT_ASSIGNED_CONTEXT ( ( #87, #156, #412 ) ) REPRESENTATION_CONTEXT ( 'NONE', 'WORKASPACE' ) );
#144 = DIRECTION ( 'NONE',  ( 0.000000000000000000, 0.000000000000000000, 1.000000000000000000 ) ) ;
#145 = CARTESIAN_POINT ( 'NONE',  ( -20.29999999999999716, 1.000000000000000000, 5.000000000000000000 ) ) ;
#146 = EDGE_CURVE ( 'NONE', #428, #265, #314, .T. ) ;
#147 = CARTESIAN_POINT ( 'NONE',  ( 20.29999999999999716, 1.000000000000000000, 5.000000000000000000 ) ) ;
#148 = FACE_OUTER_BOUND ( 'NONE', #52, .T. ) ;
#149 = CARTESIAN_POINT ( 'NONE',  ( 30.00000000000000000, 1.000000000000000000, 10.00000000000000000 ) ) ;
#150 = MANIFOLD_SOLID_BREP ( 'NONE', #393 ) ;
#151 = ORIENTED_EDGE ( 'NONE', *, *, #468, .F. ) ;
#152 = UNCERTAINTY_MEASURE_WITH_UNIT (LENGTH_MEASURE( 1.000000000000000082E-05 ), #87, 'distance_accuracy_value', 'NONE');
#153 = CARTESIAN_POINT ( 'NONE',  ( 20.29999999999999716, 1.000000000000000000, -5.000000000000000000 ) ) ;
#154 = VERTEX_POINT ( 'NONE', #88 ) ;
#155 = CIRCLE ( 'NONE', #388, 1.250000000000000222 ) ;
#156 =( NAMED_UNIT ( * ) PLANE_ANGLE_UNIT ( ) SI_UNIT ( $, .RADIAN. ) );
#157 = DIRECTION ( 'NONE',  ( 0.000000000000000000, -1.000000000000000000, 0.000000000000000000 ) ) ;
#158 = FILL_AREA_STYLE ('',( #413 ) ) ;
#159 = ORIENTED_EDGE ( 'NONE', *, *, #429, .T. ) ;
#160 = EDGE_CURVE ( 'NONE', #225, #173, #351, .T. ) ;
#161 = PRODUCT ( 'layer_2', 'layer_2', '', ( #235 ) ) ;
#162 = LINE ( 'NONE', #422, #250 ) ;
#163 = AXIS2_PLACEMENT_3D ( 'NONE', #33, #27, #377 ) ;
#164 = DIRECTION ( 'NONE',  ( 0.000000000000000000, 0.000000000000000000, 1.000000000000000000 ) ) ;
#165 = ORIENTED_EDGE ( 'NONE', *, *, #160, .F. ) ;
#166 = VECTOR ( 'NONE', #409, 1000.000000000000000 ) ;
#167 = EDGE_CURVE ( 'NONE', #98, #64, #233, .T. ) ;
#168 = DIRECTION ( 'NONE',  ( 0.000000000000000000, -1.000000000000000000, 0.000000000000000000 ) ) ;
#169 = ORIENTED_EDGE ( 'NONE', *, *, #346, .T. ) ;
#170 = CARTESIAN_POINT ( 'NONE',  ( 20.29999999999999716, 1.000000000000000000, 5.000000000000000000 ) ) ;
#171 = EDGE_LOOP ( 'NONE', ( #408, #192 ) ) ;
#172 = CARTESIAN_POINT ( 'NONE',  ( 30.00000000000000000, 1.000000000000000000, 10.00000000000000000 ) ) ;
#173 = VERTEX_POINT ( 'NONE', #273 ) ;
#174 = DIRECTION ( 'NONE',  ( 0.000000000000000000, 1.000000000000000000, 0.000000000000000000 ) ) ;
#175 = EDGE_LOOP ( 'NONE', ( #212, #210 ) ) ;
#176 = DIRECTION ( 'NONE',  ( -1.000000000000000000, 0.000000000000000000, 0.000000000000000000 ) ) ;
#177 = ORIENTED_EDGE ( 'NONE', *, *, #382, .T. ) ;
#178 = DIRECTION ( 'NONE',  ( 0.000000000000000000, -1.000000000000000000, 0.000000000000000000 ) ) ;
#179 = EDGE_CURVE ( 'NONE', #465, #14, #196, .T. ) ;
#180 = CARTESIAN_POINT ( 'NONE',  ( 20.29999999999999716, -1.000000000000000000, 5.000000000000000000 ) ) ;
#181 = AXIS2_PLACEMENT_3D ( 'NONE', #103, #188, #228 ) ;
#182 = CARTESIAN_POINT ( 'NONE',  ( 20.29999999999999716, 1.000000000000000000, -5.000000000000000000 ) ) ;
#183 = CYLINDRICAL_SURFACE ( 'NONE', #208, 1.250000000000000222 ) ;
#184 = CARTESIAN_POINT ( 'NONE',  ( 20.29999999999999716, 1.000000000000000000, 6.250000000000000000 ) ) ;
#185 = PRESENTATION_LAYER_ASSIGNMENT (  '', '', ( #392 ) ) ;
#186 = DIRECTION ( 'NONE',  ( 0.000000000000000000, -1.000000000000000000, 0.000000000000000000 ) ) ;
#187 = VECTOR ( 'NONE', #404, 1000.000000000000000 ) ;
#188 = DIRECTION ( 'NONE',  ( 0.000000000000000000, -1.000000000000000000, 0.000000000000000000 ) ) ;
#189 = ORIENTED_EDGE ( 'NONE', *, *, #202, .T. ) ;
#190 = DIRECTION ( 'NONE',  ( 0.000000000000000000, 0.000000000000000000, 1.000000000000000000 ) ) ;
#191 = CIRCLE ( 'NONE', #297, 1.250000000000000222 ) ;
#192 = ORIENTED_EDGE ( 'NONE', *, *, #34, .F. ) ;
#193 = CARTESIAN_POINT ( 'NONE',  ( 30.00000000000000000, -1.000000000000000000, 10.00000000000000000 ) ) ;
#194 = EDGE_CURVE ( 'NONE', #206, #465, #125, .T. ) ;
#195 = DIRECTION ( 'NONE',  ( 0.000000000000000000, -1.000000000000000000, 0.000000000000000000 ) ) ;
#196 = CIRCLE ( 'NONE', #45, 1.250000000000000222 ) ;
#197 = ORIENTED_EDGE ( 'NONE', *, *, #179, .T. ) ;
#198 = DIRECTION ( 'NONE',  ( 0.000000000000000000, -1.000000000000000000, 0.000000000000000000 ) ) ;
#199 = SHAPE_DEFINITION_REPRESENTATION ( #281, #260 ) ;
#200 = SURFACE_STYLE_USAGE ( .BOTH. , #231 ) ;
#201 = CARTESIAN_POINT ( 'NONE',  ( -30.00000000000000000, 1.000000000000000000, 10.00000000000000000 ) ) ;
#202 = EDGE_CURVE ( 'NONE', #306, #64, #205, .T. ) ;
#203 = FACE_BOUND ( 'NONE', #357, .T. ) ;
#204 = ORIENTED_EDGE ( 'NONE', *, *, #346, .F. ) ;
#205 = LINE ( 'NONE', #214, #381 ) ;
#206 = VERTEX_POINT ( 'NONE', #252 ) ;
#207 = DIRECTION ( 'NONE',  ( 0.000000000000000000, -1.000000000000000000, 0.000000000000000000 ) ) ;
#208 = AXIS2_PLACEMENT_3D ( 'NONE', #145, #483, #2 ) ;
#209 = EDGE_CURVE ( 'NONE', #70, #389, #240, .T. ) ;
#210 = ORIENTED_EDGE ( 'NONE', *, *, #179, .F. ) ;
#211 = CARTESIAN_POINT ( 'NONE',  ( -20.29999999999999716, -1.000000000000000000, -5.000000000000000000 ) ) ;
#212 = ORIENTED_EDGE ( 'NONE', *, *, #310, .F. ) ;
#213 = VECTOR ( 'NONE', #53, 1000.000000000000000 ) ;
#214 = CARTESIAN_POINT ( 'NONE',  ( -30.00000000000000000, -1.000000000000000000, 10.00000000000000000 ) ) ;
#215 = ORIENTED_EDGE ( 'NONE', *, *, #138, .T. ) ;
#216 = DIRECTION ( 'NONE',  ( 0.000000000000000000, 0.000000000000000000, -1.000000000000000000 ) ) ;
#217 = ORIENTED_EDGE ( 'NONE', *, *, #117, .F. ) ;
#218 = EDGE_CURVE ( 'NONE', #101, #306, #364, .T. ) ;
#219 = FACE_OUTER_BOUND ( 'NONE', #110, .T. ) ;
#220 = CARTESIAN_POINT ( 'NONE',  ( 20.29999999999999716, 1.000000000000000000, -5.000000000000000000 ) ) ;
#221 = FACE_OUTER_BOUND ( 'NONE', #137, .T. ) ;
#222 = ORIENTED_EDGE ( 'NONE', *, *, #321, .F. ) ;
#223 = LINE ( 'NONE', #373, #230 ) ;
#224 = VECTOR ( 'NONE', #236, 1000.000000000000000 ) ;
#225 = VERTEX_POINT ( 'NONE', #60 ) ;
#226 = EDGE_CURVE ( 'NONE', #154, #19, #57, .T. ) ;
#227 = AXIS2_PLACEMENT_3D ( 'NONE', #269, #349, #459 ) ;
#228 = DIRECTION ( 'NONE',  ( 0.000000000000000000, 0.000000000000000000, 1.000000000000000000 ) ) ;
#229 = VERTEX_POINT ( 'NONE', #331 ) ;
#230 = VECTOR ( 'NONE', #71, 1000.000000000000000 ) ;
#231 = SURFACE_SIDE_STYLE ('',( #11 ) ) ;
#232 = EDGE_CURVE ( 'NONE', #225, #399, #155, .T. ) ;
#233 = LINE ( 'NONE', #123, #133 ) ;
#234 = ORIENTED_EDGE ( 'NONE', *, *, #83, .F. ) ;
#235 = PRODUCT_CONTEXT ( 'NONE', #433, 'mechanical' ) ;
#236 = DIRECTION ( 'NONE',  ( 0.000000000000000000, -1.000000000000000000, 0.000000000000000000 ) ) ;
#237 = CARTESIAN_POINT ( 'NONE',  ( -20.29999999999999716, -1.000000000000000000, 6.250000000000000000 ) ) ;
#238 = DIRECTION ( 'NONE',  ( 0.000000000000000000, 0.000000000000000000, -1.000000000000000000 ) ) ;
#239 = AXIS2_PLACEMENT_3D ( 'NONE', #282, #289, #63 ) ;
#240 = CIRCLE ( 'NONE', #304, 1.250000000000000222 ) ;
#241 = LINE ( 'NONE', #122, #326 ) ;
#242 = DIRECTION ( 'NONE',  ( 1.000000000000000000, 0.000000000000000000, 0.000000000000000000 ) ) ;
#243 = PLANE ( 'NONE',  #271 ) ;
#244 = CARTESIAN_POINT ( 'NONE',  ( 30.00000000000000000, -1.000000000000000000, 10.00000000000000000 ) ) ;
#245 = EDGE_LOOP ( 'NONE', ( #313, #476, #197, #234 ) ) ;
#246 = EDGE_CURVE ( 'NONE', #64, #19, #469, .T. ) ;
#247 = DIRECTION ( 'NONE',  ( 0.000000000000000000, 0.000000000000000000, -1.000000000000000000 ) ) ;
#248 = ORIENTED_EDGE ( 'NONE', *, *, #194, .F. ) ;
#249 = DIRECTION ( 'NONE',  ( 0.000000000000000000, 0.000000000000000000, 1.000000000000000000 ) ) ;
#250 = VECTOR ( 'NONE', #86, 1000.000000000000000 ) ;
#251 = ORIENTED_EDGE ( 'NONE', *, *, #218, .F. ) ;
#252 = CARTESIAN_POINT ( 'NONE',  ( 20.29999999999999716, 1.000000000000000000, -3.750000000000000000 ) ) ;
#253 = ORIENTED_EDGE ( 'NONE', *, *, #321, .T. ) ;
#254 = AXIS2_PLACEMENT_3D ( 'NONE', #147, #300, #144 ) ;
#255 = CARTESIAN_POINT ( 'NONE',  ( -30.00000000000000000, 1.000000000000000000, 10.00000000000000000 ) ) ;
#256 = ORIENTED_EDGE ( 'NONE', *, *, #310, .T. ) ;
#257 = ADVANCED_FACE ( 'NONE', ( #397 ), #356, .T. ) ;
#258 = FACE_BOUND ( 'NONE', #406, .T. ) ;
#259 = ORIENTED_EDGE ( 'NONE', *, *, #232, .T. ) ;
#260 = ADVANCED_BREP_SHAPE_REPRESENTATION ( 'layer_2', ( #150, #20 ), #143 ) ;
#261 = FACE_OUTER_BOUND ( 'NONE', #76, .T. ) ;
#262 = VERTEX_POINT ( 'NONE', #15 ) ;
#263 = CIRCLE ( 'NONE', #254, 1.250000000000000222 ) ;
#264 = PLANE ( 'NONE',  #41 ) ;
#265 = VERTEX_POINT ( 'NONE', #95 ) ;
#266 = LINE ( 'NONE', #255, #437 ) ;
#267 = FACE_OUTER_BOUND ( 'NONE', #140, .T. ) ;
#268 = DIRECTION ( 'NONE',  ( 0.000000000000000000, -1.000000000000000000, 0.000000000000000000 ) ) ;
#269 = CARTESIAN_POINT ( 'NONE',  ( -20.29999999999999716, 1.000000000000000000, -5.000000000000000000 ) ) ;
#270 = ADVANCED_FACE ( 'NONE', ( #287 ), #291, .T. ) ;
#271 = AXIS2_PLACEMENT_3D ( 'NONE', #464, #176, #358 ) ;
#272 = APPLICATION_PROTOCOL_DEFINITION ( 'draft international standard', 'automotive_design', 1998, #433 ) ;
#273 = CARTESIAN_POINT ( 'NONE',  ( -20.29999999999999716, -1.000000000000000000, 3.750000000000000000 ) ) ;
#274 = AXIS2_PLACEMENT_3D ( 'NONE', #115, #157, #299 ) ;
#275 = CARTESIAN_POINT ( 'NONE',  ( -30.00000000000000000, 1.000000000000000000, -10.00000000000000000 ) ) ;
#276 = ORIENTED_EDGE ( 'NONE', *, *, #246, .T. ) ;
#277 = ADVANCED_FACE ( 'NONE', ( #128 ), #471, .F. ) ;
#278 = CARTESIAN_POINT ( 'NONE',  ( 20.29999999999999716, 1.000000000000000000, -3.750000000000000000 ) ) ;
#279 = AXIS2_PLACEMENT_3D ( 'NONE', #170, #136, #247 ) ;
#280 = ORIENTED_EDGE ( 'NONE', *, *, #363, .F. ) ;
#281 = PRODUCT_DEFINITION_SHAPE ( 'NONE', 'NONE',  #338 ) ;
#282 = CARTESIAN_POINT ( 'NONE',  ( -20.29999999999999716, 1.000000000000000000, -5.000000000000000000 ) ) ;
#283 = CARTESIAN_POINT ( 'NONE',  ( 30.00000000000000000, 1.000000000000000000, -10.00000000000000000 ) ) ;
#284 = EDGE_LOOP ( 'NONE', ( #463, #391, #159, #431 ) ) ;
#285 =( GEOMETRIC_REPRESENTATION_CONTEXT ( 3 ) GLOBAL_UNCERTAINTY_ASSIGNED_CONTEXT ( ( #450 ) ) GLOBAL_UNIT_ASSIGNED_CONTEXT ( ( #84, #308, #380 ) ) REPRESENTATION_CONTEXT ( 'NONE', 'WORKASPACE' ) );
#286 = ADVANCED_FACE ( 'NONE', ( #320 ), #243, .T. ) ;
#287 = FACE_OUTER_BOUND ( 'NONE', #327, .T. ) ;
#288 = EDGE_LOOP ( 'NONE', ( #259, #94 ) ) ;
#289 = DIRECTION ( 'NONE',  ( 0.000000000000000000, -1.000000000000000000, 0.000000000000000000 ) ) ;
#290 = ORIENTED_EDGE ( 'NONE', *, *, #167, .F. ) ;
#291 = PLANE ( 'NONE',  #343 ) ;
#292 = AXIS2_PLACEMENT_3D ( 'NONE', #220, #186, #337 ) ;
#293 = ORIENTED_EDGE ( 'NONE', *, *, #16, .T. ) ;
#294 = DIRECTION ( 'NONE',  ( 0.000000000000000000, -1.000000000000000000, 0.000000000000000000 ) ) ;
#295 = ADVANCED_FACE ( 'NONE', ( #425 ), #139, .F. ) ;
#296 = ORIENTED_EDGE ( 'NONE', *, *, #3, .F. ) ;
#297 = AXIS2_PLACEMENT_3D ( 'NONE', #305, #69, #190 ) ;
#298 = FACE_BOUND ( 'NONE', #472, .T. ) ;
#299 = DIRECTION ( 'NONE',  ( 0.000000000000000000, 0.000000000000000000, 1.000000000000000000 ) ) ;
#300 = DIRECTION ( 'NONE',  ( 0.000000000000000000, -1.000000000000000000, 0.000000000000000000 ) ) ;
#301 = CYLINDRICAL_SURFACE ( 'NONE', #79, 1.250000000000000222 ) ;
#302 = DIRECTION ( 'NONE',  ( 0.000000000000000000, -1.000000000000000000, 0.000000000000000000 ) ) ;
#303 = ORIENTED_EDGE ( 'NONE', *, *, #75, .F. ) ;
#304 = AXIS2_PLACEMENT_3D ( 'NONE', #211, #427, #430 ) ;
#305 = CARTESIAN_POINT ( 'NONE',  ( 20.29999999999999716, 1.000000000000000000, 5.000000000000000000 ) ) ;
#306 = VERTEX_POINT ( 'NONE', #386 ) ;
#307 = ORIENTED_EDGE ( 'NONE', *, *, #378, .T. ) ;
#308 =( NAMED_UNIT ( * ) PLANE_ANGLE_UNIT ( ) SI_UNIT ( $, .RADIAN. ) );
#309 = PRODUCT_DEFINITION_CONTEXT ( 'detailed design', #355, 'design' ) ;
#310 = EDGE_CURVE ( 'NONE', #14, #465, #414, .T. ) ;
#311 = AXIS2_PLACEMENT_3D ( 'NONE', #28, #341, #482 ) ;
#312 = DIRECTION ( 'NONE',  ( 0.000000000000000000, -1.000000000000000000, 0.000000000000000000 ) ) ;
#313 = ORIENTED_EDGE ( 'NONE', *, *, #56, .F. ) ;
#314 = LINE ( 'NONE', #82, #456 ) ;
#315 = CIRCLE ( 'NONE', #163, 1.250000000000000222 ) ;
#316 = ADVANCED_FACE ( 'NONE', ( #203, #353, #130, #93, #466 ), #134, .T. ) ;
#317 = DIRECTION ( 'NONE',  ( 0.000000000000000000, -1.000000000000000000, 0.000000000000000000 ) ) ;
#318 = ORIENTED_EDGE ( 'NONE', *, *, #121, .F. ) ;
#319 = ORIENTED_EDGE ( 'NONE', *, *, #468, .T. ) ;
#320 = FACE_OUTER_BOUND ( 'NONE', #284, .T. ) ;
#321 = EDGE_CURVE ( 'NONE', #54, #70, #360, .T. ) ;
#322 = ORIENTED_EDGE ( 'NONE', *, *, #447, .F. ) ;
#323 = CARTESIAN_POINT ( 'NONE',  ( 30.00000000000000000, 1.000000000000000000, -10.00000000000000000 ) ) ;
#324 = ORIENTED_EDGE ( 'NONE', *, *, #232, .F. ) ;
#325 = DIRECTION ( 'NONE',  ( 1.000000000000000000, 0.000000000000000000, 0.000000000000000000 ) ) ;
#326 = VECTOR ( 'NONE', #451, 1000.000000000000000 ) ;
#327 = EDGE_LOOP ( 'NONE', ( #322, #24, #435, #61 ) ) ;
#328 = CARTESIAN_POINT ( 'NONE',  ( -20.29999999999999716, 1.000000000000000000, 5.000000000000000000 ) ) ;
#329 = VERTEX_POINT ( 'NONE', #376 ) ;
#330 = ADVANCED_FACE ( 'NONE', ( #261 ), #80, .F. ) ;
#331 = CARTESIAN_POINT ( 'NONE',  ( -30.00000000000000000, 1.000000000000000000, 10.00000000000000000 ) ) ;
#332 = ORIENTED_EDGE ( 'NONE', *, *, #411, .F. ) ;
#333 = CARTESIAN_POINT ( 'NONE',  ( 20.29999999999999716, 1.000000000000000000, 3.750000000000000000 ) ) ;
#334 = ORIENTED_EDGE ( 'NONE', *, *, #218, .T. ) ;
#335 = AXIS2_PLACEMENT_3D ( 'NONE', #434, #168, #13 ) ;
#336 = CARTESIAN_POINT ( 'NONE',  ( -20.29999999999999716, 1.000000000000000000, -3.750000000000000000 ) ) ;
#337 = DIRECTION ( 'NONE',  ( 0.000000000000000000, 0.000000000000000000, 1.000000000000000000 ) ) ;
#338 = PRODUCT_DEFINITION ( 'UNKNOWN', '', #361, #309 ) ;
#339 = FACE_OUTER_BOUND ( 'NONE', #8, .T. ) ;
#340 = DIRECTION ( 'NONE',  ( 0.000000000000000000, -1.000000000000000000, 0.000000000000000000 ) ) ;
#341 = DIRECTION ( 'NONE',  ( 0.000000000000000000, -1.000000000000000000, 0.000000000000000000 ) ) ;
#342 = CARTESIAN_POINT ( 'NONE',  ( 30.00000000000000000, -1.000000000000000000, -10.00000000000000000 ) ) ;
#343 = AXIS2_PLACEMENT_3D ( 'NONE', #283, #23, #174 ) ;
#344 = APPLICATION_PROTOCOL_DEFINITION ( 'draft international standard', 'automotive_design', 1998, #355 ) ;
#345 = ORIENTED_EDGE ( 'NONE', *, *, #411, .T. ) ;
#346 = EDGE_CURVE ( 'NONE', #449, #206, #1, .T. ) ;
#347 = LINE ( 'NONE', #51, #224 ) ;
#348 = PRESENTATION_STYLE_ASSIGNMENT (( #200 ) ) ;
#349 = DIRECTION ( 'NONE',  ( 0.000000000000000000, -1.000000000000000000, 0.000000000000000000 ) ) ;
#350 = PRODUCT_RELATED_PRODUCT_CATEGORY ( 'part', '', ( #161 ) ) ;
#351 = LINE ( 'NONE', #119, #72 ) ;
#352 = DIRECTION ( 'NONE',  ( 0.000000000000000000, 0.000000000000000000, 1.000000000000000000 ) ) ;
#353 = FACE_BOUND ( 'NONE', #171, .T. ) ;
#354 = ORIENTED_EDGE ( 'NONE', *, *, #369, .T. ) ;
#355 = APPLICATION_CONTEXT ( 'automotive_design' ) ;
#356 = PLANE ( 'NONE',  #65 ) ;
#357 = EDGE_LOOP ( 'NONE', ( #116, #296 ) ) ;
#358 = DIRECTION ( 'NONE',  ( 0.000000000000000000, 0.000000000000000000, 1.000000000000000000 ) ) ;
#359 = ORIENTED_EDGE ( 'NONE', *, *, #75, .T. ) ;
#360 = LINE ( 'NONE', #21, #166 ) ;
#361 = PRODUCT_DEFINITION_FORMATION_WITH_SPECIFIED_SOURCE ( 'ANY', '', #161, .NOT_KNOWN. ) ;
#362 = VERTEX_POINT ( 'NONE', #149 ) ;
#363 = EDGE_CURVE ( 'NONE', #399, #225, #398, .T. ) ;
#364 = LINE ( 'NONE', #244, #6 ) ;
#365 = EDGE_LOOP ( 'NONE', ( #276, #12, #334, #189 ) ) ;
#366 = DIRECTION ( 'NONE',  ( 0.000000000000000000, -1.000000000000000000, 0.000000000000000000 ) ) ;
#367 = EDGE_LOOP ( 'NONE', ( #96, #131, #293, #401 ) ) ;
#368 = CYLINDRICAL_SURFACE ( 'NONE', #445, 1.250000000000000222 ) ;
#369 = EDGE_CURVE ( 'NONE', #262, #329, #74, .T. ) ;
#370 = ORIENTED_EDGE ( 'NONE', *, *, #92, .T. ) ;
#371 = CARTESIAN_POINT ( 'NONE',  ( 0.000000000000000000, 1.000000000000000000, 0.000000000000000000 ) ) ;
#372 = ORIENTED_EDGE ( 'NONE', *, *, #117, .T. ) ;
#373 = CARTESIAN_POINT ( 'NONE',  ( 30.00000000000000000, 1.000000000000000000, 10.00000000000000000 ) ) ;
#374 = VERTEX_POINT ( 'NONE', #336 ) ;
#375 = CIRCLE ( 'NONE', #227, 1.250000000000000222 ) ;
#376 = CARTESIAN_POINT ( 'NONE',  ( 20.29999999999999716, -1.000000000000000000, 3.750000000000000000 ) ) ;
#377 = DIRECTION ( 'NONE',  ( 0.000000000000000000, 0.000000000000000000, 1.000000000000000000 ) ) ;
#378 = EDGE_CURVE ( 'NONE', #329, #265, #112, .T. ) ;
#379 = AXIS2_PLACEMENT_3D ( 'NONE', #436, #366, #475 ) ;
#380 =( NAMED_UNIT ( * ) SI_UNIT ( $, .STERADIAN. ) SOLID_ANGLE_UNIT ( ) );
#381 = VECTOR ( 'NONE', #91, 1000.000000000000000 ) ;
#382 = EDGE_CURVE ( 'NONE', #173, #474, #55, .T. ) ;
#383 = LINE ( 'NONE', #90, #458 ) ;
#384 = CARTESIAN_POINT ( 'NONE',  ( 0.000000000000000000, 0.000000000000000000, 0.000000000000000000 ) ) ;
#385 = DIRECTION ( 'NONE',  ( 0.000000000000000000, 0.000000000000000000, -1.000000000000000000 ) ) ;
#386 = CARTESIAN_POINT ( 'NONE',  ( -30.00000000000000000, -1.000000000000000000, 10.00000000000000000 ) ) ;
#387 = DIRECTION ( 'NONE',  ( 0.000000000000000000, -1.000000000000000000, 0.000000000000000000 ) ) ;
#388 = AXIS2_PLACEMENT_3D ( 'NONE', #328, #394, #100 ) ;
#389 = VERTEX_POINT ( 'NONE', #443 ) ;
#390 = CARTESIAN_POINT ( 'NONE',  ( 0.000000000000000000, -1.000000000000000000, 0.000000000000000000 ) ) ;
#391 = ORIENTED_EDGE ( 'NONE', *, *, #132, .F. ) ;
#392 = STYLED_ITEM ( 'NONE', ( #348 ), #150 ) ;
#393 = CLOSED_SHELL ( 'NONE', ( #461, #68, #277, #402, #330, #416, #25, #295, #316, #424, #270, #257, #286, #107 ) ) ;
#394 = DIRECTION ( 'NONE',  ( 0.000000000000000000, -1.000000000000000000, 0.000000000000000000 ) ) ;
#395 = EDGE_CURVE ( 'NONE', #428, #262, #191, .T. ) ;
#396 = ORIENTED_EDGE ( 'NONE', *, *, #49, .F. ) ;
#397 = FACE_OUTER_BOUND ( 'NONE', #22, .T. ) ;
#398 = CIRCLE ( 'NONE', #379, 1.250000000000000222 ) ;
#399 = VERTEX_POINT ( 'NONE', #111 ) ;
#400 = DIRECTION ( 'NONE',  ( 0.000000000000000000, 0.000000000000000000, 1.000000000000000000 ) ) ;
#401 = ORIENTED_EDGE ( 'NONE', *, *, #369, .F. ) ;
#402 = ADVANCED_FACE ( 'NONE', ( #108 ), #446, .F. ) ;
#403 = CARTESIAN_POINT ( 'NONE',  ( 20.29999999999999716, 1.000000000000000000, -6.250000000000000000 ) ) ;
#404 = DIRECTION ( 'NONE',  ( 0.000000000000000000, 0.000000000000000000, 1.000000000000000000 ) ) ;
#405 = FACE_BOUND ( 'NONE', #481, .T. ) ;
#406 = EDGE_LOOP ( 'NONE', ( #169, #470 ) ) ;
#407 = CARTESIAN_POINT ( 'NONE',  ( 30.00000000000000000, -1.000000000000000000, -10.00000000000000000 ) ) ;
#408 = ORIENTED_EDGE ( 'NONE', *, *, #382, .F. ) ;
#409 = DIRECTION ( 'NONE',  ( 0.000000000000000000, -1.000000000000000000, 0.000000000000000000 ) ) ;
#410 = CARTESIAN_POINT ( 'NONE',  ( 20.29999999999999716, -1.000000000000000000, -6.250000000000000000 ) ) ;
#411 = EDGE_CURVE ( 'NONE', #262, #428, #263, .T. ) ;
#412 =( NAMED_UNIT ( * ) SI_UNIT ( $, .STERADIAN. ) SOLID_ANGLE_UNIT ( ) );
#413 = FILL_AREA_STYLE_COLOUR ( '', #120 ) ;
#414 = CIRCLE ( 'NONE', #335, 1.250000000000000222 ) ;
#415 = DIRECTION ( 'NONE',  ( 1.000000000000000000, 0.000000000000000000, 0.000000000000000000 ) ) ;
#416 = ADVANCED_FACE ( 'NONE', ( #339 ), #473, .F. ) ;
#417 = DIRECTION ( 'NONE',  ( 0.000000000000000000, 0.000000000000000000, -1.000000000000000000 ) ) ;
#418 = VECTOR ( 'NONE', #195, 1000.000000000000000 ) ;
#419 = CARTESIAN_POINT ( 'NONE',  ( -20.29999999999999716, -1.000000000000000000, -6.250000000000000000 ) ) ;
#420 = EDGE_LOOP ( 'NONE', ( #126, #135 ) ) ;
#421 = AXIS2_PLACEMENT_3D ( 'NONE', #182, #294, #216 ) ;
#422 = CARTESIAN_POINT ( 'NONE',  ( -20.29999999999999716, 1.000000000000000000, 6.250000000000000000 ) ) ;
#423 = DIRECTION ( 'NONE',  ( -1.000000000000000000, 0.000000000000000000, 0.000000000000000000 ) ) ;
#424 = ADVANCED_FACE ( 'NONE', ( #405, #105, #298, #258, #221 ), #264, .F. ) ;
#425 = FACE_OUTER_BOUND ( 'NONE', #438, .T. ) ;
#426 = ORIENTED_EDGE ( 'NONE', *, *, #3, .T. ) ;
#427 = DIRECTION ( 'NONE',  ( 0.000000000000000000, -1.000000000000000000, 0.000000000000000000 ) ) ;
#428 = VERTEX_POINT ( 'NONE', #184 ) ;
#429 = EDGE_CURVE ( 'NONE', #229, #98, #266, .T. ) ;
#430 = DIRECTION ( 'NONE',  ( 0.000000000000000000, 0.000000000000000000, 1.000000000000000000 ) ) ;
#431 = ORIENTED_EDGE ( 'NONE', *, *, #167, .T. ) ;
#432 = CIRCLE ( 'NONE', #292, 1.250000000000000222 ) ;
#433 = APPLICATION_CONTEXT ( 'automotive_design' ) ;
#434 = CARTESIAN_POINT ( 'NONE',  ( 20.29999999999999716, -1.000000000000000000, -5.000000000000000000 ) ) ;
#435 = ORIENTED_EDGE ( 'NONE', *, *, #49, .T. ) ;
#436 = CARTESIAN_POINT ( 'NONE',  ( -20.29999999999999716, 1.000000000000000000, 5.000000000000000000 ) ) ;
#437 = VECTOR ( 'NONE', #39, 1000.000000000000000 ) ;
#438 = EDGE_LOOP ( 'NONE', ( #151, #67, #253, #142 ) ) ;
#439 = DIRECTION ( 'NONE',  ( 0.000000000000000000, 0.000000000000000000, -1.000000000000000000 ) ) ;
#440 = LINE ( 'NONE', #30, #187 ) ;
#441 = DIRECTION ( 'NONE',  ( 0.000000000000000000, -1.000000000000000000, 0.000000000000000000 ) ) ;
#442 = CARTESIAN_POINT ( 'NONE',  ( -20.29999999999999716, 1.000000000000000000, 5.000000000000000000 ) ) ;
#443 = CARTESIAN_POINT ( 'NONE',  ( -20.29999999999999716, -1.000000000000000000, -3.750000000000000000 ) ) ;
#444 = ORIENTED_EDGE ( 'NONE', *, *, #83, .T. ) ;
#445 = AXIS2_PLACEMENT_3D ( 'NONE', #42, #268, #417 ) ;
#446 = CYLINDRICAL_SURFACE ( 'NONE', #460, 1.250000000000000222 ) ;
#447 = EDGE_CURVE ( 'NONE', #19, #101, #480, .T. ) ;
#448 = ORIENTED_EDGE ( 'NONE', *, *, #453, .T. ) ;
#449 = VERTEX_POINT ( 'NONE', #403 ) ;
#450 = UNCERTAINTY_MEASURE_WITH_UNIT (LENGTH_MEASURE( 1.000000000000000082E-05 ), #84, 'distance_accuracy_value', 'NONE');
#451 = DIRECTION ( 'NONE',  ( 0.000000000000000000, -1.000000000000000000, 0.000000000000000000 ) ) ;
#452 = FACE_OUTER_BOUND ( 'NONE', #129, .T. ) ;
#453 = EDGE_CURVE ( 'NONE', #362, #229, #223, .T. ) ;
#454 = PLANE ( 'NONE',  #36 ) ;
#455 = CARTESIAN_POINT ( 'NONE',  ( 20.29999999999999716, -1.000000000000000000, -3.750000000000000000 ) ) ;
#456 = VECTOR ( 'NONE', #457, 1000.000000000000000 ) ;
#457 = DIRECTION ( 'NONE',  ( 0.000000000000000000, -1.000000000000000000, 0.000000000000000000 ) ) ;
#458 = VECTOR ( 'NONE', #242, 1000.000000000000000 ) ;
#459 = DIRECTION ( 'NONE',  ( 0.000000000000000000, 0.000000000000000000, 1.000000000000000000 ) ) ;
#460 = AXIS2_PLACEMENT_3D ( 'NONE', #26, #178, #477 ) ;
#461 = ADVANCED_FACE ( 'NONE', ( #219 ), #368, .F. ) ;
#462 = LINE ( 'NONE', #7, #62 ) ;
#463 = ORIENTED_EDGE ( 'NONE', *, *, #202, .F. ) ;
#464 = CARTESIAN_POINT ( 'NONE',  ( -30.00000000000000000, 1.000000000000000000, 10.00000000000000000 ) ) ;
#465 = VERTEX_POINT ( 'NONE', #455 ) ;
#466 = FACE_OUTER_BOUND ( 'NONE', #365, .T. ) ;
#467 = ORIENTED_EDGE ( 'NONE', *, *, #226, .T. ) ;
#468 = EDGE_CURVE ( 'NONE', #374, #389, #241, .T. ) ;
#469 = LINE ( 'NONE', #66, #213 ) ;
#470 = ORIENTED_EDGE ( 'NONE', *, *, #56, .T. ) ;
#471 = CYLINDRICAL_SURFACE ( 'NONE', #279, 1.250000000000000222 ) ;
#472 = EDGE_LOOP ( 'NONE', ( #345, #81 ) ) ;
#473 = CYLINDRICAL_SURFACE ( 'NONE', #102, 1.250000000000000222 ) ;
#474 = VERTEX_POINT ( 'NONE', #237 ) ;
#475 = DIRECTION ( 'NONE',  ( 0.000000000000000000, 0.000000000000000000, 1.000000000000000000 ) ) ;
#476 = ORIENTED_EDGE ( 'NONE', *, *, #194, .T. ) ;
#477 = DIRECTION ( 'NONE',  ( 0.000000000000000000, 0.000000000000000000, -1.000000000000000000 ) ) ;
#478 = CARTESIAN_POINT ( 'NONE',  ( -30.00000000000000000, -1.000000000000000000, -10.00000000000000000 ) ) ;
#479 = CIRCLE ( 'NONE', #59, 1.250000000000000222 ) ;
#480 = LINE ( 'NONE', #407, #47 ) ;
#481 = EDGE_LOOP ( 'NONE', ( #215, #372 ) ) ;
#482 = DIRECTION ( 'NONE',  ( 0.000000000000000000, 0.000000000000000000, 1.000000000000000000 ) ) ;
#483 = DIRECTION ( 'NONE',  ( 0.000000000000000000, -1.000000000000000000, 0.000000000000000000 ) ) ;
ENDSEC;
END-ISO-10303-21;
