# Supplementary material for: A custom force plate for quantifying the force applied by the finger during smartphone usage
Source: Front Bioeng Biotechnol. 2026 Feb 17;14:1685410. doi: 10.3389/fbioe.2026.1685410 (PMC12953535; doi:10.3389/fbioe.2026.1685410)
Supplement: Supplementary file 2 [file DataSheet1.zip › STEP file/layer_3.STEP]

ISO-10303-21;
HEADER;
FILE_DESCRIPTION (( 'STEP AP214' ),
    '1' );
FILE_NAME ('layer_3.STEP',
    '2025-07-21T15:56:32',
    ( '' ),
    ( '' ),
    'SwSTEP 2.0',
    'SolidWorks 2023',
    '' );
FILE_SCHEMA (( 'AUTOMOTIVE_DESIGN' ));
ENDSEC;

DATA;
#2 = ORIENTED_EDGE ( 'NONE', *, *, #38, .F. ) ;
#1 = EDGE_CURVE ( 'NONE', #2436, #994, #686, .T. ) ;
#3 = VERTEX_POINT ( 'NONE', #386 ) ;
#4 = CARTESIAN_POINT ( 'NONE',  ( 33.24651445326420429, -5.000000000000000000, 25.82499999999999929 ) ) ;
#5 = VECTOR ( 'NONE', #1282, 1000.000000000000000 ) ;
#6 = DIRECTION ( 'NONE',  ( -5.013651664672849522E-17, 0.000000000000000000, -1.000000000000000000 ) ) ;
#7 = VECTOR ( 'NONE', #349, 1000.000000000000000 ) ;
#8 = LINE ( 'NONE', #308, #2601 ) ;
#9 = EDGE_LOOP ( 'NONE', ( #1995, #2377, #731, #3318 ) ) ;
#10 = CARTESIAN_POINT ( 'NONE',  ( 49.20000000000000284, -2.000000000000000000, 0.000000000000000000 ) ) ;
#11 = VERTEX_POINT ( 'NONE', #1767 ) ;
#12 = LINE ( 'NONE', #3562, #258 ) ;
#13 = DIRECTION ( 'NONE',  ( 0.000000000000000000, 0.000000000000000000, 1.000000000000000000 ) ) ;
#14 = EDGE_LOOP ( 'NONE', ( #775, #4191, #894, #1911 ) ) ;
#15 = VERTEX_POINT ( 'NONE', #3045 ) ;
#16 = LINE ( 'NONE', #36, #2386 ) ;
#17 = LINE ( 'NONE', #3397, #1718 ) ;
#18 = CARTESIAN_POINT ( 'NONE',  ( -60.00000000000000000, -5.000000000000000000, -30.37500000000000000 ) ) ;
#19 = EDGE_CURVE ( 'NONE', #2888, #2049, #3370, .T. ) ;
#20 = FACE_OUTER_BOUND ( 'NONE', #683, .T. ) ;
#21 = ORIENTED_EDGE ( 'NONE', *, *, #1404, .F. ) ;
#22 = ADVANCED_FACE ( 'NONE', ( #2402 ), #123, .F. ) ;
#23 = ORIENTED_EDGE ( 'NONE', *, *, #628, .T. ) ;
#24 = FACE_OUTER_BOUND ( 'NONE', #3354, .T. ) ;
#25 = DIRECTION ( 'NONE',  ( 1.000000000000000000, 0.000000000000000000, 2.859434301060669751E-16 ) ) ;
#26 = CYLINDRICAL_SURFACE ( 'NONE', #744, 2.200000000000000622 ) ;
#27 = ORIENTED_EDGE ( 'NONE', *, *, #444, .F. ) ;
#28 = DIRECTION ( 'NONE',  ( 0.000000000000000000, 0.000000000000000000, -1.000000000000000000 ) ) ;
#29 = VERTEX_POINT ( 'NONE', #2156 ) ;
#30 = FACE_OUTER_BOUND ( 'NONE', #1160, .T. ) ;
#31 = AXIS2_PLACEMENT_3D ( 'NONE', #1059, #2768, #2099 ) ;
#32 = DIRECTION ( 'NONE',  ( 0.000000000000000000, -1.000000000000000000, 0.000000000000000000 ) ) ;
#33 = VECTOR ( 'NONE', #25, 1000.000000000000000 ) ;
#34 = EDGE_LOOP ( 'NONE', ( #1822, #2743, #3165, #2581 ) ) ;
#35 = EDGE_LOOP ( 'NONE', ( #131, #3312, #3902, #4242 ) ) ;
#36 = CARTESIAN_POINT ( 'NONE',  ( -33.24651445326420429, -5.000000000000000000, -28.02500000000000213 ) ) ;
#37 = AXIS2_PLACEMENT_3D ( 'NONE', #3342, #313, #2004 ) ;
#38 = EDGE_CURVE ( 'NONE', #3534, #1629, #2549, .T. ) ;
#39 = DIRECTION ( 'NONE',  ( 0.000000000000000000, 0.000000000000000000, -1.000000000000000000 ) ) ;
#40 = LINE ( 'NONE', #1689, #2966 ) ;
#41 = DIRECTION ( 'NONE',  ( 0.000000000000000000, 0.000000000000000000, -1.000000000000000000 ) ) ;
#42 = CIRCLE ( 'NONE', #1975, 2.199999999999997069 ) ;
#43 = EDGE_LOOP ( 'NONE', ( #663, #3827, #2861, #1782 ) ) ;
#44 = ORIENTED_EDGE ( 'NONE', *, *, #180, .F. ) ;
#45 = ORIENTED_EDGE ( 'NONE', *, *, #3207, .T. ) ;
#46 = CYLINDRICAL_SURFACE ( 'NONE', #2365, 2.200000000000000622 ) ;
#47 = VECTOR ( 'NONE', #3163, 1000.000000000000000 ) ;
#48 = CIRCLE ( 'NONE', #2470, 2.200000000000000622 ) ;
#49 = DIRECTION ( 'NONE',  ( 0.000000000000000000, 1.000000000000000000, 0.000000000000000000 ) ) ;
#50 = EDGE_CURVE ( 'NONE', #3065, #2561, #896, .T. ) ;
#51 = AXIS2_PLACEMENT_3D ( 'NONE', #1042, #2383, #1351 ) ;
#52 = CARTESIAN_POINT ( 'NONE',  ( 22.39999999999999858, -5.000000000000000000, 33.64999999999999858 ) ) ;
#53 = ORIENTED_EDGE ( 'NONE', *, *, #460, .T. ) ;
#54 = DIRECTION ( 'NONE',  ( 0.000000000000000000, -1.000000000000000000, 0.000000000000000000 ) ) ;
#55 = UNCERTAINTY_MEASURE_WITH_UNIT (LENGTH_MEASURE( 1.000000000000000082E-05 ), #3100, 'distance_accuracy_value', 'NONE');
#56 = ORIENTED_EDGE ( 'NONE', *, *, #3108, .T. ) ;
#57 = DIRECTION ( 'NONE',  ( 0.000000000000000000, 0.000000000000000000, 1.000000000000000000 ) ) ;
#58 = EDGE_CURVE ( 'NONE', #118, #3604, #1232, .T. ) ;
#59 = DIRECTION ( 'NONE',  ( 0.000000000000000000, 1.000000000000000000, 0.000000000000000000 ) ) ;
#60 = ORIENTED_EDGE ( 'NONE', *, *, #3818, .F. ) ;
#61 = VECTOR ( 'NONE', #2353, 1000.000000000000000 ) ;
#62 = VERTEX_POINT ( 'NONE', #183 ) ;
#63 = LINE ( 'NONE', #3346, #2729 ) ;
#64 = ADVANCED_FACE ( 'NONE', ( #1515 ), #859, .F. ) ;
#65 = ORIENTED_EDGE ( 'NONE', *, *, #2988, .T. ) ;
#66 = CARTESIAN_POINT ( 'NONE',  ( 22.39999999999999858, -1.000000000000000000, 33.64999999999999858 ) ) ;
#67 = DIRECTION ( 'NONE',  ( 0.000000000000000000, -1.000000000000000000, 0.000000000000000000 ) ) ;
#68 = AXIS2_PLACEMENT_3D ( 'NONE', #3069, #1794, #1110 ) ;
#69 = CARTESIAN_POINT ( 'NONE',  ( -20.00000000000000000, -1.000000000000000000, -12.20000000000000107 ) ) ;
#70 = EDGE_LOOP ( 'NONE', ( #3239, #1153, #3783, #3778, #44, #4223, #3245, #336 ) ) ;
#71 = VERTEX_POINT ( 'NONE', #1852 ) ;
#72 = ORIENTED_EDGE ( 'NONE', *, *, #941, .T. ) ;
#73 = LINE ( 'NONE', #2019, #2221 ) ;
#74 =( NAMED_UNIT ( * ) SI_UNIT ( $, .STERADIAN. ) SOLID_ANGLE_UNIT ( ) );
#75 = ORIENTED_EDGE ( 'NONE', *, *, #1667, .F. ) ;
#76 = DIRECTION ( 'NONE',  ( 0.000000000000000000, 1.000000000000000000, 0.000000000000000000 ) ) ;
#77 = ORIENTED_EDGE ( 'NONE', *, *, #3411, .T. ) ;
#78 = DIRECTION ( 'NONE',  ( 0.000000000000000000, -1.000000000000000000, 0.000000000000000000 ) ) ;
#79 = FACE_OUTER_BOUND ( 'NONE', #2071, .T. ) ;
#80 = EDGE_CURVE ( 'NONE', #1608, #1336, #3510, .T. ) ;
#81 = DIRECTION ( 'NONE',  ( 0.000000000000000000, -1.000000000000000000, 0.000000000000000000 ) ) ;
#82 = ORIENTED_EDGE ( 'NONE', *, *, #3963, .T. ) ;
#83 = DIRECTION ( 'NONE',  ( 0.000000000000000000, -1.000000000000000000, 0.000000000000000000 ) ) ;
#84 = PLANE ( 'NONE',  #2598 ) ;
#85 = DIRECTION ( 'NONE',  ( 0.000000000000000000, 0.000000000000000000, -1.000000000000000000 ) ) ;
#86 = PLANE ( 'NONE',  #4095 ) ;
#87 = ORIENTED_EDGE ( 'NONE', *, *, #1692, .T. ) ;
#88 = VERTEX_POINT ( 'NONE', #1491 ) ;
#89 = CARTESIAN_POINT ( 'NONE',  ( 24.60000000000000142, -5.000000000000000000, -28.62500000000000000 ) ) ;
#90 = EDGE_CURVE ( 'NONE', #2030, #2077, #1825, .T. ) ;
#91 = EDGE_CURVE ( 'NONE', #515, #3103, #2224, .T. ) ;
#92 = DIRECTION ( 'NONE',  ( 0.000000000000000000, 0.000000000000000000, -1.000000000000000000 ) ) ;
#93 = ORIENTED_EDGE ( 'NONE', *, *, #2686, .F. ) ;
#94 = DIRECTION ( 'NONE',  ( 0.000000000000000000, -1.000000000000000000, 0.000000000000000000 ) ) ;
#95 = ORIENTED_EDGE ( 'NONE', *, *, #2249, .T. ) ;
#96 = LINE ( 'NONE', #1427, #2538 ) ;
#97 = CARTESIAN_POINT ( 'NONE',  ( 60.00000000000000000, -5.000000000000000000, -30.37500000000000000 ) ) ;
#98 = VERTEX_POINT ( 'NONE', #585 ) ;
#99 = ORIENTED_EDGE ( 'NONE', *, *, #1418, .F. ) ;
#100 = DIRECTION ( 'NONE',  ( 0.000000000000000000, 1.000000000000000000, 0.000000000000000000 ) ) ;
#101 = AXIS2_PLACEMENT_3D ( 'NONE', #2787, #3698, #738 ) ;
#102 = EDGE_CURVE ( 'NONE', #3839, #1336, #1537, .T. ) ;
#103 = VECTOR ( 'NONE', #1269, 1000.000000000000000 ) ;
#104 = DIRECTION ( 'NONE',  ( 0.000000000000000000, 1.000000000000000000, 0.000000000000000000 ) ) ;
#105 = DIRECTION ( 'NONE',  ( -4.731064025391290857E-15, 0.000000000000000000, 1.000000000000000000 ) ) ;
#106 = DIRECTION ( 'NONE',  ( 0.000000000000000000, -1.000000000000000000, 0.000000000000000000 ) ) ;
#107 = EDGE_CURVE ( 'NONE', #2225, #398, #4140, .T. ) ;
#108 = CIRCLE ( 'NONE', #3492, 2.200000000000000622 ) ;
#109 = ORIENTED_EDGE ( 'NONE', *, *, #1026, .F. ) ;
#110 = ADVANCED_FACE ( 'NONE', ( #2848 ), #2462, .T. ) ;
#111 = DIRECTION ( 'NONE',  ( -6.904372043688789759E-16, 0.000000000000000000, 1.000000000000000000 ) ) ;
#112 = DIRECTION ( 'NONE',  ( 0.000000000000000000, 1.000000000000000000, 0.000000000000000000 ) ) ;
#113 = VECTOR ( 'NONE', #774, 1000.000000000000000 ) ;
#114 = DIRECTION ( 'NONE',  ( 0.000000000000000000, -1.000000000000000000, 0.000000000000000000 ) ) ;
#115 = CIRCLE ( 'NONE', #1983, 2.200000000000000622 ) ;
#116 = ORIENTED_EDGE ( 'NONE', *, *, #2322, .T. ) ;
#117 = CARTESIAN_POINT ( 'NONE',  ( 22.39999999999999858, -1.000000000000000000, 28.02500000000000213 ) ) ;
#118 = VERTEX_POINT ( 'NONE', #1207 ) ;
#119 = DIRECTION ( 'NONE',  ( 6.904372043688789759E-16, 0.000000000000000000, 1.000000000000000000 ) ) ;
#120 = CARTESIAN_POINT ( 'NONE',  ( 24.60000000000000142, -1.000000000000000000, -25.82499999999999929 ) ) ;
#121 = CIRCLE ( 'NONE', #2679, 2.200000000000000622 ) ;
#122 = AXIS2_PLACEMENT_3D ( 'NONE', #923, #3887, #1314 ) ;
#123 = CYLINDRICAL_SURFACE ( 'NONE', #198, 2.200000000000000622 ) ;
#124 = VERTEX_POINT ( 'NONE', #2523 ) ;
#125 = CARTESIAN_POINT ( 'NONE',  ( -60.00000000000000000, -4.200000000000000178, 26.27499999999999858 ) ) ;
#126 = VECTOR ( 'NONE', #2568, 1000.000000000000000 ) ;
#127 = DIRECTION ( 'NONE',  ( 0.000000000000000000, 0.000000000000000000, 1.000000000000000000 ) ) ;
#128 = CARTESIAN_POINT ( 'NONE',  ( 20.29999999999999716, -1.000000000000000000, -3.750000000000000000 ) ) ;
#129 = EDGE_CURVE ( 'NONE', #3393, #1202, #3847, .T. ) ;
#130 = CARTESIAN_POINT ( 'NONE',  ( 22.80000000000000071, 0.000000000000000000, 12.20000000000000107 ) ) ;
#131 = ORIENTED_EDGE ( 'NONE', *, *, #1069, .F. ) ;
#132 = FACE_OUTER_BOUND ( 'NONE', #3082, .T. ) ;
#133 = CARTESIAN_POINT ( 'NONE',  ( -20.00000000000000000, -1.000000000000000000, 12.20000000000000107 ) ) ;
#134 = ORIENTED_EDGE ( 'NONE', *, *, #3385, .F. ) ;
#135 = FACE_OUTER_BOUND ( 'NONE', #648, .T. ) ;
#136 = ORIENTED_EDGE ( 'NONE', *, *, #3811, .T. ) ;
#137 = FACE_OUTER_BOUND ( 'NONE', #2590, .T. ) ;
#138 = DIRECTION ( 'NONE',  ( 0.000000000000000000, 0.000000000000000000, 1.000000000000000000 ) ) ;
#139 = DIRECTION ( 'NONE',  ( 1.000000000000000000, 0.000000000000000000, 0.000000000000000000 ) ) ;
#140 = VERTEX_POINT ( 'NONE', #821 ) ;
#141 = CARTESIAN_POINT ( 'NONE',  ( -22.39999999999999858, -1.000000000000000000, -28.02500000000000213 ) ) ;
#142 = VECTOR ( 'NONE', #614, 1000.000000000000000 ) ;
#143 = EDGE_CURVE ( 'NONE', #343, #4169, #1240, .T. ) ;
#144 = CARTESIAN_POINT ( 'NONE',  ( 17.80000000000000071, -1.000000000000000000, 10.00000000000000000 ) ) ;
#145 = AXIS2_PLACEMENT_3D ( 'NONE', #1754, #2247, #1540 ) ;
#146 = CARTESIAN_POINT ( 'NONE',  ( -20.00000000000000000, -5.000000000000000000, -20.83666923472160093 ) ) ;
#147 = DIRECTION ( 'NONE',  ( 0.000000000000000000, -1.000000000000000000, 0.000000000000000000 ) ) ;
#148 = EDGE_CURVE ( 'NONE', #2494, #3141, #3471, .T. ) ;
#149 = VERTEX_POINT ( 'NONE', #1558 ) ;
#150 = FACE_OUTER_BOUND ( 'NONE', #4156, .T. ) ;
#151 = PLANE ( 'NONE',  #3988 ) ;
#152 = EDGE_CURVE ( 'NONE', #1768, #3800, #159, .T. ) ;
#153 = VERTEX_POINT ( 'NONE', #2483 ) ;
#154 = DIRECTION ( 'NONE',  ( 0.000000000000000000, 1.000000000000000000, 0.000000000000000000 ) ) ;
#155 = ORIENTED_EDGE ( 'NONE', *, *, #3223, .F. ) ;
#156 = DIRECTION ( 'NONE',  ( -1.000000000000000000, 0.000000000000000000, 0.000000000000000000 ) ) ;
#157 = DIRECTION ( 'NONE',  ( 0.000000000000000000, -1.000000000000000000, 0.000000000000000000 ) ) ;
#158 = ADVANCED_FACE ( 'NONE', ( #3519 ), #565, .F. ) ;
#159 = LINE ( 'NONE', #2867, #1586 ) ;
#160 = ORIENTED_EDGE ( 'NONE', *, *, #2425, .T. ) ;
#161 = DIRECTION ( 'NONE',  ( 1.000000000000000000, 0.000000000000000000, 0.000000000000000000 ) ) ;
#162 = CARTESIAN_POINT ( 'NONE',  ( -69.20000000000000284, 2.000000000000000000, -33.64999999999999858 ) ) ;
#163 = VERTEX_POINT ( 'NONE', #3212 ) ;
#164 = EDGE_CURVE ( 'NONE', #746, #88, #3621, .T. ) ;
#165 = CARTESIAN_POINT ( 'NONE',  ( -64.19999999999998863, -5.000000000000000000, 33.64999999999999858 ) ) ;
#166 = AXIS2_PLACEMENT_3D ( 'NONE', #4289, #1326, #995 ) ;
#167 = CIRCLE ( 'NONE', #3978, 2.200000000000000622 ) ;
#168 = DIRECTION ( 'NONE',  ( 0.000000000000000000, 1.000000000000000000, 0.000000000000000000 ) ) ;
#169 = ORIENTED_EDGE ( 'NONE', *, *, #2234, .T. ) ;
#170 = DIRECTION ( 'NONE',  ( 0.000000000000000000, 1.000000000000000000, 0.000000000000000000 ) ) ;
#171 = VECTOR ( 'NONE', #186, 1000.000000000000000 ) ;
#172 = EDGE_CURVE ( 'NONE', #338, #3845, #1614, .T. ) ;
#173 = CARTESIAN_POINT ( 'NONE',  ( 33.24651445326420429, -1.000000000000000000, -28.62500000000000000 ) ) ;
#174 = EDGE_LOOP ( 'NONE', ( #2912, #3771, #1025, #1725 ) ) ;
#175 = CARTESIAN_POINT ( 'NONE',  ( 20.60000000000000142, -1.000000000000000000, 10.00000000000000000 ) ) ;
#176 = AXIS2_PLACEMENT_3D ( 'NONE', #1883, #279, #3940 ) ;
#177 = EDGE_LOOP ( 'NONE', ( #405, #3594, #540, #1557 ) ) ;
#178 = CARTESIAN_POINT ( 'NONE',  ( 35.39999999999999858, -5.000000000000000000, 26.27499999999999858 ) ) ;
#179 = DIRECTION ( 'NONE',  ( 0.000000000000000000, 1.000000000000000000, 0.000000000000000000 ) ) ;
#180 = EDGE_CURVE ( 'NONE', #990, #737, #1009, .T. ) ;
#181 = CIRCLE ( 'NONE', #2940, 2.200000000000000622 ) ;
#182 = AXIS2_PLACEMENT_3D ( 'NONE', #1139, #2845, #4192 ) ;
#183 = CARTESIAN_POINT ( 'NONE',  ( -20.29999999999999716, -5.000000000000000000, 3.750000000000000000 ) ) ;
#184 = ORIENTED_EDGE ( 'NONE', *, *, #342, .T. ) ;
#185 = CYLINDRICAL_SURFACE ( 'NONE', #1157, 2.200000000000000622 ) ;
#186 = DIRECTION ( 'NONE',  ( 0.000000000000000000, 1.000000000000000000, 0.000000000000000000 ) ) ;
#187 = CIRCLE ( 'NONE', #3022, 2.200000000000000622 ) ;
#188 = AXIS2_PLACEMENT_3D ( 'NONE', #2480, #3144, #535 ) ;
#189 = AXIS2_PLACEMENT_3D ( 'NONE', #483, #4116, #1796 ) ;
#190 = DIRECTION ( 'NONE',  ( 0.000000000000000000, 0.000000000000000000, 1.000000000000000000 ) ) ;
#191 = ADVANCED_FACE ( 'NONE', ( #3252 ), #4282, .F. ) ;
#192 = ORIENTED_EDGE ( 'NONE', *, *, #1542, .F. ) ;
#193 = DIRECTION ( 'NONE',  ( 0.000000000000000000, 0.000000000000000000, -1.000000000000000000 ) ) ;
#194 = AXIS2_PLACEMENT_3D ( 'NONE', #1142, #1874, #4129 ) ;
#195 = CARTESIAN_POINT ( 'NONE',  ( 20.29999999999999716, -1.000000000000000000, -5.000000000000000000 ) ) ;
#196 = ORIENTED_EDGE ( 'NONE', *, *, #3415, .T. ) ;
#197 = EDGE_CURVE ( 'NONE', #2299, #1886, #1787, .T. ) ;
#198 = AXIS2_PLACEMENT_3D ( 'NONE', #2504, #3872, #4196 ) ;
#199 = LINE ( 'NONE', #3772, #1403 ) ;
#200 = CARTESIAN_POINT ( 'NONE',  ( 47.00000000000000000, -2.000000000000000000, -26.27499999999999858 ) ) ;
#201 = EDGE_LOOP ( 'NONE', ( #2065, #399, #288, #65 ) ) ;
#202 = DIRECTION ( 'NONE',  ( 1.000000000000000000, 0.000000000000000000, 0.000000000000000000 ) ) ;
#203 = VERTEX_POINT ( 'NONE', #2976 ) ;
#204 = FACE_OUTER_BOUND ( 'NONE', #1313, .T. ) ;
#205 = VECTOR ( 'NONE', #2708, 1000.000000000000000 ) ;
#206 = CARTESIAN_POINT ( 'NONE',  ( 20.29999999999999716, -5.000000000000000000, -3.750000000000000000 ) ) ;
#207 = ORIENTED_EDGE ( 'NONE', *, *, #3139, .T. ) ;
#208 = CARTESIAN_POINT ( 'NONE',  ( 30.00000000000000000, -1.000000000000000000, 10.00000000000000000 ) ) ;
#210 = ADVANCED_FACE ( 'NONE', ( #1319 ), #3932, .F. ) ;
#209 = ORIENTED_EDGE ( 'NONE', *, *, #1723, .T. ) ;
#211 = PLANE ( 'NONE',  #1764 ) ;
#212 = CARTESIAN_POINT ( 'NONE',  ( 22.39999999999999858, -5.000000000000000000, -28.02500000000000213 ) ) ;
#213 = DIRECTION ( 'NONE',  ( -1.000000000000000000, 0.000000000000000000, 0.000000000000000000 ) ) ;
#214 = EDGE_LOOP ( 'NONE', ( #2881, #2142, #21, #2266 ) ) ;
#215 = DIRECTION ( 'NONE',  ( 0.000000000000000000, -1.000000000000000000, 0.000000000000000000 ) ) ;
#216 = VECTOR ( 'NONE', #4230, 1000.000000000000000 ) ;
#217 = CARTESIAN_POINT ( 'NONE',  ( 64.60000000000000853, -1.000000000000000000, 27.07499999999999929 ) ) ;
#218 = ORIENTED_EDGE ( 'NONE', *, *, #2233, .F. ) ;
#219 = DIRECTION ( 'NONE',  ( 0.000000000000000000, 0.000000000000000000, 1.000000000000000000 ) ) ;
#220 = DIRECTION ( 'NONE',  ( 1.000000000000000000, 0.000000000000000000, 0.000000000000000000 ) ) ;
#221 = ORIENTED_EDGE ( 'NONE', *, *, #1195, .F. ) ;
#222 = CARTESIAN_POINT ( 'NONE',  ( -57.79999999999999716, -2.000000000000000000, 0.000000000000000000 ) ) ;
#223 = EDGE_CURVE ( 'NONE', #485, #1743, #3271, .T. ) ;
#224 = ORIENTED_EDGE ( 'NONE', *, *, #2342, .T. ) ;
#225 = CARTESIAN_POINT ( 'NONE',  ( 20.00000000000000000, -5.000000000000000000, 10.00000000000000000 ) ) ;
#226 = LINE ( 'NONE', #1848, #3140 ) ;
#227 = ORIENTED_EDGE ( 'NONE', *, *, #3440, .F. ) ;
#228 = VERTEX_POINT ( 'NONE', #2585 ) ;
#229 = DIRECTION ( 'NONE',  ( 0.000000000000000000, 0.000000000000000000, 1.000000000000000000 ) ) ;
#230 = ORIENTED_EDGE ( 'NONE', *, *, #3812, .T. ) ;
#231 = CARTESIAN_POINT ( 'NONE',  ( -33.24651445326420429, -5.000000000000000000, 25.82499999999999929 ) ) ;
#232 = DIRECTION ( 'NONE',  ( 0.000000000000000000, 1.000000000000000000, 0.000000000000000000 ) ) ;
#233 = FACE_OUTER_BOUND ( 'NONE', #3442, .T. ) ;
#234 = ORIENTED_EDGE ( 'NONE', *, *, #3618, .F. ) ;
#235 = CARTESIAN_POINT ( 'NONE',  ( 24.60000000000000142, -5.000000000000000000, -28.02500000000000213 ) ) ;
#236 = EDGE_CURVE ( 'NONE', #2304, #4081, #1598, .T. ) ;
#237 = FACE_OUTER_BOUND ( 'NONE', #1552, .T. ) ;
#238 = EDGE_CURVE ( 'NONE', #590, #3958, #3298, .T. ) ;
#239 = FACE_OUTER_BOUND ( 'NONE', #3199, .T. ) ;
#240 = CARTESIAN_POINT ( 'NONE',  ( -47.00000000000000000, -1.000000000000000000, -26.27499999999999858 ) ) ;
#241 = EDGE_CURVE ( 'NONE', #4081, #1949, #1309, .T. ) ;
#242 = VECTOR ( 'NONE', #1805, 1000.000000000000000 ) ;
#244 = ORIENTED_EDGE ( 'NONE', *, *, #357, .F. ) ;
#243 = EDGE_CURVE ( 'NONE', #2203, #590, #4238, .T. ) ;
#245 = CARTESIAN_POINT ( 'NONE',  ( 20.60000000000000142, -5.000000000000000000, -12.20000000000000107 ) ) ;
#246 = ORIENTED_EDGE ( 'NONE', *, *, #1182, .F. ) ;
#247 = DIRECTION ( 'NONE',  ( 0.000000000000000000, 0.000000000000000000, -1.000000000000000000 ) ) ;
#248 = CARTESIAN_POINT ( 'NONE',  ( -22.39999999999999858, -5.000000000000000000, -25.82499999999999929 ) ) ;
#249 = ORIENTED_EDGE ( 'NONE', *, *, #3711, .F. ) ;
#250 = CARTESIAN_POINT ( 'NONE',  ( 64.60000000000000853, -5.000000000000000000, 29.57499999999999929 ) ) ;
#251 = ORIENTED_EDGE ( 'NONE', *, *, #1723, .F. ) ;
#252 = DIRECTION ( 'NONE',  ( 1.000000000000000000, 0.000000000000000000, -6.904372043688789759E-16 ) ) ;
#253 = CARTESIAN_POINT ( 'NONE',  ( 22.39999999999999858, -1.000000000000000000, -25.82499999999999929 ) ) ;
#254 = VECTOR ( 'NONE', #3317, 1000.000000000000000 ) ;
#255 = ORIENTED_EDGE ( 'NONE', *, *, #1389, .T. ) ;
#256 = FACE_OUTER_BOUND ( 'NONE', #1652, .T. ) ;
#257 = VECTOR ( 'NONE', #2277, 1000.000000000000000 ) ;
#258 = VECTOR ( 'NONE', #291, 1000.000000000000000 ) ;
#259 = CIRCLE ( 'NONE', #3916, 2.200000000000000622 ) ;
#260 = PLANE ( 'NONE',  #473 ) ;
#261 = EDGE_CURVE ( 'NONE', #993, #398, #3645, .T. ) ;
#262 = LINE ( 'NONE', #2559, #976 ) ;
#263 = FACE_OUTER_BOUND ( 'NONE', #2919, .T. ) ;
#264 = AXIS2_PLACEMENT_3D ( 'NONE', #3193, #3493, #1476 ) ;
#265 = ORIENTED_EDGE ( 'NONE', *, *, #3286, .T. ) ;
#266 = EDGE_LOOP ( 'NONE', ( #1132, #2602, #2319, #1230 ) ) ;
#267 = DIRECTION ( 'NONE',  ( 0.000000000000000000, -1.000000000000000000, 0.000000000000000000 ) ) ;
#268 = DIRECTION ( 'NONE',  ( -1.000000000000000000, 0.000000000000000000, -6.904372043688789759E-16 ) ) ;
#269 = VERTEX_POINT ( 'NONE', #689 ) ;
#270 = ADVANCED_FACE ( 'NONE', ( #3953 ), #623, .T. ) ;
#271 = CARTESIAN_POINT ( 'NONE',  ( 60.00000000000000000, -1.000000000000000000, 33.64999999999999858 ) ) ;
#272 = VECTOR ( 'NONE', #3854, 1000.000000000000000 ) ;
#273 = ORIENTED_EDGE ( 'NONE', *, *, #798, .T. ) ;
#274 = DIRECTION ( 'NONE',  ( -1.000000000000000000, 0.000000000000000000, 0.000000000000000000 ) ) ;
#275 = CARTESIAN_POINT ( 'NONE',  ( -69.20000000000000284, -1.000000000000000000, -33.64999999999999858 ) ) ;
#276 = VERTEX_POINT ( 'NONE', #3908 ) ;
#277 = FACE_OUTER_BOUND ( 'NONE', #1790, .T. ) ;
#278 = ADVANCED_FACE ( 'NONE', ( #2305 ), #337, .F. ) ;
#279 = DIRECTION ( 'NONE',  ( 0.000000000000000000, 0.000000000000000000, 1.000000000000000000 ) ) ;
#280 = LINE ( 'NONE', #2898, #142 ) ;
#281 = DIRECTION ( 'NONE',  ( 0.000000000000000000, -1.000000000000000000, 0.000000000000000000 ) ) ;
#282 = AXIS2_PLACEMENT_3D ( 'NONE', #3117, #170, #505 ) ;
#283 = ORIENTED_EDGE ( 'NONE', *, *, #494, .T. ) ;
#284 = EDGE_LOOP ( 'NONE', ( #3277, #87, #1470, #3526 ) ) ;
#285 = LINE ( 'NONE', #2944, #1843 ) ;
#286 = CARTESIAN_POINT ( 'NONE',  ( 64.19999999999998863, -5.000000000000000000, -28.65000000000000568 ) ) ;
#287 = EDGE_CURVE ( 'NONE', #1052, #1401, #1658, .T. ) ;
#288 = ORIENTED_EDGE ( 'NONE', *, *, #3894, .F. ) ;
#289 = DIRECTION ( 'NONE',  ( 1.000000000000000000, 0.000000000000000000, 1.026463595252547964E-16 ) ) ;
#290 = ORIENTED_EDGE ( 'NONE', *, *, #863, .F. ) ;
#291 = DIRECTION ( 'NONE',  ( 0.000000000000000000, -1.000000000000000000, 0.000000000000000000 ) ) ;
#292 = CARTESIAN_POINT ( 'NONE',  ( 60.00000000000000000, -2.000000000000000000, 26.27499999999999858 ) ) ;
#293 = EDGE_CURVE ( 'NONE', #2531, #2645, #4221, .T. ) ;
#294 = ORIENTED_EDGE ( 'NONE', *, *, #1037, .F. ) ;
#295 = ORIENTED_EDGE ( 'NONE', *, *, #3749, .T. ) ;
#296 = DIRECTION ( 'NONE',  ( 1.577021341797096821E-15, 0.000000000000000000, 1.000000000000000000 ) ) ;
#297 = EDGE_CURVE ( 'NONE', #3, #2178, #926, .T. ) ;
#298 = EDGE_CURVE ( 'NONE', #3583, #3958, #406, .T. ) ;
#299 = DIRECTION ( 'NONE',  ( 0.000000000000000000, -1.000000000000000000, 0.000000000000000000 ) ) ;
#300 = CARTESIAN_POINT ( 'NONE',  ( -64.60000000000000853, -5.000000000000000000, -28.32499999999999929 ) ) ;
#301 = LINE ( 'NONE', #1948, #673 ) ;
#302 = EDGE_LOOP ( 'NONE', ( #1386, #3933, #1392, #3431 ) ) ;
#303 = VERTEX_POINT ( 'NONE', #3692 ) ;
#304 = LINE ( 'NONE', #964, #3923 ) ;
#305 = CARTESIAN_POINT ( 'NONE',  ( 33.24651445326420429, -5.000000000000000000, -25.82499999999999929 ) ) ;
#306 = AXIS2_PLACEMENT_3D ( 'NONE', #141, #1434, #413 ) ;
#307 = AXIS2_PLACEMENT_3D ( 'NONE', #2241, #179, #2199 ) ;
#308 = CARTESIAN_POINT ( 'NONE',  ( 33.24651445326420429, -5.000000000000000000, 28.02500000000000213 ) ) ;
#309 = ORIENTED_EDGE ( 'NONE', *, *, #1632, .T. ) ;
#310 = CARTESIAN_POINT ( 'NONE',  ( -22.39999999999999858, -1.000000000000000000, -33.64999999999999858 ) ) ;
#311 = VERTEX_POINT ( 'NONE', #2091 ) ;
#312 = DIRECTION ( 'NONE',  ( 0.000000000000000000, 0.000000000000000000, 1.000000000000000000 ) ) ;
#313 = DIRECTION ( 'NONE',  ( -1.410344289412037979E-16, 0.000000000000000000, -1.000000000000000000 ) ) ;
#314 = ADVANCED_FACE ( 'NONE', ( #3319 ), #2421, .F. ) ;
#315 = AXIS2_PLACEMENT_3D ( 'NONE', #120, #450, #138 ) ;
#316 = ORIENTED_EDGE ( 'NONE', *, *, #152, .T. ) ;
#317 = EDGE_LOOP ( 'NONE', ( #3276, #1221 ) ) ;
#318 = CARTESIAN_POINT ( 'NONE',  ( -20.00000000000000000, -1.000000000000000000, 10.00000000000000000 ) ) ;
#319 = AXIS2_PLACEMENT_3D ( 'NONE', #2696, #1466, #3714 ) ;
#320 = EDGE_CURVE ( 'NONE', #2717, #1292, #1075, .T. ) ;
#321 = AXIS2_PLACEMENT_3D ( 'NONE', #2439, #2423, #1408 ) ;
#322 = LINE ( 'NONE', #1647, #3642 ) ;
#323 = CARTESIAN_POINT ( 'NONE',  ( 24.60000000000000142, -1.000000000000000000, 28.62500000000000000 ) ) ;
#324 = EDGE_CURVE ( 'NONE', #1040, #515, #447, .T. ) ;
#325 = DIRECTION ( 'NONE',  ( 0.000000000000000000, -1.000000000000000000, 0.000000000000000000 ) ) ;
#326 = LINE ( 'NONE', #4231, #1850 ) ;
#327 = CIRCLE ( 'NONE', #4271, 1.250000000000001110 ) ;
#328 = VECTOR ( 'NONE', #2864, 1000.000000000000000 ) ;
#329 = EDGE_LOOP ( 'NONE', ( #1100, #2039, #1432, #503 ) ) ;
#330 = VECTOR ( 'NONE', #1607, 1000.000000000000000 ) ;
#331 = VERTEX_POINT ( 'NONE', #730 ) ;
#332 = EDGE_LOOP ( 'NONE', ( #3211, #3087, #273, #3931, #3599, #196, #1448, #1708 ) ) ;
#333 = CARTESIAN_POINT ( 'NONE',  ( -20.29999999999999716, -5.000000000000000000, -6.250000000000000000 ) ) ;
#334 = DIRECTION ( 'NONE',  ( 0.000000000000000000, -1.000000000000000000, 0.000000000000000000 ) ) ;
#335 = DIRECTION ( 'NONE',  ( 0.000000000000000000, 1.000000000000000000, 0.000000000000000000 ) ) ;
#336 = ORIENTED_EDGE ( 'NONE', *, *, #3618, .T. ) ;
#337 = CYLINDRICAL_SURFACE ( 'NONE', #3794, 2.200000000000000622 ) ;
#338 = VERTEX_POINT ( 'NONE', #756 ) ;
#339 = FACE_OUTER_BOUND ( 'NONE', #3537, .T. ) ;
#340 = AXIS2_PLACEMENT_3D ( 'NONE', #2997, #3669, #28 ) ;
#341 = FACE_OUTER_BOUND ( 'NONE', #3873, .T. ) ;
#342 = EDGE_CURVE ( 'NONE', #973, #2712, #2395, .T. ) ;
#343 = VERTEX_POINT ( 'NONE', #1032 ) ;
#344 = ORIENTED_EDGE ( 'NONE', *, *, #3679, .F. ) ;
#345 = DIRECTION ( 'NONE',  ( 0.000000000000000000, -1.000000000000000000, 1.084202172485504040E-15 ) ) ;
#346 = EDGE_CURVE ( 'NONE', #1377, #1615, #1099, .T. ) ;
#347 = DIRECTION ( 'NONE',  ( 0.000000000000000000, 1.000000000000000000, 0.000000000000000000 ) ) ;
#348 = DIRECTION ( 'NONE',  ( 0.000000000000000000, -1.000000000000000000, 0.000000000000000000 ) ) ;
#349 = DIRECTION ( 'NONE',  ( 0.000000000000000000, 0.000000000000000000, -1.000000000000000000 ) ) ;
#350 = VERTEX_POINT ( 'NONE', #2072 ) ;
#351 = ORIENTED_EDGE ( 'NONE', *, *, #2175, .T. ) ;
#352 = DIRECTION ( 'NONE',  ( -1.000000000000000000, 0.000000000000000000, 0.000000000000000000 ) ) ;
#353 = AXIS2_PLACEMENT_3D ( 'NONE', #442, #1402, #375 ) ;
#354 = ADVANCED_FACE ( 'NONE', ( #3339 ), #1406, .F. ) ;
#355 = CARTESIAN_POINT ( 'NONE',  ( -33.24651445326420429, -5.000000000000000000, 30.82500000000000284 ) ) ;
#356 = ADVANCED_FACE ( 'NONE', ( #2437 ), #2048, .T. ) ;
#357 = EDGE_CURVE ( 'NONE', #2077, #723, #2482, .T. ) ;
#358 = DIRECTION ( 'NONE',  ( 0.000000000000000000, 0.000000000000000000, -1.000000000000000000 ) ) ;
#359 = ORIENTED_EDGE ( 'NONE', *, *, #811, .F. ) ;
#360 = DIRECTION ( 'NONE',  ( 0.000000000000000000, 0.000000000000000000, 1.000000000000000000 ) ) ;
#361 = VERTEX_POINT ( 'NONE', #3388 ) ;
#362 = CYLINDRICAL_SURFACE ( 'NONE', #2260, 2.200000000000000622 ) ;
#363 = CARTESIAN_POINT ( 'NONE',  ( -17.80000000000000071, -1.000000000000000000, -12.20000000000000107 ) ) ;
#364 = ORIENTED_EDGE ( 'NONE', *, *, #4261, .F. ) ;
#365 = ORIENTED_EDGE ( 'NONE', *, *, #261, .F. ) ;
#366 = LINE ( 'NONE', #671, #3073 ) ;
#367 = ORIENTED_EDGE ( 'NONE', *, *, #1144, .F. ) ;
#368 = CARTESIAN_POINT ( 'NONE',  ( 49.20000000000000284, -4.200000000000000178, 30.37500000000000000 ) ) ;
#369 = DIRECTION ( 'NONE',  ( 0.000000000000000000, 1.000000000000000000, 0.000000000000000000 ) ) ;
#370 = CARTESIAN_POINT ( 'NONE',  ( -22.80000000000000071, -1.000000000000000000, 20.83666923472160093 ) ) ;
#371 = EDGE_CURVE ( 'NONE', #2837, #1046, #3032, .T. ) ;
#372 = EDGE_CURVE ( 'NONE', #303, #3141, #1679, .T. ) ;
#373 = ORIENTED_EDGE ( 'NONE', *, *, #3219, .F. ) ;
#374 = ORIENTED_EDGE ( 'NONE', *, *, #504, .T. ) ;
#375 = DIRECTION ( 'NONE',  ( 0.000000000000000000, 0.000000000000000000, -1.000000000000000000 ) ) ;
#376 = CARTESIAN_POINT ( 'NONE',  ( -30.00000000000000000, -5.000000000000000000, 10.00000000000000000 ) ) ;
#377 = EDGE_CURVE ( 'NONE', #3620, #993, #1994, .T. ) ;
#378 = CARTESIAN_POINT ( 'NONE',  ( -64.60000000000000853, -1.000000000000000000, -27.07499999999999929 ) ) ;
#379 = ORIENTED_EDGE ( 'NONE', *, *, #4181, .T. ) ;
#380 = CARTESIAN_POINT ( 'NONE',  ( 64.19999999999998863, -1.000000000000000000, 28.64999999999999858 ) ) ;
#381 = ORIENTED_EDGE ( 'NONE', *, *, #4033, .F. ) ;
#382 = FACE_OUTER_BOUND ( 'NONE', #2505, .T. ) ;
#383 = VECTOR ( 'NONE', #2429, 1000.000000000000000 ) ;
#384 = DIRECTION ( 'NONE',  ( 0.000000000000000000, 0.000000000000000000, -1.000000000000000000 ) ) ;
#385 = CIRCLE ( 'NONE', #4188, 2.200000000000000622 ) ;
#386 = CARTESIAN_POINT ( 'NONE',  ( 49.20000000000000284, -4.200000000000000178, -30.37500000000000000 ) ) ;
#387 = ADVANCED_FACE ( 'NONE', ( #3018 ), #3060, .F. ) ;
#388 = AXIS2_PLACEMENT_3D ( 'NONE', #1213, #1585, #2812 ) ;
#389 = ORIENTED_EDGE ( 'NONE', *, *, #3176, .F. ) ;
#390 = CARTESIAN_POINT ( 'NONE',  ( 17.80000000000000071, -1.000000000000000000, -12.20000000000000107 ) ) ;
#391 = VECTOR ( 'NONE', #1472, 1000.000000000000000 ) ;
#392 = CARTESIAN_POINT ( 'NONE',  ( 60.00000000000000000, -5.000000000000000000, 33.64999999999999858 ) ) ;
#393 = LINE ( 'NONE', #3941, #2349 ) ;
#394 = LINE ( 'NONE', #3311, #7 ) ;
#395 = VECTOR ( 'NONE', #3337, 1000.000000000000000 ) ;
#396 = AXIS2_PLACEMENT_3D ( 'NONE', #3083, #2050, #3997 ) ;
#397 = EDGE_CURVE ( 'NONE', #1687, #2535, #4080, .T. ) ;
#398 = VERTEX_POINT ( 'NONE', #2025 ) ;
#399 = ORIENTED_EDGE ( 'NONE', *, *, #761, .T. ) ;
#400 = DIRECTION ( 'NONE',  ( 0.000000000000000000, -1.000000000000000000, 0.000000000000000000 ) ) ;
#401 = STYLED_ITEM ( 'NONE', ( #3735 ), #3255 ) ;
#402 = VECTOR ( 'NONE', #4234, 1000.000000000000000 ) ;
#403 = DIRECTION ( 'NONE',  ( 0.000000000000000000, 1.000000000000000000, 0.000000000000000000 ) ) ;
#404 = VECTOR ( 'NONE', #4138, 1000.000000000000000 ) ;
#405 = ORIENTED_EDGE ( 'NONE', *, *, #2528, .T. ) ;
#406 = LINE ( 'NONE', #2698, #2341 ) ;
#407 = EDGE_LOOP ( 'NONE', ( #2991, #1864, #3299, #3194, #904, #1300, #665, #227 ) ) ;
#408 = CARTESIAN_POINT ( 'NONE',  ( 35.39999999999999858, -1.000000000000000000, 30.37500000000000000 ) ) ;
#409 = CARTESIAN_POINT ( 'NONE',  ( 69.20000000000000284, -5.000000000000000000, 28.64999999999999858 ) ) ;
#410 = ORIENTED_EDGE ( 'NONE', *, *, #3711, .T. ) ;
#411 = AXIS2_PLACEMENT_3D ( 'NONE', #841, #514, #229 ) ;
#412 = ORIENTED_EDGE ( 'NONE', *, *, #1551, .F. ) ;
#413 = DIRECTION ( 'NONE',  ( 0.000000000000000000, 1.000000000000000000, 0.000000000000000000 ) ) ;
#414 = DIRECTION ( 'NONE',  ( 0.000000000000000000, 1.000000000000000000, 0.000000000000000000 ) ) ;
#415 = EDGE_CURVE ( 'NONE', #886, #2222, #1703, .T. ) ;
#416 = ADVANCED_FACE ( 'NONE', ( #2376 ), #2737, .F. ) ;
#417 = DIRECTION ( 'NONE',  ( 0.000000000000000000, -1.000000000000000000, 0.000000000000000000 ) ) ;
#418 = AXIS2_PLACEMENT_3D ( 'NONE', #977, #2295, #3609 ) ;
#419 = CARTESIAN_POINT ( 'NONE',  ( -17.80000000000000071, -1.000000000000000000, -20.83666923472160093 ) ) ;
#420 = ORIENTED_EDGE ( 'NONE', *, *, #1060, .F. ) ;
#421 = EDGE_LOOP ( 'NONE', ( #3499, #1851, #2868, #344 ) ) ;
#422 = DIRECTION ( 'NONE',  ( 0.000000000000000000, 0.000000000000000000, -1.000000000000000000 ) ) ;
#423 = ADVANCED_FACE ( 'NONE', ( #135 ), #836, .T. ) ;
#424 = DIRECTION ( 'NONE',  ( 1.000000000000000000, 0.000000000000000000, 0.000000000000000000 ) ) ;
#425 = DIRECTION ( 'NONE',  ( -1.000000000000000000, 0.000000000000000000, 0.000000000000000000 ) ) ;
#426 = ORIENTED_EDGE ( 'NONE', *, *, #50, .T. ) ;
#427 = DIRECTION ( 'NONE',  ( 0.000000000000000000, -1.000000000000000000, 0.000000000000000000 ) ) ;
#428 = CIRCLE ( 'NONE', #353, 1.250000000000001110 ) ;
#429 = ORIENTED_EDGE ( 'NONE', *, *, #2173, .F. ) ;
#430 = DIRECTION ( 'NONE',  ( 0.000000000000000000, 0.000000000000000000, 1.000000000000000000 ) ) ;
#431 = CARTESIAN_POINT ( 'NONE',  ( 22.39999999999999858, -5.000000000000000000, -23.00000000000000000 ) ) ;
#432 = EDGE_CURVE ( 'NONE', #3412, #1940, #3821, .T. ) ;
#433 = AXIS2_PLACEMENT_3D ( 'NONE', #701, #2367, #3982 ) ;
#434 = EDGE_LOOP ( 'NONE', ( #553, #379, #1124, #3559 ) ) ;
#435 = ORIENTED_EDGE ( 'NONE', *, *, #1899, .T. ) ;
#436 = DIRECTION ( 'NONE',  ( 0.000000000000000000, 0.000000000000000000, 1.000000000000000000 ) ) ;
#437 = EDGE_CURVE ( 'NONE', #2304, #990, #2196, .T. ) ;
#438 = CARTESIAN_POINT ( 'NONE',  ( -30.00000000000000000, -1.000000000000000000, -10.00000000000000000 ) ) ;
#439 = CARTESIAN_POINT ( 'NONE',  ( 24.60000000000000142, 2.133709875451470202E-14, 28.02500000000000213 ) ) ;
#440 = CYLINDRICAL_SURFACE ( 'NONE', #145, 2.200000000000000622 ) ;
#441 = ORIENTED_EDGE ( 'NONE', *, *, #1991, .F. ) ;
#442 = CARTESIAN_POINT ( 'NONE',  ( 64.60000000000000853, -1.000000000000000000, 28.32499999999999929 ) ) ;
#443 = LINE ( 'NONE', #1758, #2947 ) ;
#444 = EDGE_CURVE ( 'NONE', #1920, #2760, #1553, .T. ) ;
#445 = CARTESIAN_POINT ( 'NONE',  ( 18.19999999999999929, -5.000000000000000000, 23.00000000000000000 ) ) ;
#446 = VERTEX_POINT ( 'NONE', #3512 ) ;
#447 = LINE ( 'NONE', #117, #549 ) ;
#448 = VERTEX_POINT ( 'NONE', #509 ) ;
#449 = PLANE ( 'NONE',  #1020 ) ;
#450 = DIRECTION ( 'NONE',  ( 0.000000000000000000, -1.000000000000000000, 0.000000000000000000 ) ) ;
#451 = DIRECTION ( 'NONE',  ( 0.000000000000000000, 1.000000000000000000, 0.000000000000000000 ) ) ;
#453 = ADVANCED_FACE ( 'NONE', ( #1783, #3187, #3798, #2781, #1487, #3122, #4104 ), #1510, .T. ) ;
#452 = ORIENTED_EDGE ( 'NONE', *, *, #2789, .F. ) ;
#454 = DIRECTION ( 'NONE',  ( 0.000000000000000000, 0.000000000000000000, -1.000000000000000000 ) ) ;
#455 = AXIS2_PLACEMENT_3D ( 'NONE', #4235, #6, #3641 ) ;
#456 = CARTESIAN_POINT ( 'NONE',  ( -49.20000000000000284, -2.000000000000000000, 30.37500000000000000 ) ) ;
#457 = CARTESIAN_POINT ( 'NONE',  ( -30.00000000000000000, -1.000000000000000000, -20.83666923472160093 ) ) ;
#458 = ADVANCED_FACE ( 'NONE', ( #2499 ), #2456, .F. ) ;
#459 = CARTESIAN_POINT ( 'NONE',  ( 22.80000000000000071, -1.000000000000000000, 10.00000000000000000 ) ) ;
#460 = EDGE_CURVE ( 'NONE', #3186, #2337, #2799, .T. ) ;
#461 = ORIENTED_EDGE ( 'NONE', *, *, #3385, .T. ) ;
#462 = DIRECTION ( 'NONE',  ( 0.000000000000000000, -1.000000000000000000, 0.000000000000000000 ) ) ;
#463 = DIRECTION ( 'NONE',  ( 0.000000000000000000, -1.000000000000000000, 0.000000000000000000 ) ) ;
#464 = AXIS2_PLACEMENT_3D ( 'NONE', #4077, #2160, #190 ) ;
#465 = PRODUCT_CONTEXT ( 'NONE', #3751, 'mechanical' ) ;
#466 = AXIS2_PLACEMENT_3D ( 'NONE', #2434, #403, #3015 ) ;
#467 = AXIS2_PLACEMENT_3D ( 'NONE', #2633, #1365, #3584 ) ;
#468 = ORIENTED_EDGE ( 'NONE', *, *, #2600, .T. ) ;
#469 = CARTESIAN_POINT ( 'NONE',  ( -20.00000000000000000, -5.000000000000000000, -12.20000000000000107 ) ) ;
#470 = VERTEX_POINT ( 'NONE', #878 ) ;
#471 = LINE ( 'NONE', #3062, #2405 ) ;
#472 = DIRECTION ( 'NONE',  ( -1.000000000000000000, 0.000000000000000000, 0.000000000000000000 ) ) ;
#473 = AXIS2_PLACEMENT_3D ( 'NONE', #1587, #2897, #4229 ) ;
#474 = ORIENTED_EDGE ( 'NONE', *, *, #4070, .F. ) ;
#475 = ORIENTED_EDGE ( 'NONE', *, *, #2276, .T. ) ;
#476 = PLANE ( 'NONE',  #1078 ) ;
#477 = EDGE_CURVE ( 'NONE', #2847, #746, #3466, .T. ) ;
#478 = VECTOR ( 'NONE', #3040, 1000.000000000000000 ) ;
#479 = CARTESIAN_POINT ( 'NONE',  ( 64.60000000000000853, -5.000000000000000000, -27.07499999999999929 ) ) ;
#480 = DIRECTION ( 'NONE',  ( 0.000000000000000000, 0.000000000000000000, 1.000000000000000000 ) ) ;
#481 = AXIS2_PLACEMENT_3D ( 'NONE', #1363, #94, #1425 ) ;
#482 = EDGE_CURVE ( 'NONE', #62, #2645, #3654, .T. ) ;
#483 = CARTESIAN_POINT ( 'NONE',  ( 35.39999999999999858, -1.000000000000000000, 30.37500000000000000 ) ) ;
#484 = AXIS2_PLACEMENT_3D ( 'NONE', #1239, #2835, #1194 ) ;
#485 = VERTEX_POINT ( 'NONE', #1531 ) ;
#486 = LINE ( 'NONE', #2473, #5 ) ;
#487 = CARTESIAN_POINT ( 'NONE',  ( -60.00000000000000000, -2.000000000000000000, 26.27499999999999858 ) ) ;
#488 = PRODUCT_RELATED_PRODUCT_CATEGORY ( 'part', '', ( #2149 ) ) ;
#489 = ORIENTED_EDGE ( 'NONE', *, *, #80, .F. ) ;
#490 = CARTESIAN_POINT ( 'NONE',  ( -20.00000000000000000, -5.000000000000000000, 10.00000000000000000 ) ) ;
#491 = ORIENTED_EDGE ( 'NONE', *, *, #357, .T. ) ;
#492 = FACE_OUTER_BOUND ( 'NONE', #1755, .T. ) ;
#493 = LINE ( 'NONE', #1871, #242 ) ;
#494 = EDGE_CURVE ( 'NONE', #2580, #3761, #3171, .T. ) ;
#495 = DIRECTION ( 'NONE',  ( -0.000000000000000000, -1.000000000000000000, -0.000000000000000000 ) ) ;
#496 = ORIENTED_EDGE ( 'NONE', *, *, #2410, .T. ) ;
#497 = LINE ( 'NONE', #3892, #1693 ) ;
#498 = AXIS2_PLACEMENT_3D ( 'NONE', #3136, #1865, #2775 ) ;
#499 = PLANE ( 'NONE',  #2533 ) ;
#500 = ORIENTED_EDGE ( 'NONE', *, *, #840, .T. ) ;
#501 = CARTESIAN_POINT ( 'NONE',  ( -69.20000000000000284, -1.000000000000000000, 28.64999999999999858 ) ) ;
#502 = LINE ( 'NONE', #1814, #404 ) ;
#503 = ORIENTED_EDGE ( 'NONE', *, *, #4291, .T. ) ;
#504 = EDGE_CURVE ( 'NONE', #1615, #276, #1821, .T. ) ;
#505 = DIRECTION ( 'NONE',  ( 0.000000000000000000, 0.000000000000000000, 1.000000000000000000 ) ) ;
#506 = CARTESIAN_POINT ( 'NONE',  ( -64.60000000000000853, -5.000000000000000000, -28.32499999999999929 ) ) ;
#507 = EDGE_CURVE ( 'NONE', #1288, #715, #2130, .T. ) ;
#508 = ORIENTED_EDGE ( 'NONE', *, *, #2908, .T. ) ;
#509 = CARTESIAN_POINT ( 'NONE',  ( 35.39999999999999858, -5.000000000000000000, -26.27499999999999858 ) ) ;
#510 = ORIENTED_EDGE ( 'NONE', *, *, #978, .T. ) ;
#511 = DIRECTION ( 'NONE',  ( 0.000000000000000000, -1.000000000000000000, 0.000000000000000000 ) ) ;
#512 = DIRECTION ( 'NONE',  ( 0.000000000000000000, 0.000000000000000000, 1.000000000000000000 ) ) ;
#513 = ADVANCED_FACE ( 'NONE', ( #816 ), #2842, .F. ) ;
#514 = DIRECTION ( 'NONE',  ( 0.000000000000000000, 1.000000000000000000, 0.000000000000000000 ) ) ;
#515 = VERTEX_POINT ( 'NONE', #2478 ) ;
#516 = LINE ( 'NONE', #541, #674 ) ;
#517 = LINE ( 'NONE', #1561, #2776 ) ;
#518 = DIRECTION ( 'NONE',  ( 0.000000000000000000, -1.000000000000000000, 0.000000000000000000 ) ) ;
#519 = EDGE_LOOP ( 'NONE', ( #4039, #2415, #2518, #3128 ) ) ;
#520 = DIRECTION ( 'NONE',  ( 0.000000000000000000, -1.000000000000000000, 0.000000000000000000 ) ) ;
#521 = VECTOR ( 'NONE', #1942, 1000.000000000000000 ) ;
#522 = VECTOR ( 'NONE', #1452, 1000.000000000000000 ) ;
#523 = CARTESIAN_POINT ( 'NONE',  ( -20.29999999999999716, -5.000000000000000000, 5.000000000000000000 ) ) ;
#524 = ORIENTED_EDGE ( 'NONE', *, *, #4027, .F. ) ;
#525 = CARTESIAN_POINT ( 'NONE',  ( 24.60000000000000142, -1.000000000000000000, -30.82500000000000284 ) ) ;
#526 = AXIS2_PLACEMENT_3D ( 'NONE', #3672, #1013, #949 ) ;
#527 = DIRECTION ( 'NONE',  ( 0.000000000000000000, 1.000000000000000000, 0.000000000000000000 ) ) ;
#528 = AXIS2_PLACEMENT_3D ( 'NONE', #2491, #3810, #3200 ) ;
#529 = PRODUCT_DEFINITION_SHAPE ( 'NONE', 'NONE',  #4005 ) ;
#530 = ADVANCED_FACE ( 'NONE', ( #2108 ), #3426, .F. ) ;
#531 = ORIENTED_EDGE ( 'NONE', *, *, #372, .F. ) ;
#532 = CARTESIAN_POINT ( 'NONE',  ( 20.00000000000000000, -5.000000000000000000, 20.83666923472160093 ) ) ;
#533 = CIRCLE ( 'NONE', #4202, 2.200000000000000622 ) ;
#534 = VERTEX_POINT ( 'NONE', #3632 ) ;
#535 = DIRECTION ( 'NONE',  ( 1.000000000000000000, 0.000000000000000000, 0.000000000000000000 ) ) ;
#536 = DIRECTION ( 'NONE',  ( 0.000000000000000000, -1.000000000000000000, 0.000000000000000000 ) ) ;
#537 = VECTOR ( 'NONE', #2501, 1000.000000000000000 ) ;
#538 = EDGE_LOOP ( 'NONE', ( #1001, #1860, #2096, #3637 ) ) ;
#539 = CARTESIAN_POINT ( 'NONE',  ( -33.24651445326420429, -1.000000000000000000, 28.62500000000000000 ) ) ;
#540 = ORIENTED_EDGE ( 'NONE', *, *, #3130, .F. ) ;
#541 = CARTESIAN_POINT ( 'NONE',  ( 30.00000000000000000, -5.000000000000000000, -10.00000000000000000 ) ) ;
#542 = CARTESIAN_POINT ( 'NONE',  ( 20.00000000000000000, -1.000000000000000000, -12.20000000000000107 ) ) ;
#543 = AXIS2_PLACEMENT_3D ( 'NONE', #1799, #2190, #2475 ) ;
#544 = AXIS2_PLACEMENT_3D ( 'NONE', #3247, #1268, #2884 ) ;
#545 = VECTOR ( 'NONE', #2772, 1000.000000000000000 ) ;
#546 = DIRECTION ( 'NONE',  ( 0.000000000000000000, -1.000000000000000000, 0.000000000000000000 ) ) ;
#547 = VERTEX_POINT ( 'NONE', #1965 ) ;
#548 = FACE_OUTER_BOUND ( 'NONE', #2258, .T. ) ;
#549 = VECTOR ( 'NONE', #3739, 1000.000000000000000 ) ;
#550 = EDGE_CURVE ( 'NONE', #153, #2203, #1990, .T. ) ;
#551 = ADVANCED_FACE ( 'NONE', ( #3007 ), #2641, .F. ) ;
#552 = DIRECTION ( 'NONE',  ( 0.000000000000000000, 0.000000000000000000, -1.000000000000000000 ) ) ;
#553 = ORIENTED_EDGE ( 'NONE', *, *, #1299, .F. ) ;
#554 = CIRCLE ( 'NONE', #2758, 1.250000000000001110 ) ;
#555 = CARTESIAN_POINT ( 'NONE',  ( 64.60000000000000853, -5.000000000000000000, -28.32499999999999929 ) ) ;
#556 = CARTESIAN_POINT ( 'NONE',  ( -64.60000000000000853, -5.000000000000000000, -28.32499999999999929 ) ) ;
#557 = ORIENTED_EDGE ( 'NONE', *, *, #1285, .F. ) ;
#558 = DIRECTION ( 'NONE',  ( -1.000000000000000000, 0.000000000000000000, 0.000000000000000000 ) ) ;
#559 = VERTEX_POINT ( 'NONE', #4008 ) ;
#560 = DIRECTION ( 'NONE',  ( -1.000000000000000000, 0.000000000000000000, 0.000000000000000000 ) ) ;
#561 = VECTOR ( 'NONE', #480, 1000.000000000000000 ) ;
#562 = CARTESIAN_POINT ( 'NONE',  ( -22.80000000000000071, -1.000000000000000000, -20.83666923472160093 ) ) ;
#563 = ORIENTED_EDGE ( 'NONE', *, *, #4000, .T. ) ;
#564 = VERTEX_POINT ( 'NONE', #323 ) ;
#565 = CYLINDRICAL_SURFACE ( 'NONE', #411, 2.200000000000000622 ) ;
#566 = ORIENTED_EDGE ( 'NONE', *, *, #2313, .T. ) ;
#567 = DIRECTION ( 'NONE',  ( 0.000000000000000000, 0.000000000000000000, 1.000000000000000000 ) ) ;
#568 = ADVANCED_FACE ( 'NONE', ( #2315 ), #2963, .F. ) ;
#569 = DIRECTION ( 'NONE',  ( 0.000000000000000000, -1.000000000000000000, 0.000000000000000000 ) ) ;
#570 = ADVANCED_FACE ( 'NONE', ( #3283 ), #1330, .F. ) ;
#571 = DIRECTION ( 'NONE',  ( 0.000000000000000000, 0.000000000000000000, -1.000000000000000000 ) ) ;
#572 = ORIENTED_EDGE ( 'NONE', *, *, #3517, .T. ) ;
#573 = DIRECTION ( 'NONE',  ( 0.000000000000000000, 1.000000000000000000, 0.000000000000000000 ) ) ;
#574 = AXIS2_PLACEMENT_3D ( 'NONE', #725, #1114, #749 ) ;
#575 = VECTOR ( 'NONE', #4079, 1000.000000000000000 ) ;
#576 = CARTESIAN_POINT ( 'NONE',  ( -47.00000000000000000, -2.000000000000000000, 0.000000000000000000 ) ) ;
#577 = DIRECTION ( 'NONE',  ( 0.000000000000000000, 0.000000000000000000, -1.000000000000000000 ) ) ;
#578 = CARTESIAN_POINT ( 'NONE',  ( 35.39999999999999858, -1.000000000000000000, -28.02500000000000213 ) ) ;
#579 = ORIENTED_EDGE ( 'NONE', *, *, #58, .T. ) ;
#580 = DIRECTION ( 'NONE',  ( 0.000000000000000000, 1.000000000000000000, 0.000000000000000000 ) ) ;
#581 = ORIENTED_EDGE ( 'NONE', *, *, #3343, .T. ) ;
#582 = LINE ( 'NONE', #3801, #2541 ) ;
#583 = CARTESIAN_POINT ( 'NONE',  ( 22.39999999999999858, -5.000000000000000000, -25.82499999999999929 ) ) ;
#584 = ORIENTED_EDGE ( 'NONE', *, *, #4226, .F. ) ;
#585 = CARTESIAN_POINT ( 'NONE',  ( 47.00000000000000000, -1.000000000000000000, 30.37500000000000000 ) ) ;
#586 = ORIENTED_EDGE ( 'NONE', *, *, #3553, .T. ) ;
#587 = LINE ( 'NONE', #1494, #3569 ) ;
#588 = DIRECTION ( 'NONE',  ( 0.000000000000000000, 0.000000000000000000, 1.000000000000000000 ) ) ;
#589 = EDGE_CURVE ( 'NONE', #2358, #3686, #2986, .T. ) ;
#590 = VERTEX_POINT ( 'NONE', #18 ) ;
#591 = DIRECTION ( 'NONE',  ( 0.000000000000000000, 0.000000000000000000, 1.000000000000000000 ) ) ;
#592 = CARTESIAN_POINT ( 'NONE',  ( -69.20000000000000284, 2.000000000000000000, -33.64999999999999858 ) ) ;
#593 = AXIS2_PLACEMENT_3D ( 'NONE', #231, #2226, #1539 ) ;
#594 = DIRECTION ( 'NONE',  ( -1.000000000000000000, 0.000000000000000000, 0.000000000000000000 ) ) ;
#595 = CARTESIAN_POINT ( 'NONE',  ( 33.24651445326420429, -1.000000000000000000, -30.82500000000000284 ) ) ;
#596 = AXIS2_PLACEMENT_3D ( 'NONE', #733, #3759, #2094 ) ;
#597 = EDGE_CURVE ( 'NONE', #2849, #2358, #1648, .T. ) ;
#598 = AXIS2_PLACEMENT_3D ( 'NONE', #1388, #4067, #3084 ) ;
#599 = VERTEX_POINT ( 'NONE', #4293 ) ;
#600 = VERTEX_POINT ( 'NONE', #2662 ) ;
#601 = CARTESIAN_POINT ( 'NONE',  ( 33.24651445326420429, -1.000000000000000000, -30.82500000000000284 ) ) ;
#602 = CARTESIAN_POINT ( 'NONE',  ( -20.29999999999999716, -5.000000000000000000, 3.750000000000000000 ) ) ;
#603 = EDGE_CURVE ( 'NONE', #3013, #1941, #554, .T. ) ;
#604 = VERTEX_POINT ( 'NONE', #1375 ) ;
#605 = DIRECTION ( 'NONE',  ( 0.000000000000000000, 0.000000000000000000, -1.000000000000000000 ) ) ;
#606 = ORIENTED_EDGE ( 'NONE', *, *, #437, .F. ) ;
#607 = CARTESIAN_POINT ( 'NONE',  ( -64.60000000000000853, -1.000000000000000000, -29.57499999999999929 ) ) ;
#608 = DIRECTION ( 'NONE',  ( 0.000000000000000000, 0.000000000000000000, -1.000000000000000000 ) ) ;
#609 = ORIENTED_EDGE ( 'NONE', *, *, #1017, .F. ) ;
#610 = CARTESIAN_POINT ( 'NONE',  ( 47.00000000000000000, -2.000000000000000000, 0.000000000000000000 ) ) ;
#611 = VECTOR ( 'NONE', #1244, 1000.000000000000000 ) ;
#612 = EDGE_CURVE ( 'NONE', #2250, #3109, #2013, .T. ) ;
#613 = DIRECTION ( 'NONE',  ( 0.000000000000000000, -1.000000000000000000, 0.000000000000000000 ) ) ;
#614 = DIRECTION ( 'NONE',  ( -6.904372043688789759E-16, 0.000000000000000000, -1.000000000000000000 ) ) ;
#615 = EDGE_CURVE ( 'NONE', #3646, #1367, #40, .T. ) ;
#616 = CARTESIAN_POINT ( 'NONE',  ( 49.20000000000000284, -4.200000000000000178, 25.82499999999999929 ) ) ;
#617 = AXIS2_PLACEMENT_3D ( 'NONE', #2029, #451, #3344 ) ;
#618 = ORIENTED_EDGE ( 'NONE', *, *, #477, .F. ) ;
#619 = ORIENTED_EDGE ( 'NONE', *, *, #1690, .T. ) ;
#620 = FACE_OUTER_BOUND ( 'NONE', #625, .T. ) ;
#621 = CYLINDRICAL_SURFACE ( 'NONE', #2112, 2.200000000000000622 ) ;
#622 = ORIENTED_EDGE ( 'NONE', *, *, #4071, .T. ) ;
#623 = PLANE ( 'NONE',  #2413 ) ;
#624 = AXIS2_PLACEMENT_3D ( 'NONE', #1813, #4031, #1439 ) ;
#625 = EDGE_LOOP ( 'NONE', ( #2901, #1104, #4215, #3148 ) ) ;
#626 = CARTESIAN_POINT ( 'NONE',  ( -24.60000000000000142, 0.000000000000000000, 25.82499999999999929 ) ) ;
#627 = FACE_BOUND ( 'NONE', #2449, .T. ) ;
#628 = EDGE_CURVE ( 'NONE', #4049, #71, #3682, .T. ) ;
#629 = ORIENTED_EDGE ( 'NONE', *, *, #3011, .T. ) ;
#630 = ORIENTED_EDGE ( 'NONE', *, *, #773, .F. ) ;
#631 = LINE ( 'NONE', #3003, #2037 ) ;
#632 = LINE ( 'NONE', #2875, #1305 ) ;
#633 = FACE_OUTER_BOUND ( 'NONE', #2054, .T. ) ;
#634 = LINE ( 'NONE', #3900, #330 ) ;
#635 = CIRCLE ( 'NONE', #915, 2.200000000000000622 ) ;
#636 = EDGE_CURVE ( 'NONE', #947, #2325, #3350, .T. ) ;
#637 = EDGE_LOOP ( 'NONE', ( #2359, #2667, #2442, #474 ) ) ;
#638 = EDGE_LOOP ( 'NONE', ( #359, #1311, #2656, #3364 ) ) ;
#639 = DIRECTION ( 'NONE',  ( 0.000000000000000000, 1.000000000000000000, 0.000000000000000000 ) ) ;
#640 = DIRECTION ( 'NONE',  ( -6.904372043688789759E-16, 0.000000000000000000, 1.000000000000000000 ) ) ;
#641 = DIRECTION ( 'NONE',  ( -1.000000000000000000, 0.000000000000000000, 0.000000000000000000 ) ) ;
#642 = EDGE_LOOP ( 'NONE', ( #629, #2132 ) ) ;
#643 = CARTESIAN_POINT ( 'NONE',  ( 35.39999999999999858, -1.000000000000000000, 26.27499999999999858 ) ) ;
#644 = VERTEX_POINT ( 'NONE', #1307 ) ;
#645 = LINE ( 'NONE', #2307, #3989 ) ;
#646 = LINE ( 'NONE', #2911, #739 ) ;
#647 = EDGE_CURVE ( 'NONE', #4220, #2580, #2034, .T. ) ;
#648 = EDGE_LOOP ( 'NONE', ( #830, #2738, #1301, #2644 ) ) ;
#649 = ORIENTED_EDGE ( 'NONE', *, *, #3158, .F. ) ;
#650 = DIRECTION ( 'NONE',  ( 0.000000000000000000, 1.000000000000000000, 0.000000000000000000 ) ) ;
#651 = DIRECTION ( 'NONE',  ( 0.000000000000000000, 0.000000000000000000, 1.000000000000000000 ) ) ;
#652 = LINE ( 'NONE', #3113, #1863 ) ;
#653 = LINE ( 'NONE', #3284, #2084 ) ;
#654 = DIRECTION ( 'NONE',  ( 0.000000000000000000, 0.000000000000000000, -1.000000000000000000 ) ) ;
#655 = ORIENTED_EDGE ( 'NONE', *, *, #4115, .F. ) ;
#656 = ORIENTED_EDGE ( 'NONE', *, *, #2686, .T. ) ;
#657 = DIRECTION ( 'NONE',  ( 0.000000000000000000, 0.000000000000000000, 1.000000000000000000 ) ) ;
#658 = CARTESIAN_POINT ( 'NONE',  ( -33.24651445326420429, -1.000000000000000000, 28.62500000000000000 ) ) ;
#659 = VECTOR ( 'NONE', #3745, 1000.000000000000000 ) ;
#660 = EDGE_CURVE ( 'NONE', #1145, #3530, #393, .T. ) ;
#661 = VECTOR ( 'NONE', #2825, 1000.000000000000000 ) ;
#662 = DIRECTION ( 'NONE',  ( 1.000000000000000000, 0.000000000000000000, 0.000000000000000000 ) ) ;
#663 = ORIENTED_EDGE ( 'NONE', *, *, #3355, .F. ) ;
#664 = DIRECTION ( 'NONE',  ( 0.000000000000000000, 0.000000000000000000, -1.000000000000000000 ) ) ;
#665 = ORIENTED_EDGE ( 'NONE', *, *, #727, .T. ) ;
#666 = DIRECTION ( 'NONE',  ( 0.000000000000000000, -1.000000000000000000, 0.000000000000000000 ) ) ;
#667 = DIRECTION ( 'NONE',  ( 0.000000000000000000, -1.000000000000000000, -4.336808689942020891E-15 ) ) ;
#668 = EDGE_CURVE ( 'NONE', #163, #2250, #1038, .T. ) ;
#669 = ORIENTED_EDGE ( 'NONE', *, *, #3268, .T. ) ;
#670 = ORIENTED_EDGE ( 'NONE', *, *, #261, .T. ) ;
#671 = CARTESIAN_POINT ( 'NONE',  ( 20.60000000000000142, -5.000000000000000000, 10.00000000000000000 ) ) ;
#672 = VECTOR ( 'NONE', #3178, 1000.000000000000000 ) ;
#673 = VECTOR ( 'NONE', #1333, 1000.000000000000000 ) ;
#674 = VECTOR ( 'NONE', #3544, 1000.000000000000000 ) ;
#675 = CYLINDRICAL_SURFACE ( 'NONE', #51, 2.199999999999997069 ) ;
#676 = CARTESIAN_POINT ( 'NONE',  ( 22.39999999999999858, -1.000000000000000000, 28.62500000000000000 ) ) ;
#677 = CARTESIAN_POINT ( 'NONE',  ( -18.19999999999999929, -5.000000000000000000, 23.00000000000000000 ) ) ;
#678 = AXIS2_PLACEMENT_3D ( 'NONE', #3921, #3882, #4295 ) ;
#679 = CIRCLE ( 'NONE', #1987, 2.200000000000000622 ) ;
#680 = ADVANCED_FACE ( 'NONE', ( #1887 ), #1572, .F. ) ;
#681 = EDGE_CURVE ( 'NONE', #88, #4262, #652, .T. ) ;
#682 = EDGE_LOOP ( 'NONE', ( #3320, #3627 ) ) ;
#683 = EDGE_LOOP ( 'NONE', ( #1247, #1664, #1162, #4109 ) ) ;
#684 = DIRECTION ( 'NONE',  ( 0.000000000000000000, 0.000000000000000000, -1.000000000000000000 ) ) ;
#685 = PLANE ( 'NONE',  #455 ) ;
#686 = CIRCLE ( 'NONE', #617, 2.200000000000000622 ) ;
#687 = CARTESIAN_POINT ( 'NONE',  ( -69.20000000000000284, -5.000000000000000000, -33.64999999999999858 ) ) ;
#688 = ORIENTED_EDGE ( 'NONE', *, *, #863, .T. ) ;
#689 = CARTESIAN_POINT ( 'NONE',  ( 22.39999999999999858, -5.000000000000000000, -33.64999999999999858 ) ) ;
#690 = ORIENTED_EDGE ( 'NONE', *, *, #2144, .F. ) ;
#691 = CARTESIAN_POINT ( 'NONE',  ( -57.79999999999999716, -2.000000000000000000, 0.000000000000000000 ) ) ;
#692 = AXIS2_PLACEMENT_3D ( 'NONE', #4168, #2517, #3840 ) ;
#693 = DIRECTION ( 'NONE',  ( 8.673617379884029556E-16, -1.000000000000000000, 0.000000000000000000 ) ) ;
#694 = ORIENTED_EDGE ( 'NONE', *, *, #2778, .F. ) ;
#695 = ADVANCED_FACE ( 'NONE', ( #2770 ), #2061, .T. ) ;
#696 = ORIENTED_EDGE ( 'NONE', *, *, #1355, .T. ) ;
#697 = FACE_OUTER_BOUND ( 'NONE', #1488, .T. ) ;
#698 = EDGE_CURVE ( 'NONE', #1820, #599, #2446, .T. ) ;
#699 = LINE ( 'NONE', #3980, #1780 ) ;
#700 = DIRECTION ( 'NONE',  ( 0.000000000000000000, 0.000000000000000000, -1.000000000000000000 ) ) ;
#701 = CARTESIAN_POINT ( 'NONE',  ( -64.19999999999998863, 2.000000000000000000, -28.64999999999999858 ) ) ;
#702 = EDGE_CURVE ( 'NONE', #1886, #2299, #1245, .T. ) ;
#703 = ORIENTED_EDGE ( 'NONE', *, *, #372, .T. ) ;
#704 = ORIENTED_EDGE ( 'NONE', *, *, #2309, .T. ) ;
#705 = FACE_OUTER_BOUND ( 'NONE', #3234, .T. ) ;
#706 = AXIS2_PLACEMENT_3D ( 'NONE', #2917, #1967, #2275 ) ;
#707 = DIRECTION ( 'NONE',  ( 0.000000000000000000, 0.000000000000000000, 1.000000000000000000 ) ) ;
#708 = VECTOR ( 'NONE', #1856, 1000.000000000000000 ) ;
#709 = PLANE ( 'NONE',  #3359 ) ;
#710 = ORIENTED_EDGE ( 'NONE', *, *, #1412, .F. ) ;
#711 = DIRECTION ( 'NONE',  ( 0.000000000000000000, 0.000000000000000000, -1.000000000000000000 ) ) ;
#712 = ORIENTED_EDGE ( 'NONE', *, *, #1096, .F. ) ;
#713 = DIRECTION ( 'NONE',  ( -3.198674529871209919E-16, 0.000000000000000000, 1.000000000000000000 ) ) ;
#714 = PLANE ( 'NONE',  #37 ) ;
#715 = VERTEX_POINT ( 'NONE', #3791 ) ;
#716 = ORIENTED_EDGE ( 'NONE', *, *, #1285, .T. ) ;
#717 = LINE ( 'NONE', #4263, #3138 ) ;
#718 = ADVANCED_FACE ( 'NONE', ( #2101 ), #768, .T. ) ;
#719 = ORIENTED_EDGE ( 'NONE', *, *, #3052, .F. ) ;
#720 = DIRECTION ( 'NONE',  ( 0.000000000000000000, -1.000000000000000000, 0.000000000000000000 ) ) ;
#721 = CARTESIAN_POINT ( 'NONE',  ( 22.39999999999999858, -1.000000000000000000, 30.82500000000000284 ) ) ;
#722 = CARTESIAN_POINT ( 'NONE',  ( -35.39999999999999858, -1.000000000000000000, 30.37500000000000000 ) ) ;
#723 = VERTEX_POINT ( 'NONE', #3750 ) ;
#724 = VERTEX_POINT ( 'NONE', #3376 ) ;
#725 = CARTESIAN_POINT ( 'NONE',  ( -64.19999999999998863, -1.000000000000000000, 28.64999999999999858 ) ) ;
#726 = DIRECTION ( 'NONE',  ( 1.000000000000000000, 0.000000000000000000, 0.000000000000000000 ) ) ;
#727 = EDGE_CURVE ( 'NONE', #4276, #448, #2727, .T. ) ;
#728 = PLANE ( 'NONE',  #319 ) ;
#729 = ORIENTED_EDGE ( 'NONE', *, *, #1518, .F. ) ;
#730 = CARTESIAN_POINT ( 'NONE',  ( 35.39999999999999858, -5.000000000000000000, 26.27499999999999858 ) ) ;
#731 = ORIENTED_EDGE ( 'NONE', *, *, #223, .F. ) ;
#732 = CARTESIAN_POINT ( 'NONE',  ( -33.24651445326420429, -5.000000000000000000, -28.02500000000000213 ) ) ;
#733 = CARTESIAN_POINT ( 'NONE',  ( -49.20000000000000284, -2.000000000000000000, -26.27499999999999858 ) ) ;
#734 = VECTOR ( 'NONE', #463, 1000.000000000000000 ) ;
#735 = EDGE_CURVE ( 'NONE', #3109, #2109, #2426, .T. ) ;
#736 = ORIENTED_EDGE ( 'NONE', *, *, #143, .F. ) ;
#737 = VERTEX_POINT ( 'NONE', #146 ) ;
#738 = DIRECTION ( 'NONE',  ( 0.000000000000000000, 0.000000000000000000, -1.000000000000000000 ) ) ;
#739 = VECTOR ( 'NONE', #1036, 1000.000000000000000 ) ;
#740 = LINE ( 'NONE', #2314, #1095 ) ;
#741 = CIRCLE ( 'NONE', #2052, 1.250000000000001110 ) ;
#742 = DIRECTION ( 'NONE',  ( -0.000000000000000000, 1.000000000000000000, -0.000000000000000000 ) ) ;
#743 = LINE ( 'NONE', #677, #1541 ) ;
#744 = AXIS2_PLACEMENT_3D ( 'NONE', #893, #1237, #641 ) ;
#745 = AXIS2_PLACEMENT_3D ( 'NONE', #1958, #2328, #3235 ) ;
#746 = VERTEX_POINT ( 'NONE', #2384 ) ;
#747 = EDGE_CURVE ( 'NONE', #1098, #3179, #4112, .T. ) ;
#748 = VERTEX_POINT ( 'NONE', #165 ) ;
#749 = DIRECTION ( 'NONE',  ( 0.000000000000000000, 0.000000000000000000, -1.000000000000000000 ) ) ;
#750 =( GEOMETRIC_REPRESENTATION_CONTEXT ( 3 ) GLOBAL_UNCERTAINTY_ASSIGNED_CONTEXT ( ( #2651 ) ) GLOBAL_UNIT_ASSIGNED_CONTEXT ( ( #2043, #1722, #74 ) ) REPRESENTATION_CONTEXT ( 'NONE', 'WORKASPACE' ) );
#751 = VECTOR ( 'NONE', #1847, 1000.000000000000000 ) ;
#752 = DIRECTION ( 'NONE',  ( 0.000000000000000000, 1.000000000000000000, 0.000000000000000000 ) ) ;
#753 = AXIS2_PLACEMENT_3D ( 'NONE', #3701, #1752, #39 ) ;
#754 = CARTESIAN_POINT ( 'NONE',  ( -49.20000000000000284, -2.000000000000000000, -30.37500000000000000 ) ) ;
#755 = ORIENTED_EDGE ( 'NONE', *, *, #2973, .T. ) ;
#756 = CARTESIAN_POINT ( 'NONE',  ( 60.00000000000000000, -1.000000000000000000, 33.64999999999999858 ) ) ;
#757 = VERTEX_POINT ( 'NONE', #4078 ) ;
#758 = DIRECTION ( 'NONE',  ( -1.000000000000000000, 0.000000000000000000, 0.000000000000000000 ) ) ;
#759 = LINE ( 'NONE', #2075, #1904 ) ;
#760 = AXIS2_PLACEMENT_3D ( 'NONE', #643, #1956, #289 ) ;
#761 = EDGE_CURVE ( 'NONE', #1657, #3841, #2431, .T. ) ;
#762 = ORIENTED_EDGE ( 'NONE', *, *, #3445, .F. ) ;
#763 = VECTOR ( 'NONE', #1868, 1000.000000000000000 ) ;
#764 = EDGE_LOOP ( 'NONE', ( #3546, #2673, #3413, #2920 ) ) ;
#765 = DIRECTION ( 'NONE',  ( 0.000000000000000000, -1.000000000000000000, 0.000000000000000000 ) ) ;
#766 = EDGE_CURVE ( 'NONE', #2109, #2837, #1480, .T. ) ;
#767 = CARTESIAN_POINT ( 'NONE',  ( -17.80000000000000071, -1.000000000000000000, -12.20000000000000107 ) ) ;
#768 = PLANE ( 'NONE',  #624 ) ;
#769 = CARTESIAN_POINT ( 'NONE',  ( 60.00000000000000000, -5.000000000000000000, -33.64999999999999858 ) ) ;
#770 = ORIENTED_EDGE ( 'NONE', *, *, #2876, .T. ) ;
#771 = DIRECTION ( 'NONE',  ( 0.000000000000000000, 0.000000000000000000, -1.000000000000000000 ) ) ;
#772 = PLANE ( 'NONE',  #2879 ) ;
#773 = EDGE_CURVE ( 'NONE', #3530, #1467, #3417, .T. ) ;
#774 = DIRECTION ( 'NONE',  ( 0.000000000000000000, 1.000000000000000000, 0.000000000000000000 ) ) ;
#775 = ORIENTED_EDGE ( 'NONE', *, *, #3870, .F. ) ;
#776 = CARTESIAN_POINT ( 'NONE',  ( -17.80000000000000071, -5.000000000000000000, 10.00000000000000000 ) ) ;
#777 = AXIS2_PLACEMENT_3D ( 'NONE', #1798, #462, #3463 ) ;
#778 = ORIENTED_EDGE ( 'NONE', *, *, #2192, .F. ) ;
#779 = DIRECTION ( 'NONE',  ( 6.904372043688789759E-16, 0.000000000000000000, -1.000000000000000000 ) ) ;
#780 = CARTESIAN_POINT ( 'NONE',  ( -35.39999999999999858, -5.000000000000000000, -30.37500000000000000 ) ) ;
#781 = CIRCLE ( 'NONE', #2984, 2.200000000000000622 ) ;
#782 = ORIENTED_EDGE ( 'NONE', *, *, #660, .T. ) ;
#783 = ORIENTED_EDGE ( 'NONE', *, *, #1051, .T. ) ;
#784 = LINE ( 'NONE', #3394, #935 ) ;
#785 = EDGE_CURVE ( 'NONE', #1743, #547, #3702, .T. ) ;
#786 = DIRECTION ( 'NONE',  ( 3.201580556539655080E-16, 0.000000000000000000, -1.000000000000000000 ) ) ;
#787 = CARTESIAN_POINT ( 'NONE',  ( -69.20000000000000284, -1.000000000000000000, 28.02500000000000213 ) ) ;
#788 = ORIENTED_EDGE ( 'NONE', *, *, #2829, .T. ) ;
#789 = DIRECTION ( 'NONE',  ( 0.000000000000000000, -1.000000000000000000, 0.000000000000000000 ) ) ;
#790 = LINE ( 'NONE', #376, #2814 ) ;
#791 = APPLICATION_PROTOCOL_DEFINITION ( 'draft international standard', 'automotive_design', 1998, #3751 ) ;
#792 = ORIENTED_EDGE ( 'NONE', *, *, #1641, .F. ) ;
#793 = DIRECTION ( 'NONE',  ( 0.000000000000000000, 0.000000000000000000, -1.000000000000000000 ) ) ;
#794 = ORIENTED_EDGE ( 'NONE', *, *, #3436, .F. ) ;
#795 = DIRECTION ( 'NONE',  ( 0.000000000000000000, 0.000000000000000000, -1.000000000000000000 ) ) ;
#796 = EDGE_CURVE ( 'NONE', #2239, #11, #1753, .T. ) ;
#797 = DIRECTION ( 'NONE',  ( 0.000000000000000000, 0.000000000000000000, -1.000000000000000000 ) ) ;
#798 = EDGE_CURVE ( 'NONE', #3581, #98, #827, .T. ) ;
#799 = VERTEX_POINT ( 'NONE', #128 ) ;
#800 = ORIENTED_EDGE ( 'NONE', *, *, #698, .T. ) ;
#801 = CARTESIAN_POINT ( 'NONE',  ( 17.80000000000000071, -1.000000000000000000, -20.83666923472160093 ) ) ;
#802 = EDGE_CURVE ( 'NONE', #1426, #724, #2408, .T. ) ;
#803 = AXIS2_PLACEMENT_3D ( 'NONE', #286, #1595, #1315 ) ;
#804 = CARTESIAN_POINT ( 'NONE',  ( 47.00000000000000000, 0.000000000000000000, -30.37500000000000000 ) ) ;
#805 = CARTESIAN_POINT ( 'NONE',  ( -20.00000000000000000, -1.000000000000000000, 12.20000000000000107 ) ) ;
#806 = CARTESIAN_POINT ( 'NONE',  ( -47.00000000000000000, -1.000000000000000000, 33.64999999999999858 ) ) ;
#807 = VERTEX_POINT ( 'NONE', #2143 ) ;
#808 = CARTESIAN_POINT ( 'NONE',  ( 22.39999999999999858, -5.000000000000000000, -23.00000000000000000 ) ) ;
#809 = EDGE_CURVE ( 'NONE', #203, #4056, #3458, .T. ) ;
#810 = CARTESIAN_POINT ( 'NONE',  ( 35.39999999999999858, -5.000000000000000000, 30.37500000000000000 ) ) ;
#811 = EDGE_CURVE ( 'NONE', #3820, #4283, #3050, .T. ) ;
#812 = VECTOR ( 'NONE', #3078, 1000.000000000000000 ) ;
#813 = AXIS2_PLACEMENT_3D ( 'NONE', #3944, #2237, #2939 ) ;
#814 = CIRCLE ( 'NONE', #3715, 2.200000000000000622 ) ;
#815 = ORIENTED_EDGE ( 'NONE', *, *, #796, .T. ) ;
#816 = FACE_OUTER_BOUND ( 'NONE', #201, .T. ) ;
#817 = ORIENTED_EDGE ( 'NONE', *, *, #1971, .F. ) ;
#818 = PLANE ( 'NONE',  #188 ) ;
#819 = CARTESIAN_POINT ( 'NONE',  ( -35.39999999999999858, -1.000000000000000000, -28.02500000000000213 ) ) ;
#820 = VECTOR ( 'NONE', #2916, 1000.000000000000000 ) ;
#821 = CARTESIAN_POINT ( 'NONE',  ( -47.00000000000000000, -2.000000000000000000, 26.27499999999999858 ) ) ;
#822 = ORIENTED_EDGE ( 'NONE', *, *, #1316, .F. ) ;
#823 = DIRECTION ( 'NONE',  ( 0.000000000000000000, 0.000000000000000000, -1.000000000000000000 ) ) ;
#824 = AXIS2_PLACEMENT_3D ( 'NONE', #10, #4255, #968 ) ;
#825 = LINE ( 'NONE', #3438, #2323 ) ;
#826 = ORIENTED_EDGE ( 'NONE', *, *, #3368, .T. ) ;
#827 = LINE ( 'NONE', #2119, #2139 ) ;
#828 = EDGE_CURVE ( 'NONE', #3964, #3457, #3730, .T. ) ;
#829 = CARTESIAN_POINT ( 'NONE',  ( 24.60000000000000142, -1.000000000000000000, -28.62500000000000000 ) ) ;
#830 = ORIENTED_EDGE ( 'NONE', *, *, #1945, .F. ) ;
#831 = ADVANCED_FACE ( 'NONE', ( #548 ), #1564, .F. ) ;
#832 = CYLINDRICAL_SURFACE ( 'NONE', #777, 1.250000000000001110 ) ;
#833 = EDGE_CURVE ( 'NONE', #3581, #2438, #2557, .T. ) ;
#834 = DIRECTION ( 'NONE',  ( 0.000000000000000000, -1.000000000000000000, 0.000000000000000000 ) ) ;
#835 = EDGE_LOOP ( 'NONE', ( #2742, #2866, #3168, #1640 ) ) ;
#836 = CYLINDRICAL_SURFACE ( 'NONE', #2892, 5.000000000000000888 ) ;
#837 = ORIENTED_EDGE ( 'NONE', *, *, #1381, .F. ) ;
#838 = LINE ( 'NONE', #3451, #2607 ) ;
#839 = DIRECTION ( 'NONE',  ( 0.000000000000000000, -1.000000000000000000, 0.000000000000000000 ) ) ;
#840 = EDGE_CURVE ( 'NONE', #515, #1940, #2695, .T. ) ;
#841 = CARTESIAN_POINT ( 'NONE',  ( 24.60000000000000142, -1.000000000000000000, -30.82500000000000284 ) ) ;
#842 = EDGE_LOOP ( 'NONE', ( #192, #2403, #1727, #1125 ) ) ;
#843 = FACE_OUTER_BOUND ( 'NONE', #2996, .T. ) ;
#844 = DIRECTION ( 'NONE',  ( 0.000000000000000000, 1.000000000000000000, 0.000000000000000000 ) ) ;
#845 = AXIS2_PLACEMENT_3D ( 'NONE', #936, #979, #1243 ) ;
#846 = FACE_OUTER_BOUND ( 'NONE', #1593, .T. ) ;
#847 = VERTEX_POINT ( 'NONE', #848 ) ;
#848 = CARTESIAN_POINT ( 'NONE',  ( 35.39999999999999858, -1.000000000000000000, 30.37500000000000000 ) ) ;
#849 = EDGE_CURVE ( 'NONE', #3909, #3996, #3240, .T. ) ;
#850 = DIRECTION ( 'NONE',  ( 0.000000000000000000, -1.000000000000000000, 0.000000000000000000 ) ) ;
#851 = ORIENTED_EDGE ( 'NONE', *, *, #4061, .F. ) ;
#852 = FACE_OUTER_BOUND ( 'NONE', #329, .T. ) ;
#853 = DIRECTION ( 'NONE',  ( 0.000000000000000000, 0.000000000000000000, -1.000000000000000000 ) ) ;
#854 = ORIENTED_EDGE ( 'NONE', *, *, #2579, .T. ) ;
#855 = CARTESIAN_POINT ( 'NONE',  ( 64.19999999999998863, -5.000000000000000000, -33.65000000000000568 ) ) ;
#856 = EDGE_LOOP ( 'NONE', ( #3192, #3096, #2103, #2692 ) ) ;
#857 = LINE ( 'NONE', #1804, #1507 ) ;
#858 = FACE_OUTER_BOUND ( 'NONE', #1454, .T. ) ;
#859 = CYLINDRICAL_SURFACE ( 'NONE', #3303, 1.250000000000000222 ) ;
#860 = ORIENTED_EDGE ( 'NONE', *, *, #3749, .F. ) ;
#861 = DIRECTION ( 'NONE',  ( -0.000000000000000000, 1.000000000000000000, -0.000000000000000000 ) ) ;
#862 = DIRECTION ( 'NONE',  ( 0.000000000000000000, 0.000000000000000000, -1.000000000000000000 ) ) ;
#863 = EDGE_CURVE ( 'NONE', #446, #3103, #1176, .T. ) ;
#864 = ADVANCED_FACE ( 'NONE', ( #3218 ), #3832, .F. ) ;
#865 = CARTESIAN_POINT ( 'NONE',  ( 60.00000000000000000, -5.000000000000000000, 30.37500000000000000 ) ) ;
#866 = ORIENTED_EDGE ( 'NONE', *, *, #3090, .F. ) ;
#867 = DIRECTION ( 'NONE',  ( 0.000000000000000000, 0.000000000000000000, 1.000000000000000000 ) ) ;
#868 = AXIS2_PLACEMENT_3D ( 'NONE', #801, #3047, #823 ) ;
#869 = CIRCLE ( 'NONE', #3700, 2.200000000000000622 ) ;
#870 = CARTESIAN_POINT ( 'NONE',  ( -20.00000000000000000, -5.000000000000000000, 20.83666923472160093 ) ) ;
#871 = ORIENTED_EDGE ( 'NONE', *, *, #2915, .F. ) ;
#872 = AXIS2_PLACEMENT_3D ( 'NONE', #1545, #1174, #867 ) ;
#873 = DIRECTION ( 'NONE',  ( 0.000000000000000000, 0.000000000000000000, -1.000000000000000000 ) ) ;
#874 = CIRCLE ( 'NONE', #1084, 2.200000000000000622 ) ;
#875 = FACE_OUTER_BOUND ( 'NONE', #3593, .T. ) ;
#876 = ADVANCED_FACE ( 'NONE', ( #256 ), #3877, .F. ) ;
#877 = ORIENTED_EDGE ( 'NONE', *, *, #4247, .F. ) ;
#878 = CARTESIAN_POINT ( 'NONE',  ( 33.24651445326420429, -1.000000000000000000, -28.62500000000000000 ) ) ;
#879 = CIRCLE ( 'NONE', #1438, 2.200000000000000622 ) ;
#880 = ORIENTED_EDGE ( 'NONE', *, *, #2503, .F. ) ;
#881 = CARTESIAN_POINT ( 'NONE',  ( -22.39999999999999858, -1.000000000000000000, -30.82500000000000284 ) ) ;
#882 = LINE ( 'NONE', #1556, #4253 ) ;
#883 = CIRCLE ( 'NONE', #1372, 5.000000000000000888 ) ;
#884 = ORIENTED_EDGE ( 'NONE', *, *, #2233, .T. ) ;
#885 = DIRECTION ( 'NONE',  ( 0.000000000000000000, -1.000000000000000000, 0.000000000000000000 ) ) ;
#886 = VERTEX_POINT ( 'NONE', #1499 ) ;
#887 = FACE_BOUND ( 'NONE', #2767, .T. ) ;
#888 = DIRECTION ( 'NONE',  ( 0.000000000000000000, -1.000000000000000000, 0.000000000000000000 ) ) ;
#889 = EDGE_CURVE ( 'NONE', #1377, #559, #108, .T. ) ;
#890 = AXIS2_PLACEMENT_3D ( 'NONE', #3551, #937, #654 ) ;
#891 = CIRCLE ( 'NONE', #3295, 1.250000000000000222 ) ;
#892 = AXIS2_PLACEMENT_3D ( 'NONE', #130, #2448, #2254 ) ;
#893 = CARTESIAN_POINT ( 'NONE',  ( 49.20000000000000284, -2.000000000000000000, 0.000000000000000000 ) ) ;
#894 = ORIENTED_EDGE ( 'NONE', *, *, #2400, .T. ) ;
#895 = CARTESIAN_POINT ( 'NONE',  ( 22.80000000000000071, -1.000000000000000000, 20.83666923472160093 ) ) ;
#896 = CIRCLE ( 'NONE', #2135, 2.200000000000000622 ) ;
#897 = PLANE ( 'NONE',  #1923 ) ;
#898 = ORIENTED_EDGE ( 'NONE', *, *, #3760, .F. ) ;
#899 = AXIS2_PLACEMENT_3D ( 'NONE', #4064, #3142, #3102 ) ;
#900 = CARTESIAN_POINT ( 'NONE',  ( 20.29999999999999716, -5.000000000000000000, 3.750000000000000000 ) ) ;
#901 = DIRECTION ( 'NONE',  ( 1.000000000000000000, 0.000000000000000000, 0.000000000000000000 ) ) ;
#902 = ORIENTED_EDGE ( 'NONE', *, *, #4226, .T. ) ;
#903 = DIRECTION ( 'NONE',  ( 0.000000000000000000, -1.000000000000000000, 0.000000000000000000 ) ) ;
#904 = ORIENTED_EDGE ( 'NONE', *, *, #1012, .F. ) ;
#905 = CARTESIAN_POINT ( 'NONE',  ( -22.39999999999999858, -5.000000000000000000, 33.64999999999999858 ) ) ;
#906 = CARTESIAN_POINT ( 'NONE',  ( -24.60000000000000142, -1.000000000000000000, 28.62500000000000000 ) ) ;
#907 = ADVANCED_FACE ( 'NONE', ( #4179 ), #1861, .F. ) ;
#908 = ORIENTED_EDGE ( 'NONE', *, *, #2476, .F. ) ;
#909 = DIRECTION ( 'NONE',  ( 0.000000000000000000, 0.000000000000000000, -1.000000000000000000 ) ) ;
#910 = ORIENTED_EDGE ( 'NONE', *, *, #2362, .F. ) ;
#911 = DIRECTION ( 'NONE',  ( 1.000000000000000000, 0.000000000000000000, 2.859434301060669751E-16 ) ) ;
#912 = CARTESIAN_POINT ( 'NONE',  ( 69.20000000000000284, -5.000000000000000000, 28.02500000000000213 ) ) ;
#913 = VERTEX_POINT ( 'NONE', #2185 ) ;
#914 = PLANE ( 'NONE',  #2248 ) ;
#915 = AXIS2_PLACEMENT_3D ( 'NONE', #525, #2495, #1483 ) ;
#916 = VECTOR ( 'NONE', #3829, 1000.000000000000000 ) ;
#917 = CARTESIAN_POINT ( 'NONE',  ( -57.79999999999999716, -4.200000000000000178, 25.82499999999999929 ) ) ;
#918 = DIRECTION ( 'NONE',  ( 0.000000000000000000, 1.000000000000000000, 0.000000000000000000 ) ) ;
#919 = DIRECTION ( 'NONE',  ( 0.000000000000000000, 0.000000000000000000, -1.000000000000000000 ) ) ;
#920 = ADVANCED_FACE ( 'NONE', ( #4137 ), #1882, .F. ) ;
#921 = VERTEX_POINT ( 'NONE', #1258 ) ;
#922 = ORIENTED_EDGE ( 'NONE', *, *, #320, .F. ) ;
#923 = CARTESIAN_POINT ( 'NONE',  ( -20.29999999999999716, -5.000000000000000000, -5.000000000000000000 ) ) ;
#924 = LINE ( 'NONE', #206, #3629 ) ;
#925 = ORIENTED_EDGE ( 'NONE', *, *, #1429, .F. ) ;
#926 = LINE ( 'NONE', #3560, #1926 ) ;
#928 = EDGE_CURVE ( 'NONE', #3707, #1065, #3479, .T. ) ;
#927 = ORIENTED_EDGE ( 'NONE', *, *, #761, .F. ) ;
#929 = CARTESIAN_POINT ( 'NONE',  ( 22.80000000000000071, -5.000000000000000000, 10.00000000000000000 ) ) ;
#930 = DIRECTION ( 'NONE',  ( 0.000000000000000000, -1.000000000000000000, 0.000000000000000000 ) ) ;
#931 = ORIENTED_EDGE ( 'NONE', *, *, #1899, .F. ) ;
#932 = EDGE_CURVE ( 'NONE', #1045, #2837, #2232, .T. ) ;
#933 = CARTESIAN_POINT ( 'NONE',  ( -60.00000000000000000, 0.000000000000000000, 0.000000000000000000 ) ) ;
#934 = DIRECTION ( 'NONE',  ( 0.000000000000000000, 1.000000000000000000, 0.000000000000000000 ) ) ;
#935 = VECTOR ( 'NONE', #436, 1000.000000000000000 ) ;
#936 = CARTESIAN_POINT ( 'NONE',  ( -22.80000000000000071, 0.000000000000000000, 12.20000000000000107 ) ) ;
#937 = DIRECTION ( 'NONE',  ( 0.000000000000000000, -1.000000000000000000, 0.000000000000000000 ) ) ;
#938 = AXIS2_PLACEMENT_3D ( 'NONE', #3596, #1934, #1915 ) ;
#939 = VECTOR ( 'NONE', #3366, 1000.000000000000000 ) ;
#940 = ORIENTED_EDGE ( 'NONE', *, *, #1963, .T. ) ;
#941 = EDGE_CURVE ( 'NONE', #2387, #3393, #1071, .T. ) ;
#942 = ORIENTED_EDGE ( 'NONE', *, *, #3943, .F. ) ;
#943 = CARTESIAN_POINT ( 'NONE',  ( 30.00000000000000000, -5.000000000000000000, 10.00000000000000000 ) ) ;
#944 = DIRECTION ( 'NONE',  ( 0.000000000000000000, 0.000000000000000000, -1.000000000000000000 ) ) ;
#945 = ORIENTED_EDGE ( 'NONE', *, *, #3897, .T. ) ;
#946 = DIRECTION ( 'NONE',  ( 0.000000000000000000, 0.000000000000000000, -1.000000000000000000 ) ) ;
#947 = VERTEX_POINT ( 'NONE', #2510 ) ;
#948 = CYLINDRICAL_SURFACE ( 'NONE', #1917, 2.200000000000000622 ) ;
#949 = DIRECTION ( 'NONE',  ( 0.000000000000000000, 0.000000000000000000, 1.000000000000000000 ) ) ;
#950 = VECTOR ( 'NONE', #546, 1000.000000000000000 ) ;
#951 = AXIS2_PLACEMENT_3D ( 'NONE', #3694, #2763, #4089 ) ;
#952 = ORIENTED_EDGE ( 'NONE', *, *, #4213, .T. ) ;
#953 = LINE ( 'NONE', #974, #3004 ) ;
#954 = MECHANICAL_DESIGN_GEOMETRIC_PRESENTATION_REPRESENTATION (  '', ( #401 ), #750 ) ;
#955 = AXIS2_PLACEMENT_3D ( 'NONE', #225, #247, #511 ) ;
#956 = ADVANCED_FACE ( 'NONE', ( #2574 ), #914, .F. ) ;
#957 = CARTESIAN_POINT ( 'NONE',  ( -20.29999999999999716, -1.000000000000000000, -6.250000000000000000 ) ) ;
#958 = CARTESIAN_POINT ( 'NONE',  ( 20.60000000000000142, -1.000000000000000000, -20.83666923472160093 ) ) ;
#959 = CYLINDRICAL_SURFACE ( 'NONE', #4206, 2.199999999999997069 ) ;
#960 = VECTOR ( 'NONE', #3890, 1000.000000000000000 ) ;
#962 = ORIENTED_EDGE ( 'NONE', *, *, #4048, .T. ) ;
#961 = ADVANCED_FACE ( 'NONE', ( #2894 ), #3896, .T. ) ;
#963 = ORIENTED_EDGE ( 'NONE', *, *, #287, .T. ) ;
#964 = CARTESIAN_POINT ( 'NONE',  ( -30.00000000000000000, -1.000000000000000000, 10.00000000000000000 ) ) ;
#965 = CARTESIAN_POINT ( 'NONE',  ( 47.00000000000000000, -4.200000000000000178, -26.27499999999999858 ) ) ;
#966 = CARTESIAN_POINT ( 'NONE',  ( 0.000000000000000000, 0.000000000000000000, 33.64999999999999858 ) ) ;
#967 = VERTEX_POINT ( 'NONE', #1643 ) ;
#968 = DIRECTION ( 'NONE',  ( -1.000000000000000000, 0.000000000000000000, 0.000000000000000000 ) ) ;
#969 = ORIENTED_EDGE ( 'NONE', *, *, #180, .T. ) ;
#970 = CARTESIAN_POINT ( 'NONE',  ( -35.39999999999999858, -5.000000000000000000, -26.27499999999999858 ) ) ;
#971 = DIRECTION ( 'NONE',  ( 0.000000000000000000, 0.000000000000000000, 1.000000000000000000 ) ) ;
#972 = ORIENTED_EDGE ( 'NONE', *, *, #3870, .T. ) ;
#973 = VERTEX_POINT ( 'NONE', #2592 ) ;
#974 = CARTESIAN_POINT ( 'NONE',  ( 33.24651445326420429, -1.000000000000000000, -28.62500000000000000 ) ) ;
#975 = CARTESIAN_POINT ( 'NONE',  ( -20.60000000000000142, -1.000000000000000000, -12.20000000000000107 ) ) ;
#976 = VECTOR ( 'NONE', #2255, 1000.000000000000000 ) ;
#977 = CARTESIAN_POINT ( 'NONE',  ( 20.00000000000000000, -5.000000000000000000, 20.83666923472160093 ) ) ;
#978 = EDGE_CURVE ( 'NONE', #338, #1687, #1686, .T. ) ;
#979 = DIRECTION ( 'NONE',  ( 0.000000000000000000, 1.000000000000000000, 0.000000000000000000 ) ) ;
#980 = LINE ( 'NONE', #2965, #257 ) ;
#981 = VECTOR ( 'NONE', #1671, 1000.000000000000000 ) ;
#982 = ORIENTED_EDGE ( 'NONE', *, *, #164, .T. ) ;
#983 = ORIENTED_EDGE ( 'NONE', *, *, #2895, .F. ) ;
#984 = EDGE_LOOP ( 'NONE', ( #1738, #3174, #860, #1532 ) ) ;
#985 = CARTESIAN_POINT ( 'NONE',  ( 20.29999999999999716, -5.000000000000000000, -6.250000000000000000 ) ) ;
#986 = CARTESIAN_POINT ( 'NONE',  ( 24.60000000000000142, -1.000000000000000000, -25.82499999999999929 ) ) ;
#987 = DIRECTION ( 'NONE',  ( 0.000000000000000000, 0.000000000000000000, -1.000000000000000000 ) ) ;
#988 = ORIENTED_EDGE ( 'NONE', *, *, #2476, .T. ) ;
#989 = DIRECTION ( 'NONE',  ( 1.000000000000000000, 0.000000000000000000, 0.000000000000000000 ) ) ;
#990 = VERTEX_POINT ( 'NONE', #3939 ) ;
#991 = CARTESIAN_POINT ( 'NONE',  ( -18.19999999999999929, -1.000000000000000000, -23.00000000000000000 ) ) ;
#992 = DIRECTION ( 'NONE',  ( -1.000000000000000000, 0.000000000000000000, 0.000000000000000000 ) ) ;
#993 = VERTEX_POINT ( 'NONE', #2638 ) ;
#994 = VERTEX_POINT ( 'NONE', #3306 ) ;
#995 = DIRECTION ( 'NONE',  ( 0.000000000000000000, 0.000000000000000000, -1.000000000000000000 ) ) ;
#996 = ADVANCED_FACE ( 'NONE', ( #1041 ), #3677, .T. ) ;
#997 = EDGE_CURVE ( 'NONE', #470, #2026, #953, .T. ) ;
#998 = DIRECTION ( 'NONE',  ( 0.000000000000000000, 0.000000000000000000, 1.000000000000000000 ) ) ;
#999 = CARTESIAN_POINT ( 'NONE',  ( -35.39999999999999858, -1.000000000000000000, 30.37500000000000000 ) ) ;
#1000 = CYLINDRICAL_SURFACE ( 'NONE', #1879, 2.200000000000000622 ) ;
#1001 = ORIENTED_EDGE ( 'NONE', *, *, #3281, .T. ) ;
#1002 = ORIENTED_EDGE ( 'NONE', *, *, #2658, .T. ) ;
#1003 = CARTESIAN_POINT ( 'NONE',  ( 60.00000000000000000, -5.000000000000000000, -26.27499999999999858 ) ) ;
#1004 = DIRECTION ( 'NONE',  ( 0.000000000000000000, 0.000000000000000000, 1.000000000000000000 ) ) ;
#1005 = ADVANCED_FACE ( 'NONE', ( #277 ), #1302, .F. ) ;
#1006 = CIRCLE ( 'NONE', #1360, 2.200000000000000622 ) ;
#1007 = DIRECTION ( 'NONE',  ( 0.000000000000000000, 0.000000000000000000, -1.000000000000000000 ) ) ;
#1008 = ORIENTED_EDGE ( 'NONE', *, *, #2115, .T. ) ;
#1009 = LINE ( 'NONE', #2924, #2826 ) ;
#1010 = ORIENTED_EDGE ( 'NONE', *, *, #1183, .F. ) ;
#1011 = LINE ( 'NONE', #2267, #4207 ) ;
#1012 = EDGE_CURVE ( 'NONE', #2683, #3389, #717, .T. ) ;
#1013 = DIRECTION ( 'NONE',  ( 0.000000000000000000, -1.000000000000000000, 0.000000000000000000 ) ) ;
#1014 = ORIENTED_EDGE ( 'NONE', *, *, #3158, .T. ) ;
#1015 = EDGE_LOOP ( 'NONE', ( #1348, #2124 ) ) ;
#1016 = LINE ( 'NONE', #2360, #1622 ) ;
#1017 = EDGE_CURVE ( 'NONE', #3179, #3626, #1986, .T. ) ;
#1018 = VECTOR ( 'NONE', #1479, 1000.000000000000000 ) ;
#1019 = CIRCLE ( 'NONE', #813, 2.200000000000000622 ) ;
#1020 = AXIS2_PLACEMENT_3D ( 'NONE', #1763, #758, #1705 ) ;
#1021 = CARTESIAN_POINT ( 'NONE',  ( 60.00000000000000000, -1.000000000000000000, -33.64999999999999858 ) ) ;
#1022 = DIRECTION ( 'NONE',  ( 1.000000000000000000, 0.000000000000000000, -1.410344289412037979E-16 ) ) ;
#1023 = LINE ( 'NONE', #4010, #1475 ) ;
#1024 = AXIS2_PLACEMENT_3D ( 'NONE', #3748, #1172, #127 ) ;
#1025 = ORIENTED_EDGE ( 'NONE', *, *, #2521, .T. ) ;
#1026 = EDGE_CURVE ( 'NONE', #2535, #3886, #2312, .T. ) ;
#1027 = EDGE_LOOP ( 'NONE', ( #1619, #2599, #3313, #3554, #3513, #826, #1031, #837 ) ) ;
#1028 = CARTESIAN_POINT ( 'NONE',  ( -24.60000000000000142, 0.000000000000000000, 28.02500000000000213 ) ) ;
#1029 = CARTESIAN_POINT ( 'NONE',  ( 60.00000000000000000, -5.000000000000000000, 26.27499999999999858 ) ) ;
#1030 = PLANE ( 'NONE',  #4265 ) ;
#1031 = ORIENTED_EDGE ( 'NONE', *, *, #102, .F. ) ;
#1032 = CARTESIAN_POINT ( 'NONE',  ( -24.60000000000000142, -1.000000000000000000, 28.62500000000000000 ) ) ;
#1033 = ORIENTED_EDGE ( 'NONE', *, *, #2322, .F. ) ;
#1034 = CARTESIAN_POINT ( 'NONE',  ( 33.24651445326420429, -1.000000000000000000, -28.62500000000000000 ) ) ;
#1035 = AXIS2_PLACEMENT_3D ( 'NONE', #1137, #2822, #202 ) ;
#1036 = DIRECTION ( 'NONE',  ( 1.000000000000000000, 0.000000000000000000, 0.000000000000000000 ) ) ;
#1037 = EDGE_CURVE ( 'NONE', #2002, #269, #2271, .T. ) ;
#1038 = CIRCLE ( 'NONE', #1591, 2.200000000000000622 ) ;
#1039 = ORIENTED_EDGE ( 'NONE', *, *, #2803, .T. ) ;
#1040 = VERTEX_POINT ( 'NONE', #2292 ) ;
#1041 = FACE_OUTER_BOUND ( 'NONE', #2906, .T. ) ;
#1042 = CARTESIAN_POINT ( 'NONE',  ( -33.24651445326420429, -1.000000000000000000, -30.82500000000000284 ) ) ;
#1043 = DIRECTION ( 'NONE',  ( 0.000000000000000000, 0.000000000000000000, -1.000000000000000000 ) ) ;
#1044 = DIRECTION ( 'NONE',  ( 0.000000000000000000, -1.000000000000000000, 0.000000000000000000 ) ) ;
#1045 = VERTEX_POINT ( 'NONE', #2983 ) ;
#1046 = VERTEX_POINT ( 'NONE', #3959 ) ;
#1047 = ORIENTED_EDGE ( 'NONE', *, *, #91, .T. ) ;
#1048 = CARTESIAN_POINT ( 'NONE',  ( 20.60000000000000142, -1.000000000000000000, 20.83666923472160093 ) ) ;
#1049 = AXIS2_PLACEMENT_3D ( 'NONE', #1379, #352, #3688 ) ;
#1050 = SURFACE_STYLE_FILL_AREA ( #2694 ) ;
#1051 = EDGE_CURVE ( 'NONE', #1064, #1608, #16, .T. ) ;
#1052 = VERTEX_POINT ( 'NONE', #3588 ) ;
#1053 = DIRECTION ( 'NONE',  ( 1.000000000000000000, 0.000000000000000000, 0.000000000000000000 ) ) ;
#1054 = ORIENTED_EDGE ( 'NONE', *, *, #615, .F. ) ;
#1055 = LINE ( 'NONE', #3409, #3089 ) ;
#1056 = CYLINDRICAL_SURFACE ( 'NONE', #598, 2.200000000000000622 ) ;
#1057 = EDGE_LOOP ( 'NONE', ( #3246, #2923, #3001, #4034 ) ) ;
#1058 = ORIENTED_EDGE ( 'NONE', *, *, #3517, .F. ) ;
#1059 = CARTESIAN_POINT ( 'NONE',  ( 22.80000000000000071, 0.000000000000000000, -12.20000000000000107 ) ) ;
#1060 = EDGE_CURVE ( 'NONE', #1482, #1687, #631, .T. ) ;
#1061 = DIRECTION ( 'NONE',  ( -1.000000000000000000, 0.000000000000000000, 0.000000000000000000 ) ) ;
#1062 = CARTESIAN_POINT ( 'NONE',  ( -60.00000000000000000, -1.000000000000000000, 33.64999999999999858 ) ) ;
#1063 = CARTESIAN_POINT ( 'NONE',  ( -20.60000000000000142, -5.000000000000000000, 12.20000000000000107 ) ) ;
#1064 = VERTEX_POINT ( 'NONE', #3628 ) ;
#1065 = VERTEX_POINT ( 'NONE', #2657 ) ;
#1066 = ORIENTED_EDGE ( 'NONE', *, *, #1549, .T. ) ;
#1067 = EDGE_CURVE ( 'NONE', #1426, #1530, #3260, .T. ) ;
#1068 = LINE ( 'NONE', #2041, #3460 ) ;
#1069 = EDGE_CURVE ( 'NONE', #559, #446, #366, .T. ) ;
#1070 = DIRECTION ( 'NONE',  ( 1.000000000000000000, 0.000000000000000000, 0.000000000000000000 ) ) ;
#1071 = CIRCLE ( 'NONE', #484, 5.000000000000000888 ) ;
#1072 = EDGE_CURVE ( 'NONE', #2208, #3952, #4252, .T. ) ;
#1073 = CARTESIAN_POINT ( 'NONE',  ( -33.24651445326420429, -1.000000000000000000, -25.82499999999999929 ) ) ;
#1074 = ORIENTED_EDGE ( 'NONE', *, *, #681, .F. ) ;
#1075 = LINE ( 'NONE', #3363, #61 ) ;
#1076 = ORIENTED_EDGE ( 'NONE', *, *, #3835, .F. ) ;
#1077 = CYLINDRICAL_SURFACE ( 'NONE', #1441, 1.250000000000001110 ) ;
#1078 = AXIS2_PLACEMENT_3D ( 'NONE', #2404, #2744, #4074 ) ;
#1079 = CARTESIAN_POINT ( 'NONE',  ( 60.00000000000000000, -5.000000000000000000, -26.27499999999999858 ) ) ;
#1080 = CIRCLE ( 'NONE', #1215, 2.200000000000000622 ) ;
#1081 = ORIENTED_EDGE ( 'NONE', *, *, #3844, .F. ) ;
#1082 = ORIENTED_EDGE ( 'NONE', *, *, #2734, .T. ) ;
#1083 = FACE_OUTER_BOUND ( 'NONE', #3697, .T. ) ;
#1084 = AXIS2_PLACEMENT_3D ( 'NONE', #363, #1959, #2979 ) ;
#1085 = DIRECTION ( 'NONE',  ( 0.000000000000000000, -1.000000000000000000, 0.000000000000000000 ) ) ;
#1086 = AXIS2_PLACEMENT_3D ( 'NONE', #1458, #4111, #2788 ) ;
#1087 = CARTESIAN_POINT ( 'NONE',  ( 20.29999999999999716, -5.000000000000000000, -5.000000000000000000 ) ) ;
#1088 = DIRECTION ( 'NONE',  ( 1.000000000000000000, 0.000000000000000000, 0.000000000000000000 ) ) ;
#1089 = EDGE_CURVE ( 'NONE', #1400, #3013, #1016, .T. ) ;
#1090 = CIRCLE ( 'NONE', #3502, 1.250000000000000222 ) ;
#1091 = ORIENTED_EDGE ( 'NONE', *, *, #1096, .T. ) ;
#1092 = ORIENTED_EDGE ( 'NONE', *, *, #1144, .T. ) ;
#1093 = CARTESIAN_POINT ( 'NONE',  ( -20.29999999999999716, -1.000000000000000000, -3.750000000000000000 ) ) ;
#1094 = AXIS2_PLACEMENT_3D ( 'NONE', #4165, #527, #1484 ) ;
#1095 = VECTOR ( 'NONE', #414, 1000.000000000000000 ) ;
#1096 = EDGE_CURVE ( 'NONE', #2883, #1064, #1428, .T. ) ;
#1097 = DIRECTION ( 'NONE',  ( 0.000000000000000000, -1.000000000000000000, 0.000000000000000000 ) ) ;
#1098 = VERTEX_POINT ( 'NONE', #2335 ) ;
#1099 = LINE ( 'NONE', #3080, #3651 ) ;
#1100 = ORIENTED_EDGE ( 'NONE', *, *, #3176, .T. ) ;
#1101 = PLANE ( 'NONE',  #321 ) ;
#1102 = CARTESIAN_POINT ( 'NONE',  ( -20.00000000000000000, -5.000000000000000000, 20.83666923472160093 ) ) ;
#1103 = VECTOR ( 'NONE', #81, 1000.000000000000000 ) ;
#1104 = ORIENTED_EDGE ( 'NONE', *, *, #1060, .T. ) ;
#1105 = ADVANCED_FACE ( 'NONE', ( #697 ), #1108, .F. ) ;
#1106 = AXIS2_PLACEMENT_3D ( 'NONE', #3981, #348, #3961 ) ;
#1107 = ORIENTED_EDGE ( 'NONE', *, *, #241, .T. ) ;
#1108 = PLANE ( 'NONE',  #306 ) ;
#1109 = DIRECTION ( 'NONE',  ( 0.000000000000000000, 0.000000000000000000, -1.000000000000000000 ) ) ;
#1110 = DIRECTION ( 'NONE',  ( 0.000000000000000000, 0.000000000000000000, 1.000000000000000000 ) ) ;
#1111 = VECTOR ( 'NONE', #1415, 1000.000000000000000 ) ;
#1112 = EDGE_CURVE ( 'NONE', #2968, #2847, #1214, .T. ) ;
#1113 = ORIENTED_EDGE ( 'NONE', *, *, #3590, .T. ) ;
#1114 = DIRECTION ( 'NONE',  ( -0.000000000000000000, 1.000000000000000000, -0.000000000000000000 ) ) ;
#1115 = FACE_OUTER_BOUND ( 'NONE', #1599, .T. ) ;
#1116 = EDGE_CURVE ( 'NONE', #1890, #2223, #1413, .T. ) ;
#1117 = VERTEX_POINT ( 'NONE', #1769 ) ;
#1118 = DIRECTION ( 'NONE',  ( 0.000000000000000000, -1.000000000000000000, 0.000000000000000000 ) ) ;
#1119 = VECTOR ( 'NONE', #1839, 1000.000000000000000 ) ;
#1120 = ORIENTED_EDGE ( 'NONE', *, *, #3249, .T. ) ;
#1121 = DIRECTION ( 'NONE',  ( 0.000000000000000000, 0.000000000000000000, 1.000000000000000000 ) ) ;
#1122 = CARTESIAN_POINT ( 'NONE',  ( -60.00000000000000000, -5.000000000000000000, -26.27499999999999858 ) ) ;
#1123 = VECTOR ( 'NONE', #41, 1000.000000000000000 ) ;
#1124 = ORIENTED_EDGE ( 'NONE', *, *, #2529, .F. ) ;
#1125 = ORIENTED_EDGE ( 'NONE', *, *, #833, .F. ) ;
#1126 = CARTESIAN_POINT ( 'NONE',  ( -64.60000000000000853, -1.000000000000000000, 28.32499999999999929 ) ) ;
#1127 = CYLINDRICAL_SURFACE ( 'NONE', #464, 2.200000000000000622 ) ;
#1128 = EDGE_CURVE ( 'NONE', #4169, #1367, #63, .T. ) ;
#1129 = EDGE_CURVE ( 'NONE', #2681, #2950, #3484, .T. ) ;
#1130 = DIRECTION ( 'NONE',  ( -1.000000000000000000, 1.566766145210264898E-18, 0.000000000000000000 ) ) ;
#1131 = CYLINDRICAL_SURFACE ( 'NONE', #1501, 1.250000000000000222 ) ;
#1132 = ORIENTED_EDGE ( 'NONE', *, *, #1355, .F. ) ;
#1133 = CARTESIAN_POINT ( 'NONE',  ( 60.00000000000000000, -1.000000000000000000, -33.64999999999999858 ) ) ;
#1134 = DIRECTION ( 'NONE',  ( 0.000000000000000000, 0.000000000000000000, -1.000000000000000000 ) ) ;
#1135 = DIRECTION ( 'NONE',  ( 1.000000000000000000, 0.000000000000000000, 0.000000000000000000 ) ) ;
#1136 = ORIENTED_EDGE ( 'NONE', *, *, #2682, .T. ) ;
#1137 = CARTESIAN_POINT ( 'NONE',  ( -33.24651445326420429, -1.000000000000000000, 25.82499999999999929 ) ) ;
#1138 = ORIENTED_EDGE ( 'NONE', *, *, #3207, .F. ) ;
#1139 = CARTESIAN_POINT ( 'NONE',  ( 20.29999999999999716, -1.000000000000000000, -5.000000000000000000 ) ) ;
#1140 = CARTESIAN_POINT ( 'NONE',  ( -33.24651445326420429, -1.000000000000000000, 28.02500000000000213 ) ) ;
#1141 = ADVANCED_FACE ( 'NONE', ( #1083 ), #476, .F. ) ;
#1142 = CARTESIAN_POINT ( 'NONE',  ( 64.60000000000000853, -5.000000000000000000, 28.32499999999999929 ) ) ;
#1143 = AXIS2_PLACEMENT_3D ( 'NONE', #933, #3915, #2008 ) ;
#1144 = EDGE_CURVE ( 'NONE', #3419, #228, #4110, .T. ) ;
#1145 = VERTEX_POINT ( 'NONE', #3726 ) ;
#1146 = DIRECTION ( 'NONE',  ( 0.000000000000000000, -1.000000000000000000, 0.000000000000000000 ) ) ;
#1147 = AXIS2_PLACEMENT_3D ( 'NONE', #3248, #334, #944 ) ;
#1148 = VECTOR ( 'NONE', #1682, 1000.000000000000000 ) ;
#1149 = CARTESIAN_POINT ( 'NONE',  ( 49.20000000000000284, -2.000000000000000000, -26.27499999999999858 ) ) ;
#1150 = ADVANCED_FACE ( 'NONE', ( #2055 ), #3785, .F. ) ;
#1151 = DIRECTION ( 'NONE',  ( -1.000000000000000000, 0.000000000000000000, 0.000000000000000000 ) ) ;
#1152 = CARTESIAN_POINT ( 'NONE',  ( 35.39999999999999858, -1.000000000000000000, 30.37500000000000000 ) ) ;
#1153 = ORIENTED_EDGE ( 'NONE', *, *, #3066, .F. ) ;
#1154 = LINE ( 'NONE', #2125, #2012 ) ;
#1155 = LINE ( 'NONE', #3446, #1371 ) ;
#1156 =( GEOMETRIC_REPRESENTATION_CONTEXT ( 3 ) GLOBAL_UNCERTAINTY_ASSIGNED_CONTEXT ( ( #55 ) ) GLOBAL_UNIT_ASSIGNED_CONTEXT ( ( #3100, #3360, #3424 ) ) REPRESENTATION_CONTEXT ( 'NONE', 'WORKASPACE' ) );
#1157 = AXIS2_PLACEMENT_3D ( 'NONE', #1189, #2506, #3495 ) ;
#1158 = AXIS2_PLACEMENT_3D ( 'NONE', #1464, #2777, #3665 ) ;
#1159 = CIRCLE ( 'NONE', #951, 1.250000000000001110 ) ;
#1160 = EDGE_LOOP ( 'NONE', ( #1450, #3345, #3258, #1267 ) ) ;
#1161 = DIRECTION ( 'NONE',  ( 0.000000000000000000, -1.000000000000000000, 0.000000000000000000 ) ) ;
#1162 = ORIENTED_EDGE ( 'NONE', *, *, #941, .F. ) ;
#1163 = CARTESIAN_POINT ( 'NONE',  ( 64.19999999999998863, -1.000000000000000000, 33.65000000000000568 ) ) ;
#1164 = CARTESIAN_POINT ( 'NONE',  ( -33.24651445326420429, -4.200000000000000178, -30.37500000000000000 ) ) ;
#1165 = VECTOR ( 'NONE', #720, 1000.000000000000000 ) ;
#1166 = DIRECTION ( 'NONE',  ( -1.000000000000000000, 2.306813132947884738E-17, 0.000000000000000000 ) ) ;
#1168 = EDGE_CURVE ( 'NONE', #1820, #748, #3372, .T. ) ;
#1167 = ORIENTED_EDGE ( 'NONE', *, *, #2994, .T. ) ;
#1169 = FACE_BOUND ( 'NONE', #3578, .T. ) ;
#1170 = LINE ( 'NONE', #2870, #2087 ) ;
#1171 = AXIS2_PLACEMENT_3D ( 'NONE', #4087, #4040, #360 ) ;
#1172 = DIRECTION ( 'NONE',  ( -1.000000000000000000, 0.000000000000000000, 0.000000000000000000 ) ) ;
#1173 = VERTEX_POINT ( 'NONE', #1457 ) ;
#1174 = DIRECTION ( 'NONE',  ( 0.000000000000000000, 1.000000000000000000, 0.000000000000000000 ) ) ;
#1175 = FACE_OUTER_BOUND ( 'NONE', #2333, .T. ) ;
#1176 = CIRCLE ( 'NONE', #3659, 2.200000000000000622 ) ;
#1177 = EDGE_LOOP ( 'NONE', ( #367, #884, #1272, #1262, #75, #3971, #1341, #1867 ) ) ;
#1178 = CARTESIAN_POINT ( 'NONE',  ( -33.24651445326420429, -4.200000000000000178, 25.82499999999999929 ) ) ;
#1179 = CARTESIAN_POINT ( 'NONE',  ( 49.20000000000000284, -2.000000000000000000, -30.37500000000000000 ) ) ;
#1180 = ORIENTED_EDGE ( 'NONE', *, *, #3436, .T. ) ;
#1181 = DIRECTION ( 'NONE',  ( 0.000000000000000000, -1.000000000000000000, 0.000000000000000000 ) ) ;
#1182 = EDGE_CURVE ( 'NONE', #2535, #2712, #4028, .T. ) ;
#1183 = EDGE_CURVE ( 'NONE', #2396, #2223, #784, .T. ) ;
#1184 = ORIENTED_EDGE ( 'NONE', *, *, #3762, .T. ) ;
#1185 = LINE ( 'NONE', #3209, #537 ) ;
#1186 = CARTESIAN_POINT ( 'NONE',  ( -20.29999999999999716, -5.000000000000000000, 5.000000000000000000 ) ) ;
#1187 = CARTESIAN_POINT ( 'NONE',  ( 47.00000000000000000, 0.000000000000000000, 0.000000000000000000 ) ) ;
#1188 = EDGE_LOOP ( 'NONE', ( #3986, #2524, #1592, #1486 ) ) ;
#1189 = CARTESIAN_POINT ( 'NONE',  ( 24.60000000000000142, 2.133709875451470202E-14, 25.82499999999999929 ) ) ;
#1190 = CARTESIAN_POINT ( 'NONE',  ( 20.29999999999999716, -1.000000000000000000, 5.000000000000000000 ) ) ;
#1191 = ADVANCED_FACE ( 'NONE', ( #1751 ), #1478, .F. ) ;
#1192 = CARTESIAN_POINT ( 'NONE',  ( 18.19999999999999929, -5.000000000000000000, -23.00000000000000000 ) ) ;
#1193 = ORIENTED_EDGE ( 'NONE', *, *, #4261, .T. ) ;
#1194 = DIRECTION ( 'NONE',  ( 0.000000000000000000, 0.000000000000000000, -1.000000000000000000 ) ) ;
#1195 = EDGE_CURVE ( 'NONE', #990, #88, #1281, .T. ) ;
#1196 = DIRECTION ( 'NONE',  ( 0.000000000000000000, -2.940209281316624837E-17, -1.000000000000000000 ) ) ;
#1197 = ORIENTED_EDGE ( 'NONE', *, *, #3107, .T. ) ;
#1198 = CARTESIAN_POINT ( 'NONE',  ( -20.60000000000000142, -1.000000000000000000, -10.00000000000000000 ) ) ;
#1199 = DIRECTION ( 'NONE',  ( 0.000000000000000000, -1.000000000000000000, 0.000000000000000000 ) ) ;
#1200 = ORIENTED_EDGE ( 'NONE', *, *, #1418, .T. ) ;
#1201 = DIRECTION ( 'NONE',  ( 3.201580556539655080E-16, 0.000000000000000000, -1.000000000000000000 ) ) ;
#1202 = VERTEX_POINT ( 'NONE', #3088 ) ;
#1203 = CARTESIAN_POINT ( 'NONE',  ( -20.60000000000000142, -5.000000000000000000, -20.83666923472160093 ) ) ;
#1204 = PLANE ( 'NONE',  #3773 ) ;
#1205 = EDGE_CURVE ( 'NONE', #3676, #2952, #3699, .T. ) ;
#1206 = ORIENTED_EDGE ( 'NONE', *, *, #1299, .T. ) ;
#1207 = CARTESIAN_POINT ( 'NONE',  ( 30.00000000000000000, -1.000000000000000000, 10.00000000000000000 ) ) ;
#1208 = ORIENTED_EDGE ( 'NONE', *, *, #243, .T. ) ;
#1209 = FACE_BOUND ( 'NONE', #3540, .T. ) ;
#1210 = LINE ( 'NONE', #1601, #575 ) ;
#1211 = LINE ( 'NONE', #1880, #4058 ) ;
#1212 = ORIENTED_EDGE ( 'NONE', *, *, #507, .T. ) ;
#1213 = CARTESIAN_POINT ( 'NONE',  ( -49.20000000000000284, -2.000000000000000000, 0.000000000000000000 ) ) ;
#1214 = CIRCLE ( 'NONE', #2796, 2.200000000000000622 ) ;
#1215 = AXIS2_PLACEMENT_3D ( 'NONE', #4090, #59, #797 ) ;
#1216 = DIRECTION ( 'NONE',  ( 0.000000000000000000, 1.000000000000000000, 0.000000000000000000 ) ) ;
#1217 = ORIENTED_EDGE ( 'NONE', *, *, #3846, .F. ) ;
#1218 = EDGE_CURVE ( 'NONE', #2006, #361, #2929, .T. ) ;
#1219 = DIRECTION ( 'NONE',  ( 0.000000000000000000, 1.000000000000000000, 0.000000000000000000 ) ) ;
#1220 = DIRECTION ( 'NONE',  ( 1.000000000000000000, 0.000000000000000000, 0.000000000000000000 ) ) ;
#1221 = ORIENTED_EDGE ( 'NONE', *, *, #197, .F. ) ;
#1222 = DIRECTION ( 'NONE',  ( 0.000000000000000000, 0.000000000000000000, -1.000000000000000000 ) ) ;
#1223 = AXIS2_PLACEMENT_3D ( 'NONE', #3951, #3598, #571 ) ;
#1224 = ORIENTED_EDGE ( 'NONE', *, *, #997, .T. ) ;
#1225 = DIRECTION ( 'NONE',  ( 0.000000000000000000, -1.000000000000000000, -1.084202172485504040E-15 ) ) ;
#1226 = LINE ( 'NONE', #906, #3769 ) ;
#1227 = ADVANCED_FACE ( 'NONE', ( #2116, #3433, #1791 ), #3111, .F. ) ;
#1228 = VECTOR ( 'NONE', #1624, 1000.000000000000000 ) ;
#1229 = VECTOR ( 'NONE', #911, 1000.000000000000000 ) ;
#1230 = ORIENTED_EDGE ( 'NONE', *, *, #4166, .T. ) ;
#1231 = EDGE_CURVE ( 'NONE', #3604, #1377, #1733, .T. ) ;
#1232 = LINE ( 'NONE', #208, #1520 ) ;
#1233 = EDGE_LOOP ( 'NONE', ( #2513, #2283, #3957, #3478 ) ) ;
#1234 = CARTESIAN_POINT ( 'NONE',  ( 20.00000000000000000, -5.000000000000000000, 20.83666923472160093 ) ) ;
#1235 = LINE ( 'NONE', #3215, #3912 ) ;
#1236 = VECTOR ( 'NONE', #3285, 1000.000000000000000 ) ;
#1237 = DIRECTION ( 'NONE',  ( 0.000000000000000000, 0.000000000000000000, -1.000000000000000000 ) ) ;
#1238 = ORIENTED_EDGE ( 'NONE', *, *, #1422, .F. ) ;
#1239 = CARTESIAN_POINT ( 'NONE',  ( -64.19999999999998863, -1.000000000000000000, -28.64999999999999858 ) ) ;
#1240 = CIRCLE ( 'NONE', #2890, 2.199999999999997069 ) ;
#1241 = DIRECTION ( 'NONE',  ( 0.000000000000000000, -1.000000000000000000, 0.000000000000000000 ) ) ;
#1242 = AXIS2_PLACEMENT_3D ( 'NONE', #676, #1043, #903 ) ;
#1243 = DIRECTION ( 'NONE',  ( 0.000000000000000000, 0.000000000000000000, 1.000000000000000000 ) ) ;
#1244 = DIRECTION ( 'NONE',  ( -1.000000000000000000, 0.000000000000000000, 0.000000000000000000 ) ) ;
#1245 = CIRCLE ( 'NONE', #3736, 1.250000000000000222 ) ;
#1246 = ADVANCED_FACE ( 'NONE', ( #3828 ), #2830, .F. ) ;
#1247 = ORIENTED_EDGE ( 'NONE', *, *, #2905, .F. ) ;
#1248 = EDGE_LOOP ( 'NONE', ( #2370, #3160, #2632, #4136, #962, #77, #2652, #207 ) ) ;
#1249 = DIRECTION ( 'NONE',  ( 0.000000000000000000, 0.000000000000000000, -1.000000000000000000 ) ) ;
#1250 = LINE ( 'NONE', #3470, #3348 ) ;
#1251 = ADVANCED_FACE ( 'NONE', ( #3521 ), #211, .T. ) ;
#1252 = ORIENTED_EDGE ( 'NONE', *, *, #628, .F. ) ;
#1253 = CARTESIAN_POINT ( 'NONE',  ( -20.29999999999999716, -5.000000000000000000, 6.250000000000000000 ) ) ;
#1254 = ORIENTED_EDGE ( 'NONE', *, *, #550, .F. ) ;
#1255 = CARTESIAN_POINT ( 'NONE',  ( 22.39999999999999858, -1.000000000000000000, -23.00000000000000000 ) ) ;
#1256 = CARTESIAN_POINT ( 'NONE',  ( -20.29999999999999716, -1.000000000000000000, 6.250000000000000000 ) ) ;
#1257 = ORIENTED_EDGE ( 'NONE', *, *, #727, .F. ) ;
#1258 = CARTESIAN_POINT ( 'NONE',  ( -30.00000000000000000, -5.000000000000000000, 10.00000000000000000 ) ) ;
#1259 = AXIS2_PLACEMENT_3D ( 'NONE', #3183, #2794, #2189 ) ;
#1260 = AXIS2_PLACEMENT_3D ( 'NONE', #2228, #3522, #1829 ) ;
#1261 = ADVANCED_FACE ( 'NONE', ( #1877, #1169, #2138, #2179, #3806, #3849, #3214, #2850, #3195, #1209, #887, #2204, #4152 ), #4131, .T. ) ;
#1262 = ORIENTED_EDGE ( 'NONE', *, *, #3223, .T. ) ;
#1263 = LINE ( 'NONE', #2936, #2613 ) ;
#1264 = CARTESIAN_POINT ( 'NONE',  ( -22.80000000000000071, 0.000000000000000000, -12.20000000000000107 ) ) ;
#1265 = DIRECTION ( 'NONE',  ( 1.000000000000000000, 0.000000000000000000, 0.000000000000000000 ) ) ;
#1266 = EDGE_LOOP ( 'NONE', ( #1559, #609, #2660, #2195, #1673, #942, #389, #1732 ) ) ;
#1267 = ORIENTED_EDGE ( 'NONE', *, *, #2005, .F. ) ;
#1268 = DIRECTION ( 'NONE',  ( 0.000000000000000000, 0.000000000000000000, 1.000000000000000000 ) ) ;
#1269 = DIRECTION ( 'NONE',  ( 0.000000000000000000, -1.000000000000000000, 0.000000000000000000 ) ) ;
#1270 = ORIENTED_EDGE ( 'NONE', *, *, #1381, .T. ) ;
#1271 = DIRECTION ( 'NONE',  ( 0.000000000000000000, -1.000000000000000000, 0.000000000000000000 ) ) ;
#1272 = ORIENTED_EDGE ( 'NONE', *, *, #2773, .F. ) ;
#1273 = CARTESIAN_POINT ( 'NONE',  ( 69.20000000000000284, -6.000000000000000000, 33.64999999999999858 ) ) ;
#1274 = CARTESIAN_POINT ( 'NONE',  ( -33.24651445326420429, -1.000000000000000000, 30.82500000000000284 ) ) ;
#1275 = EDGE_CURVE ( 'NONE', #2250, #2436, #497, .T. ) ;
#1276 = EDGE_CURVE ( 'NONE', #1046, #3809, #2869, .T. ) ;
#1277 = ORIENTED_EDGE ( 'NONE', *, *, #3130, .T. ) ;
#1278 = DIRECTION ( 'NONE',  ( 0.000000000000000000, 0.000000000000000000, -1.000000000000000000 ) ) ;
#1279 = ADVANCED_FACE ( 'NONE', ( #1896 ), #4198, .F. ) ;
#1280 = CARTESIAN_POINT ( 'NONE',  ( 60.00000000000000000, -2.000000000000000000, -26.27499999999999858 ) ) ;
#1281 = CIRCLE ( 'NONE', #3768, 2.200000000000000622 ) ;
#1282 = DIRECTION ( 'NONE',  ( 0.000000000000000000, 0.000000000000000000, 1.000000000000000000 ) ) ;
#1283 = LINE ( 'NONE', #616, #1228 ) ;
#1284 = VECTOR ( 'NONE', #2721, 1000.000000000000000 ) ;
#1285 = EDGE_CURVE ( 'NONE', #1924, #2957, #1517, .T. ) ;
#1286 = AXIS2_PLACEMENT_3D ( 'NONE', #2526, #3850, #888 ) ;
#1287 = ORIENTED_EDGE ( 'NONE', *, *, #2276, .F. ) ;
#1288 = VERTEX_POINT ( 'NONE', #1234 ) ;
#1289 = DIRECTION ( 'NONE',  ( 0.000000000000000000, -1.000000000000000000, 0.000000000000000000 ) ) ;
#1290 = CARTESIAN_POINT ( 'NONE',  ( 20.00000000000000000, -5.000000000000000000, 20.83666923472160093 ) ) ;
#1291 = VECTOR ( 'NONE', #1216, 1000.000000000000000 ) ;
#1292 = VERTEX_POINT ( 'NONE', #1255 ) ;
#1293 = DIRECTION ( 'NONE',  ( -1.000000000000000000, 0.000000000000000000, 0.000000000000000000 ) ) ;
#1294 = ORIENTED_EDGE ( 'NONE', *, *, #2368, .T. ) ;
#1295 = DIRECTION ( 'NONE',  ( 6.904372043688789759E-16, 0.000000000000000000, -1.000000000000000000 ) ) ;
#1296 = CYLINDRICAL_SURFACE ( 'NONE', #2253, 2.200000000000000622 ) ;
#1297 = AXIS2_PLACEMENT_3D ( 'NONE', #2282, #2324, #662 ) ;
#1298 = VECTOR ( 'NONE', #2999, 1000.000000000000000 ) ;
#1299 = EDGE_CURVE ( 'NONE', #311, #3958, #2485, .T. ) ;
#1300 = ORIENTED_EDGE ( 'NONE', *, *, #4029, .F. ) ;
#1301 = ORIENTED_EDGE ( 'NONE', *, *, #3203, .F. ) ;
#1302 = CYLINDRICAL_SURFACE ( 'NONE', #4186, 1.250000000000001110 ) ;
#1303 = CIRCLE ( 'NONE', #1916, 2.200000000000000622 ) ;
#1304 = VECTOR ( 'NONE', #1654, 1000.000000000000000 ) ;
#1305 = VECTOR ( 'NONE', #613, 1000.000000000000000 ) ;
#1306 = DIRECTION ( 'NONE',  ( 0.000000000000000000, 1.000000000000000000, 0.000000000000000000 ) ) ;
#1307 = CARTESIAN_POINT ( 'NONE',  ( -57.79999999999999716, -4.200000000000000178, 26.27499999999999858 ) ) ;
#1308 = DIRECTION ( 'NONE',  ( 0.000000000000000000, -1.000000000000000000, 0.000000000000000000 ) ) ;
#1309 = CIRCLE ( 'NONE', #3728, 2.200000000000000622 ) ;
#1310 = CARTESIAN_POINT ( 'NONE',  ( -47.00000000000000000, -1.000000000000000000, -26.27499999999999858 ) ) ;
#1311 = ORIENTED_EDGE ( 'NONE', *, *, #3011, .F. ) ;
#1312 = ORIENTED_EDGE ( 'NONE', *, *, #3476, .F. ) ;
#1313 = EDGE_LOOP ( 'NONE', ( #1563, #703, #2381, #3055 ) ) ;
#1314 = DIRECTION ( 'NONE',  ( 0.000000000000000000, 0.000000000000000000, -1.000000000000000000 ) ) ;
#1315 = DIRECTION ( 'NONE',  ( 0.000000000000000000, 0.000000000000000000, -1.000000000000000000 ) ) ;
#1316 = EDGE_CURVE ( 'NONE', #276, #3761, #516, .T. ) ;
#1317 = CARTESIAN_POINT ( 'NONE',  ( 30.00000000000000000, -1.000000000000000000, 20.83666923472160093 ) ) ;
#1318 = ORIENTED_EDGE ( 'NONE', *, *, #1748, .T. ) ;
#1319 = FACE_OUTER_BOUND ( 'NONE', #1357, .T. ) ;
#1320 = VECTOR ( 'NONE', #4268, 1000.000000000000000 ) ;
#1321 = ORIENTED_EDGE ( 'NONE', *, *, #3649, .F. ) ;
#1322 = DIRECTION ( 'NONE',  ( 1.000000000000000000, 0.000000000000000000, 0.000000000000000000 ) ) ;
#1323 = CARTESIAN_POINT ( 'NONE',  ( 47.00000000000000000, -1.000000000000000000, -26.27499999999999858 ) ) ;
#1324 = ORIENTED_EDGE ( 'NONE', *, *, #2445, .T. ) ;
#1325 = ORIENTED_EDGE ( 'NONE', *, *, #3543, .F. ) ;
#1326 = DIRECTION ( 'NONE',  ( 0.000000000000000000, 1.000000000000000000, 0.000000000000000000 ) ) ;
#1327 = EDGE_CURVE ( 'NONE', #973, #3886, #587, .T. ) ;
#1328 = DIRECTION ( 'NONE',  ( 0.000000000000000000, 0.000000000000000000, 1.000000000000000000 ) ) ;
#1329 = AXIS2_PLACEMENT_3D ( 'NONE', #1264, #1623, #2938 ) ;
#1330 = PLANE ( 'NONE',  #1789 ) ;
#1331 = PLANE ( 'NONE',  #706 ) ;
#1332 = ADVANCED_FACE ( 'NONE', ( #843 ), #2808, .F. ) ;
#1333 = DIRECTION ( 'NONE',  ( -1.000000000000000000, 0.000000000000000000, -3.198674529871209919E-16 ) ) ;
#1334 = VECTOR ( 'NONE', #1878, 1000.000000000000000 ) ;
#1335 = ADVANCED_FACE ( 'NONE', ( #3175 ), #185, .F. ) ;
#1336 = VERTEX_POINT ( 'NONE', #970 ) ;
#1337 = ORIENTED_EDGE ( 'NONE', *, *, #2368, .F. ) ;
#1338 = DIRECTION ( 'NONE',  ( 0.000000000000000000, -1.000000000000000000, 0.000000000000000000 ) ) ;
#1339 = DIRECTION ( 'NONE',  ( 0.000000000000000000, 0.000000000000000000, -1.000000000000000000 ) ) ;
#1340 = DIRECTION ( 'NONE',  ( 0.000000000000000000, 1.000000000000000000, 0.000000000000000000 ) ) ;
#1341 = ORIENTED_EDGE ( 'NONE', *, *, #1626, .F. ) ;
#1342 = CARTESIAN_POINT ( 'NONE',  ( -60.00000000000000000, -5.000000000000000000, -30.37500000000000000 ) ) ;
#1343 = ORIENTED_EDGE ( 'NONE', *, *, #1128, .F. ) ;
#1344 = FACE_OUTER_BOUND ( 'NONE', #214, .T. ) ;
#1345 = FACE_OUTER_BOUND ( 'NONE', #2509, .T. ) ;
#1346 = ORIENTED_EDGE ( 'NONE', *, *, #1327, .F. ) ;
#1347 = ADVANCED_FACE ( 'NONE', ( #3955 ), #3623, .T. ) ;
#1348 = ORIENTED_EDGE ( 'NONE', *, *, #1906, .T. ) ;
#1349 = CARTESIAN_POINT ( 'NONE',  ( -22.80000000000000071, -1.000000000000000000, 20.83666923472160093 ) ) ;
#1350 = ORIENTED_EDGE ( 'NONE', *, *, #1683, .T. ) ;
#1351 = DIRECTION ( 'NONE',  ( 0.000000000000000000, 0.000000000000000000, -1.000000000000000000 ) ) ;
#1352 = DIRECTION ( 'NONE',  ( 0.000000000000000000, -1.000000000000000000, 0.000000000000000000 ) ) ;
#1353 = CARTESIAN_POINT ( 'NONE',  ( 33.24651445326420429, -1.000000000000000000, -28.02500000000000213 ) ) ;
#1354 = VECTOR ( 'NONE', #3653, 1000.000000000000000 ) ;
#1355 = EDGE_CURVE ( 'NONE', #604, #2208, #1637, .T. ) ;
#1356 = ORIENTED_EDGE ( 'NONE', *, *, #2488, .T. ) ;
#1357 = EDGE_LOOP ( 'NONE', ( #1081, #2441, #1719, #426, #1362, #4189, #209, #2463 ) ) ;
#1358 = DIRECTION ( 'NONE',  ( 0.000000000000000000, -1.000000000000000000, 0.000000000000000000 ) ) ;
#1359 = DIRECTION ( 'NONE',  ( 0.000000000000000000, 0.000000000000000000, -1.000000000000000000 ) ) ;
#1360 = AXIS2_PLACEMENT_3D ( 'NONE', #3967, #1004, #2417 ) ;
#1361 = DIRECTION ( 'NONE',  ( 0.000000000000000000, 1.000000000000000000, 0.000000000000000000 ) ) ;
#1362 = ORIENTED_EDGE ( 'NONE', *, *, #2021, .F. ) ;
#1363 = CARTESIAN_POINT ( 'NONE',  ( -20.29999999999999716, -5.000000000000000000, -5.000000000000000000 ) ) ;
#1364 = EDGE_LOOP ( 'NONE', ( #1875, #2655, #2902, #3314 ) ) ;
#1365 = DIRECTION ( 'NONE',  ( 0.000000000000000000, -1.000000000000000000, 0.000000000000000000 ) ) ;
#1366 = CARTESIAN_POINT ( 'NONE',  ( -47.00000000000000000, -4.200000000000000178, -26.27499999999999858 ) ) ;
#1367 = VERTEX_POINT ( 'NONE', #4257 ) ;
#1368 = EDGE_LOOP ( 'NONE', ( #3402, #489, #1935, #3755 ) ) ;
#1369 = DIRECTION ( 'NONE',  ( -1.000000000000000000, 0.000000000000000000, -3.198674529871209919E-16 ) ) ;
#1370 = CIRCLE ( 'NONE', #2874, 1.250000000000001110 ) ;
#1371 = VECTOR ( 'NONE', #220, 1000.000000000000000 ) ;
#1372 = AXIS2_PLACEMENT_3D ( 'NONE', #3972, #4240, #2676 ) ;
#1373 = CARTESIAN_POINT ( 'NONE',  ( -24.60000000000000142, -1.000000000000000000, -30.82500000000000284 ) ) ;
#1374 = EDGE_CURVE ( 'NONE', #2760, #590, #2611, .T. ) ;
#1375 = CARTESIAN_POINT ( 'NONE',  ( -20.60000000000000142, -1.000000000000000000, 12.20000000000000107 ) ) ;
#1376 = DIRECTION ( 'NONE',  ( 0.000000000000000000, -1.000000000000000000, 0.000000000000000000 ) ) ;
#1377 = VERTEX_POINT ( 'NONE', #929 ) ;
#1378 = ORIENTED_EDGE ( 'NONE', *, *, #3052, .T. ) ;
#1379 = CARTESIAN_POINT ( 'NONE',  ( 30.00000000000000000, 0.000000000000000000, 0.000000000000000000 ) ) ;
#1380 = CARTESIAN_POINT ( 'NONE',  ( -60.00000000000000000, -5.000000000000000000, 33.64999999999999858 ) ) ;
#1381 = EDGE_CURVE ( 'NONE', #3487, #3839, #1011, .T. ) ;
#1382 = VECTOR ( 'NONE', #3582, 1000.000000000000000 ) ;
#1383 = DIRECTION ( 'NONE',  ( 0.000000000000000000, 0.000000000000000000, -1.000000000000000000 ) ) ;
#1384 = ORIENTED_EDGE ( 'NONE', *, *, #477, .T. ) ;
#1385 = CARTESIAN_POINT ( 'NONE',  ( -22.39999999999999858, -5.000000000000000000, -28.62500000000000000 ) ) ;
#1386 = ORIENTED_EDGE ( 'NONE', *, *, #2855, .F. ) ;
#1387 = CARTESIAN_POINT ( 'NONE',  ( 64.19999999999998863, -5.000000000000000000, 33.64999999999999858 ) ) ;
#1388 = CARTESIAN_POINT ( 'NONE',  ( 17.80000000000000071, -1.000000000000000000, -12.20000000000000107 ) ) ;
#1389 = EDGE_CURVE ( 'NONE', #1292, #2137, #12, .T. ) ;
#1390 = VECTOR ( 'NONE', #2081, 1000.000000000000000 ) ;
#1391 = ORIENTED_EDGE ( 'NONE', *, *, #2350, .F. ) ;
#1392 = ORIENTED_EDGE ( 'NONE', *, *, #3704, .T. ) ;
#1393 = CARTESIAN_POINT ( 'NONE',  ( -64.19999999999998863, -5.000000000000000000, 33.64999999999999858 ) ) ;
#1394 = ADVANCED_FACE ( 'NONE', ( #1344 ), #3934, .F. ) ;
#1395 = LINE ( 'NONE', #1021, #1165 ) ;
#1396 = DIRECTION ( 'NONE',  ( 0.000000000000000000, 0.000000000000000000, -1.000000000000000000 ) ) ;
#1397 = CYLINDRICAL_SURFACE ( 'NONE', #433, 5.000000000000000888 ) ;
#1398 = EDGE_CURVE ( 'NONE', #29, #2026, #3787, .T. ) ;
#1399 = EDGE_LOOP ( 'NONE', ( #1812, #4026 ) ) ;
#1400 = VERTEX_POINT ( 'NONE', #607 ) ;
#1401 = VERTEX_POINT ( 'NONE', #1616 ) ;
#1402 = DIRECTION ( 'NONE',  ( 0.000000000000000000, -1.000000000000000000, 0.000000000000000000 ) ) ;
#1403 = VECTOR ( 'NONE', #3795, 1000.000000000000000 ) ;
#1404 = EDGE_CURVE ( 'NONE', #1949, #2959, #3602, .T. ) ;
#1405 = ORIENTED_EDGE ( 'NONE', *, *, #2174, .F. ) ;
#1406 = CYLINDRICAL_SURFACE ( 'NONE', #2552, 1.250000000000000222 ) ;
#1407 = ORIENTED_EDGE ( 'NONE', *, *, #785, .T. ) ;
#1408 = DIRECTION ( 'NONE',  ( 1.000000000000000000, 0.000000000000000000, -1.026463595252547964E-16 ) ) ;
#1409 = LINE ( 'NONE', #3720, #1284 ) ;
#1410 = ORIENTED_EDGE ( 'NONE', *, *, #766, .T. ) ;
#1412 = EDGE_CURVE ( 'NONE', #3325, #807, #645, .T. ) ;
#1411 = ORIENTED_EDGE ( 'NONE', *, *, #796, .F. ) ;
#1413 = LINE ( 'NONE', #2705, #3275 ) ;
#1414 = DIRECTION ( 'NONE',  ( -1.000000000000000000, 0.000000000000000000, 6.904372043688789759E-16 ) ) ;
#1415 = DIRECTION ( 'NONE',  ( 0.000000000000000000, -1.000000000000000000, 0.000000000000000000 ) ) ;
#1416 = CARTESIAN_POINT ( 'NONE',  ( -35.39999999999999858, -5.000000000000000000, 26.27499999999999858 ) ) ;
#1417 = EDGE_CURVE ( 'NONE', #2098, #269, #3910, .T. ) ;
#1418 = EDGE_CURVE ( 'NONE', #3886, #3186, #883, .T. ) ;
#1419 = EDGE_LOOP ( 'NONE', ( #3034, #4086, #3945, #3205 ) ) ;
#1420 = ORIENTED_EDGE ( 'NONE', *, *, #1774, .T. ) ;
#1421 = CARTESIAN_POINT ( 'NONE',  ( 22.39999999999999858, -1.000000000000000000, -33.64999999999999858 ) ) ;
#1422 = EDGE_CURVE ( 'NONE', #1400, #4227, #2813, .T. ) ;
#1423 = DIRECTION ( 'NONE',  ( 1.000000000000000000, 0.000000000000000000, 0.000000000000000000 ) ) ;
#1424 = ORIENTED_EDGE ( 'NONE', *, *, #1667, .T. ) ;
#1425 = DIRECTION ( 'NONE',  ( 0.000000000000000000, 0.000000000000000000, -1.000000000000000000 ) ) ;
#1426 = VERTEX_POINT ( 'NONE', #1661 ) ;
#1427 = CARTESIAN_POINT ( 'NONE',  ( 20.00000000000000000, -1.000000000000000000, -20.83666923472160093 ) ) ;
#1428 = CIRCLE ( 'NONE', #166, 2.200000000000000622 ) ;
#1429 = EDGE_CURVE ( 'NONE', #3272, #1920, #3918, .T. ) ;
#1430 = LINE ( 'NONE', #2740, #2181 ) ;
#1431 = AXIS2_PLACEMENT_3D ( 'NONE', #4107, #3391, #4023 ) ;
#1432 = ORIENTED_EDGE ( 'NONE', *, *, #2249, .F. ) ;
#1433 = EDGE_LOOP ( 'NONE', ( #1522, #1984, #1294, #468 ) ) ;
#1434 = DIRECTION ( 'NONE',  ( 1.000000000000000000, 0.000000000000000000, 0.000000000000000000 ) ) ;
#1435 = AXIS2_PLACEMENT_3D ( 'NONE', #3911, #384, #3973 ) ;
#1436 = ADVANCED_FACE ( 'NONE', ( #339 ), #362, .F. ) ;
#1437 = DIRECTION ( 'NONE',  ( 0.000000000000000000, 0.000000000000000000, 1.000000000000000000 ) ) ;
#1438 = AXIS2_PLACEMENT_3D ( 'NONE', #1073, #1724, #2070 ) ;
#1439 = DIRECTION ( 'NONE',  ( 0.000000000000000000, -1.000000000000000000, 0.000000000000000000 ) ) ;
#1440 = DIRECTION ( 'NONE',  ( 0.000000000000000000, 0.000000000000000000, 1.000000000000000000 ) ) ;
#1441 = AXIS2_PLACEMENT_3D ( 'NONE', #3671, #3042, #3758 ) ;
#1442 = ORIENTED_EDGE ( 'NONE', *, *, #2670, .T. ) ;
#1443 = CARTESIAN_POINT ( 'NONE',  ( -60.00000000000000000, -5.000000000000000000, -26.27499999999999858 ) ) ;
#1444 = CIRCLE ( 'NONE', #4068, 2.200000000000000622 ) ;
#1445 = VECTOR ( 'NONE', #2320, 1000.000000000000000 ) ;
#1446 = CARTESIAN_POINT ( 'NONE',  ( -64.60000000000000853, -1.000000000000000000, -28.32499999999999929 ) ) ;
#1447 = DIRECTION ( 'NONE',  ( 0.000000000000000000, 0.000000000000000000, 1.000000000000000000 ) ) ;
#1448 = ORIENTED_EDGE ( 'NONE', *, *, #1774, .F. ) ;
#1449 = DIRECTION ( 'NONE',  ( 1.000000000000000000, 0.000000000000000000, 0.000000000000000000 ) ) ;
#1450 = ORIENTED_EDGE ( 'NONE', *, *, #735, .F. ) ;
#1451 = CARTESIAN_POINT ( 'NONE',  ( 17.80000000000000071, -1.000000000000000000, 12.20000000000000107 ) ) ;
#1452 = DIRECTION ( 'NONE',  ( -1.000000000000000000, 0.000000000000000000, 0.000000000000000000 ) ) ;
#1453 = ADVANCED_FACE ( 'NONE', ( #2910 ), #1681, .F. ) ;
#1454 = EDGE_LOOP ( 'NONE', ( #630, #902, #2800, #1033, #3425, #1760, #3652, #3064 ) ) ;
#1455 = VECTOR ( 'NONE', #1161, 1000.000000000000000 ) ;
#1456 = ORIENTED_EDGE ( 'NONE', *, *, #297, .T. ) ;
#1457 = CARTESIAN_POINT ( 'NONE',  ( -64.60000000000000853, -5.000000000000000000, 29.57499999999999929 ) ) ;
#1458 = CARTESIAN_POINT ( 'NONE',  ( 57.79999999999999716, -2.000000000000000000, 30.37500000000000000 ) ) ;
#1459 = DIRECTION ( 'NONE',  ( 0.000000000000000000, 1.000000000000000000, 0.000000000000000000 ) ) ;
#1460 = DIRECTION ( 'NONE',  ( -1.000000000000000000, 0.000000000000000000, 0.000000000000000000 ) ) ;
#1461 = EDGE_LOOP ( 'NONE', ( #2562, #1200, #2168, #2548, #510, #4117 ) ) ;
#1462 = ADVANCED_FACE ( 'NONE', ( #30 ), #948, .F. ) ;
#1463 = PLANE ( 'NONE',  #3185 ) ;
#1464 = CARTESIAN_POINT ( 'NONE',  ( -64.19999999999998863, -5.000000000000000000, 28.64999999999999858 ) ) ;
#1465 = EDGE_CURVE ( 'NONE', #11, #1040, #2680, .T. ) ;
#1466 = DIRECTION ( 'NONE',  ( 0.000000000000000000, 0.000000000000000000, -1.000000000000000000 ) ) ;
#1467 = VERTEX_POINT ( 'NONE', #2074 ) ;
#1468 = CARTESIAN_POINT ( 'NONE',  ( -64.19999999999998863, 0.000000000000000000, 28.64999999999999858 ) ) ;
#1469 = AXIS2_PLACEMENT_3D ( 'NONE', #1756, #3357, #3335 ) ;
#1470 = ORIENTED_EDGE ( 'NONE', *, *, #507, .F. ) ;
#1471 = PLANE ( 'NONE',  #3155 ) ;
#1472 = DIRECTION ( 'NONE',  ( 1.000000000000000000, 0.000000000000000000, 0.000000000000000000 ) ) ;
#1473 = ADVANCED_FACE ( 'NONE', ( #3390 ), #1101, .F. ) ;
#1474 = ADVANCED_FACE ( 'NONE', ( #382 ), #1077, .F. ) ;
#1475 = VECTOR ( 'NONE', #3331, 1000.000000000000000 ) ;
#1476 = DIRECTION ( 'NONE',  ( 0.000000000000000000, 0.000000000000000000, -1.000000000000000000 ) ) ;
#1477 = ORIENTED_EDGE ( 'NONE', *, *, #1909, .F. ) ;
#1478 = CYLINDRICAL_SURFACE ( 'NONE', #31, 2.200000000000000622 ) ;
#1479 = DIRECTION ( 'NONE',  ( 0.000000000000000000, 1.000000000000000000, 0.000000000000000000 ) ) ;
#1480 = LINE ( 'NONE', #787, #1525 ) ;
#1481 = CARTESIAN_POINT ( 'NONE',  ( 22.39999999999999858, -1.000000000000000000, 33.64999999999999858 ) ) ;
#1482 = VERTEX_POINT ( 'NONE', #1387 ) ;
#1483 = DIRECTION ( 'NONE',  ( 0.000000000000000000, 0.000000000000000000, 1.000000000000000000 ) ) ;
#1484 = DIRECTION ( 'NONE',  ( 0.000000000000000000, 0.000000000000000000, -1.000000000000000000 ) ) ;
#1485 = EDGE_CURVE ( 'NONE', #3467, #2002, #2093, .T. ) ;
#1486 = ORIENTED_EDGE ( 'NONE', *, *, #4213, .F. ) ;
#1487 = FACE_BOUND ( 'NONE', #1634, .T. ) ;
#1488 = EDGE_LOOP ( 'NONE', ( #3289, #2967, #851, #1493 ) ) ;
#1489 = DIRECTION ( 'NONE',  ( -1.000000000000000000, 0.000000000000000000, 0.000000000000000000 ) ) ;
#1490 = FACE_OUTER_BOUND ( 'NONE', #3380, .T. ) ;
#1491 = CARTESIAN_POINT ( 'NONE',  ( -17.80000000000000071, -5.000000000000000000, -10.00000000000000000 ) ) ;
#1492 = VECTOR ( 'NONE', #1278, 1000.000000000000000 ) ;
#1493 = ORIENTED_EDGE ( 'NONE', *, *, #636, .F. ) ;
#1494 = CARTESIAN_POINT ( 'NONE',  ( 69.20000000000000284, -1.000000000000000000, -28.65000000000000568 ) ) ;
#1495 = VECTOR ( 'NONE', #2904, 1000.000000000000000 ) ;
#1496 = AXIS2_PLACEMENT_3D ( 'NONE', #3256, #2287, #1662 ) ;
#1497 = CARTESIAN_POINT ( 'NONE',  ( -22.39999999999999858, -1.000000000000000000, 23.00000000000000000 ) ) ;
#1498 = ORIENTED_EDGE ( 'NONE', *, *, #238, .F. ) ;
#1499 = CARTESIAN_POINT ( 'NONE',  ( -24.60000000000000142, -5.000000000000000000, -28.62500000000000000 ) ) ;
#1500 = EDGE_CURVE ( 'NONE', #2388, #153, #48, .T. ) ;
#1501 = AXIS2_PLACEMENT_3D ( 'NONE', #523, #850, #552 ) ;
#1502 = DIRECTION ( 'NONE',  ( 0.000000000000000000, 0.000000000000000000, -1.000000000000000000 ) ) ;
#1503 = ORIENTED_EDGE ( 'NONE', *, *, #1129, .F. ) ;
#1504 = CYLINDRICAL_SURFACE ( 'NONE', #282, 2.200000000000000622 ) ;
#1505 = DIRECTION ( 'NONE',  ( -1.000000000000000000, 0.000000000000000000, -3.198674529871209919E-16 ) ) ;
#1506 = VECTOR ( 'NONE', #2100, 1000.000000000000000 ) ;
#1507 = VECTOR ( 'NONE', #2545, 1000.000000000000000 ) ;
#1508 = AXIS2_PLACEMENT_3D ( 'NONE', #1870, #1489, #2801 ) ;
#1509 = ORIENTED_EDGE ( 'NONE', *, *, #4154, .T. ) ;
#1510 = PLANE ( 'NONE',  #1035 ) ;
#1511 = EDGE_LOOP ( 'NONE', ( #586, #309 ) ) ;
#1512 = FACE_OUTER_BOUND ( 'NONE', #538, .T. ) ;
#1513 = CARTESIAN_POINT ( 'NONE',  ( -20.29999999999999716, -5.000000000000000000, -6.250000000000000000 ) ) ;
#1514 = AXIS2_PLACEMENT_3D ( 'NONE', #1715, #2985, #1061 ) ;
#1515 = FACE_OUTER_BOUND ( 'NONE', #174, .T. ) ;
#1516 = EDGE_LOOP ( 'NONE', ( #1538, #3253, #1696, #581 ) ) ;
#1517 = LINE ( 'NONE', #3129, #1229 ) ;
#1518 = EDGE_CURVE ( 'NONE', #2712, #1482, #4266, .T. ) ;
#1519 = DIRECTION ( 'NONE',  ( 0.000000000000000000, 1.000000000000000000, 0.000000000000000000 ) ) ;
#1520 = VECTOR ( 'NONE', #1166, 1000.000000000000000 ) ;
#1521 = LINE ( 'NONE', #1858, #672 ) ;
#1522 = ORIENTED_EDGE ( 'NONE', *, *, #1275, .F. ) ;
#1523 = CARTESIAN_POINT ( 'NONE',  ( -33.24651445326420429, -5.000000000000000000, 28.02500000000000213 ) ) ;
#1524 = FACE_OUTER_BOUND ( 'NONE', #1579, .T. ) ;
#1525 = VECTOR ( 'NONE', #1130, 1000.000000000000000 ) ;
#1526 = ORIENTED_EDGE ( 'NONE', *, *, #1412, .T. ) ;
#1527 = FACE_OUTER_BOUND ( 'NONE', #764, .T. ) ;
#1528 = CARTESIAN_POINT ( 'NONE',  ( 22.39999999999999858, -5.000000000000000000, 25.82499999999999929 ) ) ;
#1529 = EDGE_CURVE ( 'NONE', #2030, #98, #2110, .T. ) ;
#1530 = VERTEX_POINT ( 'NONE', #4042 ) ;
#1531 = CARTESIAN_POINT ( 'NONE',  ( -22.39999999999999858, -1.000000000000000000, -33.64999999999999858 ) ) ;
#1532 = ORIENTED_EDGE ( 'NONE', *, *, #2970, .F. ) ;
#1533 = LINE ( 'NONE', #1823, #2945 ) ;
#1534 = DIRECTION ( 'NONE',  ( 0.000000000000000000, -1.000000000000000000, 0.000000000000000000 ) ) ;
#1535 = AXIS2_PLACEMENT_3D ( 'NONE', #3962, #918, #1907 ) ;
#1536 = ORIENTED_EDGE ( 'NONE', *, *, #1374, .F. ) ;
#1537 = LINE ( 'NONE', #4108, #2273 ) ;
#1538 = ORIENTED_EDGE ( 'NONE', *, *, #1067, .F. ) ;
#1539 = DIRECTION ( 'NONE',  ( 0.000000000000000000, 0.000000000000000000, 1.000000000000000000 ) ) ;
#1540 = DIRECTION ( 'NONE',  ( 0.000000000000000000, 0.000000000000000000, -1.000000000000000000 ) ) ;
#1541 = VECTOR ( 'NONE', #3352, 1000.000000000000000 ) ;
#1542 = EDGE_CURVE ( 'NONE', #3909, #3581, #115, .T. ) ;
#1543 = DIRECTION ( 'NONE',  ( 0.000000000000000000, 0.000000000000000000, 1.000000000000000000 ) ) ;
#1544 = EDGE_LOOP ( 'NONE', ( #1970, #2821, #4195, #1325 ) ) ;
#1545 = CARTESIAN_POINT ( 'NONE',  ( 22.80000000000000071, -1.000000000000000000, -20.83666923472160093 ) ) ;
#1546 = FACE_OUTER_BOUND ( 'NONE', #2872, .T. ) ;
#1547 = ORIENTED_EDGE ( 'NONE', *, *, #143, .T. ) ;
#1548 = FACE_OUTER_BOUND ( 'NONE', #2270, .T. ) ;
#1549 = EDGE_CURVE ( 'NONE', #485, #1642, #471, .T. ) ;
#1550 = DIRECTION ( 'NONE',  ( 0.000000000000000000, 0.000000000000000000, -1.000000000000000000 ) ) ;
#1551 = EDGE_CURVE ( 'NONE', #3264, #2968, #96, .T. ) ;
#1552 = EDGE_LOOP ( 'NONE', ( #316, #4012, #2085, #1184 ) ) ;
#1553 = LINE ( 'NONE', #1845, #2961 ) ;
#1554 = ORIENTED_EDGE ( 'NONE', *, *, #1770, .F. ) ;
#1555 = LINE ( 'NONE', #178, #751 ) ;
#1556 = CARTESIAN_POINT ( 'NONE',  ( -22.39999999999999858, -1.000000000000000000, 33.64999999999999858 ) ) ;
#1557 = ORIENTED_EDGE ( 'NONE', *, *, #38, .T. ) ;
#1558 = CARTESIAN_POINT ( 'NONE',  ( 22.80000000000000071, -1.000000000000000000, -10.00000000000000000 ) ) ;
#1559 = ORIENTED_EDGE ( 'NONE', *, *, #1963, .F. ) ;
#1560 = DIRECTION ( 'NONE',  ( 0.000000000000000000, -1.000000000000000000, 0.000000000000000000 ) ) ;
#1561 = CARTESIAN_POINT ( 'NONE',  ( 20.60000000000000142, -1.000000000000000000, 20.83666923472160093 ) ) ;
#1562 = PLANE ( 'NONE',  #3983 ) ;
#1563 = ORIENTED_EDGE ( 'NONE', *, *, #1734, .T. ) ;
#1564 = CYLINDRICAL_SURFACE ( 'NONE', #3037, 2.199999999999997069 ) ;
#1565 = EDGE_CURVE ( 'NONE', #1890, #3740, #1055, .T. ) ;
#1566 = CIRCLE ( 'NONE', #307, 2.200000000000000622 ) ;
#1567 = DIRECTION ( 'NONE',  ( 0.000000000000000000, 0.000000000000000000, -1.000000000000000000 ) ) ;
#1568 = DIRECTION ( 'NONE',  ( 0.000000000000000000, -1.000000000000000000, 0.000000000000000000 ) ) ;
#1569 = ADVANCED_FACE ( 'NONE', ( #3104 ), #449, .T. ) ;
#1570 = LINE ( 'NONE', #810, #3503 ) ;
#1571 = ORIENTED_EDGE ( 'NONE', *, *, #668, .T. ) ;
#1572 = PLANE ( 'NONE',  #418 ) ;
#1573 = VECTOR ( 'NONE', #987, 1000.000000000000000 ) ;
#1574 = ORIENTED_EDGE ( 'NONE', *, *, #1276, .T. ) ;
#1575 = CARTESIAN_POINT ( 'NONE',  ( 33.24651445326420429, -1.000000000000000000, -28.02500000000000213 ) ) ;
#1576 = CARTESIAN_POINT ( 'NONE',  ( 49.20000000000000284, -2.000000000000000000, 26.27499999999999858 ) ) ;
#1577 = ORIENTED_EDGE ( 'NONE', *, *, #2547, .F. ) ;
#1578 = DIRECTION ( 'NONE',  ( -1.000000000000000000, 0.000000000000000000, 0.000000000000000000 ) ) ;
#1579 = EDGE_LOOP ( 'NONE', ( #4091, #4274, #3182, #3143 ) ) ;
#1580 = CARTESIAN_POINT ( 'NONE',  ( 22.80000000000000071, 0.000000000000000000, 10.00000000000000000 ) ) ;
#1581 = FACE_OUTER_BOUND ( 'NONE', #407, .T. ) ;
#1582 = ADVANCED_FACE ( 'NONE', ( #137 ), #1471, .F. ) ;
#1583 = EDGE_CURVE ( 'NONE', #15, #847, #3435, .T. ) ;
#1584 = VERTEX_POINT ( 'NONE', #3341 ) ;
#1585 = DIRECTION ( 'NONE',  ( 0.000000000000000000, 0.000000000000000000, 1.000000000000000000 ) ) ;
#1586 = VECTOR ( 'NONE', #2805, 1000.000000000000000 ) ;
#1587 = CARTESIAN_POINT ( 'NONE',  ( -33.24651445326420429, -4.200000000000000178, 25.82499999999999929 ) ) ;
#1588 = VECTOR ( 'NONE', #1801, 1000.000000000000000 ) ;
#1589 = CARTESIAN_POINT ( 'NONE',  ( -60.00000000000000000, -5.000000000000000000, 26.27499999999999858 ) ) ;
#1590 = CARTESIAN_POINT ( 'NONE',  ( -33.24651445326420429, -1.000000000000000000, 28.62500000000000000 ) ) ;
#1591 = AXIS2_PLACEMENT_3D ( 'NONE', #3030, #580, #1396 ) ;
#1592 = ORIENTED_EDGE ( 'NONE', *, *, #932, .F. ) ;
#1593 = EDGE_LOOP ( 'NONE', ( #1554, #866, #1257, #2238 ) ) ;
#1594 = DIRECTION ( 'NONE',  ( 0.000000000000000000, 0.000000000000000000, -1.000000000000000000 ) ) ;
#1595 = DIRECTION ( 'NONE',  ( 0.000000000000000000, -1.000000000000000000, 0.000000000000000000 ) ) ;
#1596 = EDGE_CURVE ( 'NONE', #3866, #4073, #814, .T. ) ;
#1597 = ORIENTED_EDGE ( 'NONE', *, *, #840, .F. ) ;
#1598 = LINE ( 'NONE', #1635, #3236 ) ;
#1599 = EDGE_LOOP ( 'NONE', ( #1324, #988, #412, #230 ) ) ;
#1600 = DIRECTION ( 'NONE',  ( 0.000000000000000000, 1.000000000000000000, 0.000000000000000000 ) ) ;
#1601 = CARTESIAN_POINT ( 'NONE',  ( -64.60000000000000853, -5.000000000000000000, 27.07499999999999929 ) ) ;
#1602 = EDGE_CURVE ( 'NONE', #2834, #1065, #1159, .T. ) ;
#1603 = ORIENTED_EDGE ( 'NONE', *, *, #80, .T. ) ;
#1604 = CARTESIAN_POINT ( 'NONE',  ( 64.19999999999998863, 0.000000000000000000, 28.64999999999999858 ) ) ;
#1605 = CARTESIAN_POINT ( 'NONE',  ( 64.60000000000000853, -1.000000000000000000, -29.57499999999999929 ) ) ;
#1606 = FACE_OUTER_BOUND ( 'NONE', #3914, .T. ) ;
#1607 = DIRECTION ( 'NONE',  ( 0.000000000000000000, 1.000000000000000000, 0.000000000000000000 ) ) ;
#1608 = VERTEX_POINT ( 'NONE', #732 ) ;
#1609 = ORIENTED_EDGE ( 'NONE', *, *, #2988, .F. ) ;
#1610 = FACE_OUTER_BOUND ( 'NONE', #638, .T. ) ;
#1611 = DIRECTION ( 'NONE',  ( 0.000000000000000000, 0.000000000000000000, -1.000000000000000000 ) ) ;
#1612 = EDGE_CURVE ( 'NONE', #847, #2264, #3365, .T. ) ;
#1613 = EDGE_LOOP ( 'NONE', ( #940, #910, #3265, #1113 ) ) ;
#1614 = LINE ( 'NONE', #271, #2205 ) ;
#1615 = VERTEX_POINT ( 'NONE', #3514 ) ;
#1616 = CARTESIAN_POINT ( 'NONE',  ( 35.39999999999999858, -1.000000000000000000, -30.37500000000000000 ) ) ;
#1617 = PLANE ( 'NONE',  #1496 ) ;
#1618 = ORIENTED_EDGE ( 'NONE', *, *, #3167, .F. ) ;
#1619 = ORIENTED_EDGE ( 'NONE', *, *, #2619, .F. ) ;
#1620 = DIRECTION ( 'NONE',  ( 0.000000000000000000, -1.000000000000000000, 0.000000000000000000 ) ) ;
#1621 = CARTESIAN_POINT ( 'NONE',  ( 22.39999999999999858, -5.000000000000000000, -30.82500000000000284 ) ) ;
#1622 = VECTOR ( 'NONE', #1620, 1000.000000000000000 ) ;
#1623 = DIRECTION ( 'NONE',  ( 0.000000000000000000, -1.000000000000000000, 0.000000000000000000 ) ) ;
#1624 = DIRECTION ( 'NONE',  ( 0.000000000000000000, 0.000000000000000000, 1.000000000000000000 ) ) ;
#1625 = EDGE_CURVE ( 'NONE', #3738, #1608, #857, .T. ) ;
#1626 = EDGE_CURVE ( 'NONE', #2290, #1046, #1185, .T. ) ;
#1627 = CIRCLE ( 'NONE', #3564, 1.250000000000000222 ) ;
#1628 = VERTEX_POINT ( 'NONE', #2519 ) ;
#1629 = VERTEX_POINT ( 'NONE', #2153 ) ;
#1630 = DIRECTION ( 'NONE',  ( 0.000000000000000000, 1.000000000000000000, 0.000000000000000000 ) ) ;
#1631 = DIRECTION ( 'NONE',  ( 0.000000000000000000, 1.000000000000000000, 0.000000000000000000 ) ) ;
#1632 = EDGE_CURVE ( 'NONE', #799, #2010, #3016, .T. ) ;
#1633 = DIRECTION ( 'NONE',  ( 0.000000000000000000, -1.000000000000000000, 0.000000000000000000 ) ) ;
#1634 = EDGE_LOOP ( 'NONE', ( #3213, #475 ) ) ;
#1635 = CARTESIAN_POINT ( 'NONE',  ( -20.00000000000000000, -1.000000000000000000, -10.00000000000000000 ) ) ;
#1636 = EDGE_LOOP ( 'NONE', ( #584, #3743, #2704, #3506 ) ) ;
#1637 = LINE ( 'NONE', #3254, #1298 ) ;
#1638 = CARTESIAN_POINT ( 'NONE',  ( -20.29999999999999716, -5.000000000000000000, -3.750000000000000000 ) ) ;
#1639 = VECTOR ( 'NONE', #161, 1000.000000000000000 ) ;
#1640 = ORIENTED_EDGE ( 'NONE', *, *, #2211, .T. ) ;
#1641 = EDGE_CURVE ( 'NONE', #350, #2941, #1533, .T. ) ;
#1642 = VERTEX_POINT ( 'NONE', #881 ) ;
#1643 = CARTESIAN_POINT ( 'NONE',  ( -24.60000000000000142, -1.000000000000000000, -28.02500000000000213 ) ) ;
#1644 = CIRCLE ( 'NONE', #466, 2.199999999999997069 ) ;
#1645 = AXIS2_PLACEMENT_3D ( 'NONE', #2627, #1289, #1249 ) ;
#1646 = VECTOR ( 'NONE', #347, 1000.000000000000000 ) ;
#1647 = CARTESIAN_POINT ( 'NONE',  ( 20.00000000000000000, -1.000000000000000000, -10.00000000000000000 ) ) ;
#1648 = LINE ( 'NONE', #3535, #4219 ) ;
#1649 = LINE ( 'NONE', #2596, #3049 ) ;
#1650 = LINE ( 'NONE', #3224, #1236 ) ;
#1651 = VECTOR ( 'NONE', #1352, 1000.000000000000000 ) ;
#1652 = EDGE_LOOP ( 'NONE', ( #1853, #694, #2188, #2584 ) ) ;
#1653 = ORIENTED_EDGE ( 'NONE', *, *, #889, .T. ) ;
#1654 = DIRECTION ( 'NONE',  ( 0.000000000000000000, -1.000000000000000000, 0.000000000000000000 ) ) ;
#1655 = LINE ( 'NONE', #602, #103 ) ;
#1656 = FACE_OUTER_BOUND ( 'NONE', #2807, .T. ) ;
#1657 = VERTEX_POINT ( 'NONE', #4147 ) ;
#1658 = LINE ( 'NONE', #3970, #4279 ) ;
#1659 = VECTOR ( 'NONE', #4157, 1000.000000000000000 ) ;
#1660 = ORIENTED_EDGE ( 'NONE', *, *, #1953, .T. ) ;
#1661 = CARTESIAN_POINT ( 'NONE',  ( -47.00000000000000000, -2.000000000000000000, -30.37500000000000000 ) ) ;
#1662 = DIRECTION ( 'NONE',  ( 0.000000000000000000, 0.000000000000000000, -1.000000000000000000 ) ) ;
#1663 = EDGE_CURVE ( 'NONE', #2049, #4283, #1090, .T. ) ;
#1664 = ORIENTED_EDGE ( 'NONE', *, *, #129, .F. ) ;
#1665 = ORIENTED_EDGE ( 'NONE', *, *, #1089, .F. ) ;
#1666 = DIRECTION ( 'NONE',  ( 0.000000000000000000, -1.000000000000000000, 0.000000000000000000 ) ) ;
#1667 = EDGE_CURVE ( 'NONE', #3809, #140, #4170, .T. ) ;
#1668 = DIRECTION ( 'NONE',  ( 0.000000000000000000, -1.000000000000000000, 0.000000000000000000 ) ) ;
#1669 = VECTOR ( 'NONE', #2732, 1000.000000000000000 ) ;
#1670 = CARTESIAN_POINT ( 'NONE',  ( 20.60000000000000142, -1.000000000000000000, 10.00000000000000000 ) ) ;
#1671 = DIRECTION ( 'NONE',  ( -1.000000000000000000, 0.000000000000000000, 0.000000000000000000 ) ) ;
#1672 = AXIS2_PLACEMENT_3D ( 'NONE', #419, #1044, #3684 ) ;
#1673 = ORIENTED_EDGE ( 'NONE', *, *, #1596, .T. ) ;
#1674 = ORIENTED_EDGE ( 'NONE', *, *, #2064, .F. ) ;
#1675 = CARTESIAN_POINT ( 'NONE',  ( -47.00000000000000000, 0.000000000000000000, 30.37500000000000000 ) ) ;
#1676 = CARTESIAN_POINT ( 'NONE',  ( 57.79999999999999716, -4.200000000000000178, -30.37500000000000000 ) ) ;
#1677 = LINE ( 'NONE', #4177, #4264 ) ;
#1678 = VERTEX_POINT ( 'NONE', #905 ) ;
#1679 = LINE ( 'NONE', #776, #2344 ) ;
#1680 = ORIENTED_EDGE ( 'NONE', *, *, #3126, .T. ) ;
#1681 = PLANE ( 'NONE',  #1712 ) ;
#1682 = DIRECTION ( 'NONE',  ( 1.000000000000000000, 0.000000000000000000, 0.000000000000000000 ) ) ;
#1683 = EDGE_CURVE ( 'NONE', #228, #2786, #2219, .T. ) ;
#1684 = ORIENTED_EDGE ( 'NONE', *, *, #1903, .T. ) ;
#1685 = ORIENTED_EDGE ( 'NONE', *, *, #615, .T. ) ;
#1686 = LINE ( 'NONE', #4003, #1354 ) ;
#1687 = VERTEX_POINT ( 'NONE', #1163 ) ;
#1688 = FACE_OUTER_BOUND ( 'NONE', #1516, .T. ) ;
#1689 = CARTESIAN_POINT ( 'NONE',  ( -69.20000000000000284, -1.000000000000000000, 33.64999999999999858 ) ) ;
#1690 = EDGE_CURVE ( 'NONE', #1932, #947, #3468, .T. ) ;
#1691 = DIRECTION ( 'NONE',  ( 0.000000000000000000, 1.000000000000000000, 0.000000000000000000 ) ) ;
#1692 = EDGE_CURVE ( 'NONE', #4073, #715, #2824, .T. ) ;
#1693 = VECTOR ( 'NONE', #3874, 1000.000000000000000 ) ;
#1694 = ORIENTED_EDGE ( 'NONE', *, *, #2263, .T. ) ;
#1695 = ADVANCED_FACE ( 'NONE', ( #204 ), #3779, .F. ) ;
#1696 = ORIENTED_EDGE ( 'NONE', *, *, #2619, .T. ) ;
#1697 = CARTESIAN_POINT ( 'NONE',  ( -35.39999999999999858, -1.000000000000000000, -30.37500000000000000 ) ) ;
#1698 = CIRCLE ( 'NONE', #2454, 2.200000000000000622 ) ;
#1699 = DIRECTION ( 'NONE',  ( 0.000000000000000000, 0.000000000000000000, -1.000000000000000000 ) ) ;
#1700 = VECTOR ( 'NONE', #667, 1000.000000000000000 ) ;
#1701 = CARTESIAN_POINT ( 'NONE',  ( 22.39999999999999858, -1.000000000000000000, 33.64999999999999858 ) ) ;
#1702 = ORIENTED_EDGE ( 'NONE', *, *, #3590, .F. ) ;
#1703 = LINE ( 'NONE', #1385, #2618 ) ;
#1704 = ORIENTED_EDGE ( 'NONE', *, *, #4132, .F. ) ;
#1705 = DIRECTION ( 'NONE',  ( 0.000000000000000000, 0.000000000000000000, 1.000000000000000000 ) ) ;
#1706 = CARTESIAN_POINT ( 'NONE',  ( 22.39999999999999858, -1.000000000000000000, -25.82499999999999929 ) ) ;
#1707 = EDGE_LOOP ( 'NONE', ( #2544, #3723 ) ) ;
#1708 = ORIENTED_EDGE ( 'NONE', *, *, #3928, .T. ) ;
#1709 = DIRECTION ( 'NONE',  ( 0.000000000000000000, -1.000000000000000000, 0.000000000000000000 ) ) ;
#1710 = ADVANCED_FACE ( 'NONE', ( #1512 ), #818, .T. ) ;
#1711 = VECTOR ( 'NONE', #1999, 1000.000000000000000 ) ;
#1712 = AXIS2_PLACEMENT_3D ( 'NONE', #1273, #2978, #3647 ) ;
#1713 = VECTOR ( 'NONE', #2795, 1000.000000000000000 ) ;
#1714 = VECTOR ( 'NONE', #1630, 1000.000000000000000 ) ;
#1715 = CARTESIAN_POINT ( 'NONE',  ( -57.79999999999999716, -2.000000000000000000, 30.37500000000000000 ) ) ;
#1716 = DIRECTION ( 'NONE',  ( 0.000000000000000000, 0.000000000000000000, -1.000000000000000000 ) ) ;
#1717 = DIRECTION ( 'NONE',  ( 0.000000000000000000, 0.000000000000000000, 1.000000000000000000 ) ) ;
#1718 = VECTOR ( 'NONE', #998, 1000.000000000000000 ) ;
#1719 = ORIENTED_EDGE ( 'NONE', *, *, #3485, .T. ) ;
#1720 = VERTEX_POINT ( 'NONE', #1203 ) ;
#1721 = LINE ( 'NONE', #1675, #2771 ) ;
#1722 =( NAMED_UNIT ( * ) PLANE_ANGLE_UNIT ( ) SI_UNIT ( $, .RADIAN. ) );
#1723 = EDGE_CURVE ( 'NONE', #331, #2077, #1555, .T. ) ;
#1724 = DIRECTION ( 'NONE',  ( 0.000000000000000000, -1.000000000000000000, 0.000000000000000000 ) ) ;
#1725 = ORIENTED_EDGE ( 'NONE', *, *, #19, .F. ) ;
#1726 = CARTESIAN_POINT ( 'NONE',  ( 0.000000000000000000, 0.000000000000000000, 28.02500000000000213 ) ) ;
#1727 = ORIENTED_EDGE ( 'NONE', *, *, #2972, .F. ) ;
#1728 = DIRECTION ( 'NONE',  ( 0.000000000000000000, -1.000000000000000000, 0.000000000000000000 ) ) ;
#1729 = EDGE_CURVE ( 'NONE', #2614, #124, #3842, .T. ) ;
#1730 = LINE ( 'NONE', #431, #2182 ) ;
#1731 = CARTESIAN_POINT ( 'NONE',  ( 20.29999999999999716, -5.000000000000000000, 3.750000000000000000 ) ) ;
#1732 = ORIENTED_EDGE ( 'NONE', *, *, #2994, .F. ) ;
#1733 = LINE ( 'NONE', #1580, #2452 ) ;
#1734 = EDGE_CURVE ( 'NONE', #3866, #303, #582, .T. ) ;
#1735 = CARTESIAN_POINT ( 'NONE',  ( -64.60000000000000853, -5.000000000000000000, 29.57499999999999929 ) ) ;
#1736 = DIRECTION ( 'NONE',  ( 0.000000000000000000, 1.000000000000000000, 0.000000000000000000 ) ) ;
#1737 = CARTESIAN_POINT ( 'NONE',  ( 64.19999999999998863, -5.000000000000000000, -33.64999999999999858 ) ) ;
#1738 = ORIENTED_EDGE ( 'NONE', *, *, #636, .T. ) ;
#1739 = ORIENTED_EDGE ( 'NONE', *, *, #90, .T. ) ;
#1740 = DIRECTION ( 'NONE',  ( 1.000000000000000000, 0.000000000000000000, 0.000000000000000000 ) ) ;
#1741 = CARTESIAN_POINT ( 'NONE',  ( 20.00000000000000000, -1.000000000000000000, -20.83666923472160093 ) ) ;
#1742 = DIRECTION ( 'NONE',  ( 0.000000000000000000, 0.000000000000000000, 1.000000000000000000 ) ) ;
#1743 = VERTEX_POINT ( 'NONE', #1891 ) ;
#1744 = DIRECTION ( 'NONE',  ( 0.000000000000000000, -1.000000000000000000, 0.000000000000000000 ) ) ;
#1745 = ORIENTED_EDGE ( 'NONE', *, *, #1529, .T. ) ;
#1746 = CARTESIAN_POINT ( 'NONE',  ( 49.20000000000000284, -2.000000000000000000, 30.37500000000000000 ) ) ;
#1747 = LINE ( 'NONE', #97, #2933 ) ;
#1748 = EDGE_CURVE ( 'NONE', #807, #1657, #838, .T. ) ;
#1749 = ORIENTED_EDGE ( 'NONE', *, *, #1612, .F. ) ;
#1750 = ORIENTED_EDGE ( 'NONE', *, *, #3368, .F. ) ;
#1751 = FACE_OUTER_BOUND ( 'NONE', #1544, .T. ) ;
#1752 = DIRECTION ( 'NONE',  ( 0.000000000000000000, -1.000000000000000000, 0.000000000000000000 ) ) ;
#1753 = LINE ( 'NONE', #439, #4222 ) ;
#1754 = CARTESIAN_POINT ( 'NONE',  ( -33.24651445326420429, -1.000000000000000000, -25.82499999999999929 ) ) ;
#1755 = EDGE_LOOP ( 'NONE', ( #2844, #2310, #969, #1800 ) ) ;
#1756 = CARTESIAN_POINT ( 'NONE',  ( -17.80000000000000071, -1.000000000000000000, 20.83666923472160093 ) ) ;
#1757 = ADVANCED_FACE ( 'NONE', ( #492 ), #3124, .F. ) ;
#1758 = CARTESIAN_POINT ( 'NONE',  ( 20.60000000000000142, -1.000000000000000000, 12.20000000000000107 ) ) ;
#1759 = EDGE_CURVE ( 'NONE', #2699, #3010, #4124, .T. ) ;
#1760 = ORIENTED_EDGE ( 'NONE', *, *, #1374, .T. ) ;
#1761 = CARTESIAN_POINT ( 'NONE',  ( 69.20000000000000284, -5.000000000000000000, 28.02500000000000213 ) ) ;
#1762 = ORIENTED_EDGE ( 'NONE', *, *, #1465, .T. ) ;
#1763 = CARTESIAN_POINT ( 'NONE',  ( -69.20000000000000284, -1.000000000000000000, -44.12091209016669779 ) ) ;
#1764 = AXIS2_PLACEMENT_3D ( 'NONE', #3455, #567, #4175 ) ;
#1765 = DIRECTION ( 'NONE',  ( 1.000000000000000000, 0.000000000000000000, 0.000000000000000000 ) ) ;
#1766 = VECTOR ( 'NONE', #3293, 1000.000000000000000 ) ;
#1767 = CARTESIAN_POINT ( 'NONE',  ( 24.60000000000000142, -1.000000000000000000, 28.02500000000000213 ) ) ;
#1768 = VERTEX_POINT ( 'NONE', #2903 ) ;
#1769 = CARTESIAN_POINT ( 'NONE',  ( -47.00000000000000000, -2.000000000000000000, 30.37500000000000000 ) ) ;
#1770 = EDGE_CURVE ( 'NONE', #913, #2369, #2969, .T. ) ;
#1771 = LINE ( 'NONE', #2430, #3713 ) ;
#1772 = VECTOR ( 'NONE', #518, 1000.000000000000000 ) ;
#1773 = DIRECTION ( 'NONE',  ( 0.000000000000000000, 1.000000000000000000, 0.000000000000000000 ) ) ;
#1774 = EDGE_CURVE ( 'NONE', #4161, #4055, #3638, .T. ) ;
#1775 = AXIS2_PLACEMENT_3D ( 'NONE', #506, #2497, #1550 ) ;
#1776 = CARTESIAN_POINT ( 'NONE',  ( -20.00000000000000000, -1.000000000000000000, 20.83666923472160093 ) ) ;
#1777 = ORIENTED_EDGE ( 'NONE', *, *, #2579, .F. ) ;
#1778 = EDGE_CURVE ( 'NONE', #2239, #3752, #3555, .T. ) ;
#1779 = LINE ( 'NONE', #1133, #1119 ) ;
#1780 = VECTOR ( 'NONE', #3329, 1000.000000000000000 ) ;
#1781 = CARTESIAN_POINT ( 'NONE',  ( 17.80000000000000071, -1.000000000000000000, 20.83666923472160093 ) ) ;
#1782 = ORIENTED_EDGE ( 'NONE', *, *, #2935, .F. ) ;
#1783 = FACE_BOUND ( 'NONE', #1266, .T. ) ;
#1784 = ORIENTED_EDGE ( 'NONE', *, *, #3351, .T. ) ;
#1785 = DIRECTION ( 'NONE',  ( 0.000000000000000000, 0.000000000000000000, 1.000000000000000000 ) ) ;
#1786 = CARTESIAN_POINT ( 'NONE',  ( -22.80000000000000071, 0.000000000000000000, -10.00000000000000000 ) ) ;
#1787 = CIRCLE ( 'NONE', #2615, 1.250000000000000222 ) ;
#1788 = ORIENTED_EDGE ( 'NONE', *, *, #2155, .F. ) ;
#1789 = AXIS2_PLACEMENT_3D ( 'NONE', #1670, #2688, #2882 ) ;
#1790 = EDGE_LOOP ( 'NONE', ( #441, #670, #622, #2893 ) ) ;
#1791 = FACE_OUTER_BOUND ( 'NONE', #3024, .T. ) ;
#1792 = AXIS2_PLACEMENT_3D ( 'NONE', #2873, #520, #2162 ) ;
#1793 = LINE ( 'NONE', #144, #1018 ) ;
#1794 = DIRECTION ( 'NONE',  ( -1.000000000000000000, 0.000000000000000000, 0.000000000000000000 ) ) ;
#1795 = EDGE_CURVE ( 'NONE', #3757, #2950, #1973, .T. ) ;
#1796 = DIRECTION ( 'NONE',  ( 0.000000000000000000, -1.000000000000000000, 0.000000000000000000 ) ) ;
#1797 = ORIENTED_EDGE ( 'NONE', *, *, #1129, .T. ) ;
#1798 = CARTESIAN_POINT ( 'NONE',  ( -64.60000000000000853, -5.000000000000000000, 28.32499999999999929 ) ) ;
#1799 = CARTESIAN_POINT ( 'NONE',  ( 57.79999999999999716, -2.000000000000000000, 0.000000000000000000 ) ) ;
#1800 = ORIENTED_EDGE ( 'NONE', *, *, #2211, .F. ) ;
#1801 = DIRECTION ( 'NONE',  ( 0.000000000000000000, 0.000000000000000000, 1.000000000000000000 ) ) ;
#1802 = VECTOR ( 'NONE', #3382, 1000.000000000000000 ) ;
#1803 = ORIENTED_EDGE ( 'NONE', *, *, #1759, .F. ) ;
#1804 = CARTESIAN_POINT ( 'NONE',  ( -33.24651445326420429, -1.000000000000000000, -28.02500000000000213 ) ) ;
#1805 = DIRECTION ( 'NONE',  ( -6.904372043688789759E-16, 0.000000000000000000, -1.000000000000000000 ) ) ;
#1806 = AXIS2_PLACEMENT_3D ( 'NONE', #3177, #1519, #3474 ) ;
#1807 = CARTESIAN_POINT ( 'NONE',  ( 20.00000000000000000, -5.000000000000000000, 10.00000000000000000 ) ) ;
#1808 = ORIENTED_EDGE ( 'NONE', *, *, #4082, .F. ) ;
#1809 = DIRECTION ( 'NONE',  ( -1.000000000000000000, 0.000000000000000000, 1.026463595252547964E-16 ) ) ;
#1810 = ADVANCED_FACE ( 'NONE', ( #2582 ), #2603, .F. ) ;
#1811 = LINE ( 'NONE', #3416, #1772 ) ;
#1812 = ORIENTED_EDGE ( 'NONE', *, *, #1663, .F. ) ;
#1813 = CARTESIAN_POINT ( 'NONE',  ( 0.000000000000000000, 0.000000000000000000, 28.02500000000000213 ) ) ;
#1814 = CARTESIAN_POINT ( 'NONE',  ( -60.00000000000000000, -1.000000000000000000, -33.64999999999999858 ) ) ;
#1815 = EDGE_CURVE ( 'NONE', #3752, #331, #2815, .T. ) ;
#1816 = ORIENTED_EDGE ( 'NONE', *, *, #4085, .F. ) ;
#1817 = CARTESIAN_POINT ( 'NONE',  ( 47.00000000000000000, -1.000000000000000000, 26.27499999999999858 ) ) ;
#1818 = LINE ( 'NONE', #173, #2469 ) ;
#1819 = EDGE_CURVE ( 'NONE', #1657, #921, #304, .T. ) ;
#1820 = VERTEX_POINT ( 'NONE', #3947 ) ;
#1821 = LINE ( 'NONE', #3777, #3869 ) ;
#1822 = ORIENTED_EDGE ( 'NONE', *, *, #1889, .F. ) ;
#1823 = CARTESIAN_POINT ( 'NONE',  ( 22.39999999999999858, -5.000000000000000000, 28.62500000000000000 ) ) ;
#1824 = CARTESIAN_POINT ( 'NONE',  ( -17.80000000000000071, -1.000000000000000000, 12.20000000000000107 ) ) ;
#1825 = LINE ( 'NONE', #3147, #2066 ) ;
#1826 = AXIS2_PLACEMENT_3D ( 'NONE', #2724, #83, #4046 ) ;
#1827 = VERTEX_POINT ( 'NONE', #4216 ) ;
#1828 = DIRECTION ( 'NONE',  ( -2.859434301060669751E-16, 0.000000000000000000, 1.000000000000000000 ) ) ;
#1829 = DIRECTION ( 'NONE',  ( 0.000000000000000000, 0.000000000000000000, -1.000000000000000000 ) ) ;
#1830 = VECTOR ( 'NONE', #3404, 1000.000000000000000 ) ;
#1831 = VECTOR ( 'NONE', #3563, 1000.000000000000000 ) ;
#1832 = CARTESIAN_POINT ( 'NONE',  ( 17.80000000000000071, -5.000000000000000000, 12.20000000000000107 ) ) ;
#1833 = EDGE_LOOP ( 'NONE', ( #3379, #2257, #1378, #3925 ) ) ;
#1834 = ADVANCED_FACE ( 'NONE', ( #1610 ), #2280, .F. ) ;
#1835 = DIRECTION ( 'NONE',  ( 0.000000000000000000, -1.000000000000000000, 0.000000000000000000 ) ) ;
#1836 = AXIS2_PLACEMENT_3D ( 'NONE', #2374, #4060, #1383 ) ;
#1837 = CARTESIAN_POINT ( 'NONE',  ( 17.80000000000000071, -5.000000000000000000, -12.20000000000000107 ) ) ;
#1838 = ORIENTED_EDGE ( 'NONE', *, *, #3862, .T. ) ;
#1839 = DIRECTION ( 'NONE',  ( -1.000000000000000000, 0.000000000000000000, 0.000000000000000000 ) ) ;
#1840 = CARTESIAN_POINT ( 'NONE',  ( -24.60000000000000142, -1.000000000000000000, -30.82500000000000284 ) ) ;
#1841 = AXIS2_PLACEMENT_3D ( 'NONE', #2393, #114, #92 ) ;
#1842 = AXIS2_PLACEMENT_3D ( 'NONE', #3473, #1828, #3149 ) ;
#1843 = VECTOR ( 'NONE', #3230, 1000.000000000000000 ) ;
#1844 = VERTEX_POINT ( 'NONE', #2563 ) ;
#1845 = CARTESIAN_POINT ( 'NONE',  ( -35.39999999999999858, -1.000000000000000000, -30.37500000000000000 ) ) ;
#1846 = ORIENTED_EDGE ( 'NONE', *, *, #2702, .T. ) ;
#1847 = DIRECTION ( 'NONE',  ( 0.000000000000000000, 1.000000000000000000, 0.000000000000000000 ) ) ;
#1848 = CARTESIAN_POINT ( 'NONE',  ( -20.60000000000000142, -5.000000000000000000, 12.20000000000000107 ) ) ;
#1849 = ADVANCED_FACE ( 'NONE', ( #620 ), #3966, .F. ) ;
#1850 = VECTOR ( 'NONE', #281, 1000.000000000000000 ) ;
#1851 = ORIENTED_EDGE ( 'NONE', *, *, #2935, .T. ) ;
#1852 = CARTESIAN_POINT ( 'NONE',  ( 22.39999999999999858, -1.000000000000000000, 30.82500000000000284 ) ) ;
#1853 = ORIENTED_EDGE ( 'NONE', *, *, #2342, .F. ) ;
#1854 = CARTESIAN_POINT ( 'NONE',  ( -33.24651445326420429, -5.000000000000000000, 25.82499999999999929 ) ) ;
#1855 = CLOSED_SHELL ( 'NONE', ( #1005, #2036, #2914, #64, #3374, #387, #2140, #2095, #458, #2751, #1335, #3879, #3666, #158, #2009, #3878, #2272, #831, #3658, #2097, #3287, #3094, #4101, #2288, #1462, #191, #907, #1191, #1436, #2230, #3712, #551, #354, #1474, #1859, #2242, #1834, #3567, #920, #3732, #1810, #1757, #2330, #1394, #1150, #3197, #1332, #2123, #680, #1695, #530, #2038, #2624, #3799, #568, #864, #3585, #3469, #1582, #3077, #956, #1227, #2565, #2022, #3547, #2677, #1279, #4187, #3819, #2858, #1251, #570, #695, #110, #270, #314, #4218, #3244, #3974, #2539, #4164, #718, #356, #2373, #416, #3913, #2227, #3423, #961, #1261, #2460, #1246, #22, #876, #3571, #1710, #4011, #2399, #2790, #1105, #278, #2356, #3072, #1453, #1569, #2511, #3825, #1473, #210, #513, #453, #1910, #3766, #4143, #2045, #3784, #3991, #1849, #3307, #1141, #1347, #996, #2343, #423 ) ) ;
#1856 = DIRECTION ( 'NONE',  ( 0.000000000000000000, 1.000000000000000000, 0.000000000000000000 ) ) ;
#1857 = AXIS2_PLACEMENT_3D ( 'NONE', #380, #3995, #711 ) ;
#1858 = CARTESIAN_POINT ( 'NONE',  ( -60.00000000000000000, -1.000000000000000000, -26.27499999999999858 ) ) ;
#1859 = ADVANCED_FACE ( 'NONE', ( #3926 ), #3595, .F. ) ;
#1860 = ORIENTED_EDGE ( 'NONE', *, *, #828, .T. ) ;
#1861 = CYLINDRICAL_SURFACE ( 'NONE', #388, 2.200000000000000622 ) ;
#1862 = LINE ( 'NONE', #1152, #545 ) ;
#1863 = VECTOR ( 'NONE', #1459, 1000.000000000000000 ) ;
#1864 = ORIENTED_EDGE ( 'NONE', *, *, #2547, .T. ) ;
#1865 = DIRECTION ( 'NONE',  ( 0.000000000000000000, 1.000000000000000000, 0.000000000000000000 ) ) ;
#1866 = CARTESIAN_POINT ( 'NONE',  ( -24.60000000000000142, -5.000000000000000000, 30.82500000000000284 ) ) ;
#1867 = ORIENTED_EDGE ( 'NONE', *, *, #2263, .F. ) ;
#1868 = DIRECTION ( 'NONE',  ( 0.000000000000000000, -1.000000000000000000, 0.000000000000000000 ) ) ;
#1869 = ORIENTED_EDGE ( 'NONE', *, *, #1909, .T. ) ;
#1870 = CARTESIAN_POINT ( 'NONE',  ( -20.00000000000000000, -1.000000000000000000, -10.00000000000000000 ) ) ;
#1871 = CARTESIAN_POINT ( 'NONE',  ( 22.39999999999999858, -1.000000000000000000, 33.64999999999999858 ) ) ;
#1872 = CIRCLE ( 'NONE', #574, 5.000000000000000888 ) ;
#1873 = ORIENTED_EDGE ( 'NONE', *, *, #1795, .T. ) ;
#1874 = DIRECTION ( 'NONE',  ( 0.000000000000000000, -1.000000000000000000, 0.000000000000000000 ) ) ;
#1876 = EDGE_CURVE ( 'NONE', #1615, #118, #3315, .T. ) ;
#1875 = ORIENTED_EDGE ( 'NONE', *, *, #1051, .F. ) ;
#1877 = FACE_BOUND ( 'NONE', #2354, .T. ) ;
#1878 = DIRECTION ( 'NONE',  ( -1.000000000000000000, 0.000000000000000000, 0.000000000000000000 ) ) ;
#1879 = AXIS2_PLACEMENT_3D ( 'NONE', #370, #1691, #2316 ) ;
#1880 = CARTESIAN_POINT ( 'NONE',  ( 33.24651445326420429, -1.000000000000000000, 28.62500000000000000 ) ) ;
#1881 = EDGE_LOOP ( 'NONE', ( #1674, #1321, #1138, #249 ) ) ;
#1882 = CYLINDRICAL_SURFACE ( 'NONE', #528, 1.250000000000001110 ) ;
#1883 = CARTESIAN_POINT ( 'NONE',  ( -49.20000000000000284, -2.000000000000000000, 0.000000000000000000 ) ) ;
#1884 = DIRECTION ( 'NONE',  ( 1.000000000000000000, 0.000000000000000000, 0.000000000000000000 ) ) ;
#1885 = CARTESIAN_POINT ( 'NONE',  ( 20.60000000000000142, -1.000000000000000000, 12.20000000000000107 ) ) ;
#1886 = VERTEX_POINT ( 'NONE', #985 ) ;
#1887 = FACE_OUTER_BOUND ( 'NONE', #284, .T. ) ;
#1888 = EDGE_CURVE ( 'NONE', #1401, #470, #4134, .T. ) ;
#1889 = EDGE_CURVE ( 'NONE', #3457, #2853, #3157, .T. ) ;
#1890 = VERTEX_POINT ( 'NONE', #2259 ) ;
#1891 = CARTESIAN_POINT ( 'NONE',  ( -22.39999999999999858, -5.000000000000000000, -33.64999999999999858 ) ) ;
#1892 = CARTESIAN_POINT ( 'NONE',  ( 17.80000000000000071, -1.000000000000000000, -10.00000000000000000 ) ) ;
#1893 = EDGE_LOOP ( 'NONE', ( #3338, #244, #251, #2334 ) ) ;
#1894 = CARTESIAN_POINT ( 'NONE',  ( 20.29999999999999716, -5.000000000000000000, 5.000000000000000000 ) ) ;
#1895 = EDGE_LOOP ( 'NONE', ( #99, #1346, #3815, #3605 ) ) ;
#1896 = FACE_OUTER_BOUND ( 'NONE', #2032, .T. ) ;
#1897 = DIRECTION ( 'NONE',  ( 0.000000000000000000, 0.000000000000000000, -1.000000000000000000 ) ) ;
#1898 = VECTOR ( 'NONE', #1666, 1000.000000000000000 ) ;
#1899 = EDGE_CURVE ( 'NONE', #723, #11, #285, .T. ) ;
#1900 = ORIENTED_EDGE ( 'NONE', *, *, #298, .F. ) ;
#1901 = DIRECTION ( 'NONE',  ( 1.000000000000000000, 0.000000000000000000, 0.000000000000000000 ) ) ;
#1902 = AXIS2_PLACEMENT_3D ( 'NONE', #2172, #1534, #2564 ) ;
#1903 = EDGE_CURVE ( 'NONE', #149, #4220, #3504, .T. ) ;
#1904 = VECTOR ( 'NONE', #3410, 1000.000000000000000 ) ;
#1905 = DIRECTION ( 'NONE',  ( -1.000000000000000000, 0.000000000000000000, 5.013651664672849522E-17 ) ) ;
#1906 = EDGE_CURVE ( 'NONE', #4260, #2531, #891, .T. ) ;
#1907 = DIRECTION ( 'NONE',  ( 0.000000000000000000, 0.000000000000000000, 1.000000000000000000 ) ) ;
#1908 = LINE ( 'NONE', #2597, #3225 ) ;
#1909 = EDGE_CURVE ( 'NONE', #2959, #3264, #679, .T. ) ;
#1911 = ORIENTED_EDGE ( 'NONE', *, *, #4200, .T. ) ;
#1910 = ADVANCED_FACE ( 'NONE', ( #24 ), #3014, .F. ) ;
#1912 = AXIS2_PLACEMENT_3D ( 'NONE', #2303, #1361, #2555 ) ;
#1913 = ORIENTED_EDGE ( 'NONE', *, *, #172, .F. ) ;
#1914 = CARTESIAN_POINT ( 'NONE',  ( 24.60000000000000142, -5.000000000000000000, -25.82499999999999929 ) ) ;
#1915 = DIRECTION ( 'NONE',  ( 0.000000000000000000, 0.000000000000000000, -1.000000000000000000 ) ) ;
#1916 = AXIS2_PLACEMENT_3D ( 'NONE', #3383, #752, #1699 ) ;
#1917 = AXIS2_PLACEMENT_3D ( 'NONE', #626, #1938, #2926 ) ;
#1918 = VERTEX_POINT ( 'NONE', #89 ) ;
#1919 = CARTESIAN_POINT ( 'NONE',  ( 0.000000000000000000, 0.000000000000000000, 10.00000000000000000 ) ) ;
#1920 = VERTEX_POINT ( 'NONE', #1697 ) ;
#1921 = DIRECTION ( 'NONE',  ( 0.000000000000000000, 0.000000000000000000, -1.000000000000000000 ) ) ;
#1922 = CARTESIAN_POINT ( 'NONE',  ( -17.80000000000000071, -5.000000000000000000, 12.20000000000000107 ) ) ;
#1923 = AXIS2_PLACEMENT_3D ( 'NONE', #592, #2212, #1905 ) ;
#1924 = VERTEX_POINT ( 'NONE', #2992 ) ;
#1925 = DIRECTION ( 'NONE',  ( 0.000000000000000000, 0.000000000000000000, -1.000000000000000000 ) ) ;
#1926 = VECTOR ( 'NONE', #3233, 1000.000000000000000 ) ;
#1927 = LINE ( 'NONE', #1964, #2880 ) ;
#1928 = EDGE_CURVE ( 'NONE', #3613, #1678, #2713, .T. ) ;
#1929 = CARTESIAN_POINT ( 'NONE',  ( 20.00000000000000000, -1.000000000000000000, 20.83666923472160093 ) ) ;
#1930 = CARTESIAN_POINT ( 'NONE',  ( 24.60000000000000142, -5.000000000000000000, -28.02500000000000213 ) ) ;
#1931 = ORIENTED_EDGE ( 'NONE', *, *, #4162, .F. ) ;
#1932 = VERTEX_POINT ( 'NONE', #4083 ) ;
#1933 = DIRECTION ( 'NONE',  ( 0.000000000000000000, 0.000000000000000000, -1.000000000000000000 ) ) ;
#1934 = DIRECTION ( 'NONE',  ( 0.000000000000000000, -1.000000000000000000, 0.000000000000000000 ) ) ;
#1935 = ORIENTED_EDGE ( 'NONE', *, *, #1625, .F. ) ;
#1936 = DIRECTION ( 'NONE',  ( 0.000000000000000000, 0.000000000000000000, -1.000000000000000000 ) ) ;
#1937 = ORIENTED_EDGE ( 'NONE', *, *, #2528, .F. ) ;
#1938 = DIRECTION ( 'NONE',  ( 0.000000000000000000, -1.000000000000000000, 0.000000000000000000 ) ) ;
#1939 = DIRECTION ( 'NONE',  ( 0.000000000000000000, -1.000000000000000000, 0.000000000000000000 ) ) ;
#1940 = VERTEX_POINT ( 'NONE', #1048 ) ;
#1941 = VERTEX_POINT ( 'NONE', #2371 ) ;
#1942 = DIRECTION ( 'NONE',  ( 0.000000000000000000, 0.000000000000000000, 1.000000000000000000 ) ) ;
#1943 = EDGE_CURVE ( 'NONE', #2849, #1117, #1721, .T. ) ;
#1944 = AXIS2_PLACEMENT_3D ( 'NONE', #3242, #1947, #1884 ) ;
#1945 = EDGE_CURVE ( 'NONE', #4056, #1820, #1872, .T. ) ;
#1946 = LINE ( 'NONE', #3261, #2685 ) ;
#1947 = DIRECTION ( 'NONE',  ( 0.000000000000000000, 0.000000000000000000, 1.000000000000000000 ) ) ;
#1948 = CARTESIAN_POINT ( 'NONE',  ( 33.24651445326420429, -5.000000000000000000, -28.62500000000000000 ) ) ;
#1949 = VERTEX_POINT ( 'NONE', #4037 ) ;
#1950 = ORIENTED_EDGE ( 'NONE', *, *, #2905, .T. ) ;
#1951 = DIRECTION ( 'NONE',  ( 0.000000000000000000, -1.000000000000000000, 0.000000000000000000 ) ) ;
#1952 = FACE_OUTER_BOUND ( 'NONE', #2092, .T. ) ;
#1953 = EDGE_CURVE ( 'NONE', #748, #4072, #1068, .T. ) ;
#1954 = FACE_OUTER_BOUND ( 'NONE', #2479, .T. ) ;
#1955 = ORIENTED_EDGE ( 'NONE', *, *, #3238, .F. ) ;
#1956 = DIRECTION ( 'NONE',  ( -1.026463595252547964E-16, 0.000000000000000000, 1.000000000000000000 ) ) ;
#1957 = ORIENTED_EDGE ( 'NONE', *, *, #1069, .T. ) ;
#1958 = CARTESIAN_POINT ( 'NONE',  ( -33.24651445326420429, -1.000000000000000000, -30.82500000000000284 ) ) ;
#1959 = DIRECTION ( 'NONE',  ( 0.000000000000000000, -1.000000000000000000, 0.000000000000000000 ) ) ;
#1960 = ORIENTED_EDGE ( 'NONE', *, *, #3576, .F. ) ;
#1961 = ORIENTED_EDGE ( 'NONE', *, *, #3528, .T. ) ;
#1962 = DIRECTION ( 'NONE',  ( 0.000000000000000000, -1.000000000000000000, 0.000000000000000000 ) ) ;
#1963 = EDGE_CURVE ( 'NONE', #3626, #3542, #3597, .T. ) ;
#1964 = CARTESIAN_POINT ( 'NONE',  ( -24.60000000000000142, -1.000000000000000000, -28.02500000000000213 ) ) ;
#1965 = CARTESIAN_POINT ( 'NONE',  ( -22.39999999999999858, -5.000000000000000000, -30.82500000000000284 ) ) ;
#1966 = AXIS2_PLACEMENT_3D ( 'NONE', #4093, #1146, #2464 ) ;
#1967 = DIRECTION ( 'NONE',  ( 1.000000000000000000, 0.000000000000000000, 0.000000000000000000 ) ) ;
#1968 = DIRECTION ( 'NONE',  ( 0.000000000000000000, 0.000000000000000000, -1.000000000000000000 ) ) ;
#1969 = CIRCLE ( 'NONE', #2664, 2.200000000000000622 ) ;
#1970 = ORIENTED_EDGE ( 'NONE', *, *, #494, .F. ) ;
#1971 = EDGE_CURVE ( 'NONE', #2531, #4260, #4158, .T. ) ;
#1972 = ORIENTED_EDGE ( 'NONE', *, *, #2734, .F. ) ;
#1973 = LINE ( 'NONE', #333, #1445 ) ;
#1974 = DIRECTION ( 'NONE',  ( 1.000000000000000000, 0.000000000000000000, 3.198674529871209919E-16 ) ) ;
#1975 = AXIS2_PLACEMENT_3D ( 'NONE', #3737, #1097, #1742 ) ;
#1976 = CARTESIAN_POINT ( 'NONE',  ( 0.000000000000000000, 0.000000000000000000, 33.64999999999999858 ) ) ;
#1977 = ORIENTED_EDGE ( 'NONE', *, *, #2529, .T. ) ;
#1978 = DIRECTION ( 'NONE',  ( 0.000000000000000000, 0.000000000000000000, 1.000000000000000000 ) ) ;
#1979 = ORIENTED_EDGE ( 'NONE', *, *, #2465, .F. ) ;
#1980 = DIRECTION ( 'NONE',  ( 1.000000000000000000, 0.000000000000000000, 0.000000000000000000 ) ) ;
#1981 = CARTESIAN_POINT ( 'NONE',  ( -22.39999999999999858, -1.000000000000000000, 23.00000000000000000 ) ) ;
#1982 = EDGE_CURVE ( 'NONE', #3800, #2710, #73, .T. ) ;
#1983 = AXIS2_PLACEMENT_3D ( 'NONE', #1746, #4022, #2397 ) ;
#1984 = ORIENTED_EDGE ( 'NONE', *, *, #612, .T. ) ;
#1985 = VERTEX_POINT ( 'NONE', #3708 ) ;
#1986 = LINE ( 'NONE', #318, #521 ) ;
#1987 = AXIS2_PLACEMENT_3D ( 'NONE', #4016, #400, #422 ) ;
#1988 = EDGE_CURVE ( 'NONE', #2786, #153, #2068, .T. ) ;
#1989 = CARTESIAN_POINT ( 'NONE',  ( -30.00000000000000000, -5.000000000000000000, -10.00000000000000000 ) ) ;
#1990 = LINE ( 'NONE', #2217, #2418 ) ;
#1991 = EDGE_CURVE ( 'NONE', #993, #3620, #428, .T. ) ;
#1992 = LINE ( 'NONE', #2987, #1123 ) ;
#1993 = VECTOR ( 'NONE', #2244, 1000.000000000000000 ) ;
#1994 = CIRCLE ( 'NONE', #340, 1.250000000000001110 ) ;
#1995 = ORIENTED_EDGE ( 'NONE', *, *, #1037, .T. ) ;
#1996 = ORIENTED_EDGE ( 'NONE', *, *, #3704, .F. ) ;
#1997 = DIRECTION ( 'NONE',  ( 0.000000000000000000, 0.000000000000000000, -1.000000000000000000 ) ) ;
#1998 = LINE ( 'NONE', #3990, #1495 ) ;
#1999 = DIRECTION ( 'NONE',  ( 0.000000000000000000, 0.000000000000000000, -1.000000000000000000 ) ) ;
#2000 = ORIENTED_EDGE ( 'NONE', *, *, #1729, .F. ) ;
#2001 = DIRECTION ( 'NONE',  ( 0.000000000000000000, 0.000000000000000000, 1.000000000000000000 ) ) ;
#2002 = VERTEX_POINT ( 'NONE', #1421 ) ;
#2003 = DIRECTION ( 'NONE',  ( 0.000000000000000000, 0.000000000000000000, -1.000000000000000000 ) ) ;
#2004 = DIRECTION ( 'NONE',  ( -1.000000000000000000, 0.000000000000000000, 1.410344289412037979E-16 ) ) ;
#2005 = EDGE_CURVE ( 'NONE', #2109, #163, #3056, .T. ) ;
#2006 = VERTEX_POINT ( 'NONE', #2347 ) ;
#2007 = ORIENTED_EDGE ( 'NONE', *, *, #2414, .F. ) ;
#2008 = DIRECTION ( 'NONE',  ( 0.000000000000000000, 1.000000000000000000, 0.000000000000000000 ) ) ;
#2009 = ADVANCED_FACE ( 'NONE', ( #705 ), #46, .F. ) ;
#2010 = VERTEX_POINT ( 'NONE', #3075 ) ;
#2011 = LINE ( 'NONE', #1989, #1646 ) ;
#2012 = VECTOR ( 'NONE', #2859, 1000.000000000000000 ) ;
#2013 = LINE ( 'NONE', #3330, #3447 ) ;
#2014 = FACE_OUTER_BOUND ( 'NONE', #835, .T. ) ;
#2015 = CIRCLE ( 'NONE', #2229, 2.200000000000000622 ) ;
#2016 = VERTEX_POINT ( 'NONE', #1093 ) ;
#2017 = ORIENTED_EDGE ( 'NONE', *, *, #3126, .F. ) ;
#2018 = ORIENTED_EDGE ( 'NONE', *, *, #2165, .F. ) ;
#2019 = CARTESIAN_POINT ( 'NONE',  ( -49.20000000000000284, -4.200000000000000178, 25.82499999999999929 ) ) ;
#2020 = DIRECTION ( 'NONE',  ( 0.000000000000000000, 1.000000000000000000, 0.000000000000000000 ) ) ;
#2021 = EDGE_CURVE ( 'NONE', #3010, #2561, #2416, .T. ) ;
#2022 = ADVANCED_FACE ( 'NONE', ( #2086 ), #2433, .F. ) ;
#2023 = CARTESIAN_POINT ( 'NONE',  ( -22.39999999999999858, -1.000000000000000000, -28.62500000000000000 ) ) ;
#2024 = ORIENTED_EDGE ( 'NONE', *, *, #1583, .T. ) ;
#2025 = CARTESIAN_POINT ( 'NONE',  ( 64.60000000000000853, -5.000000000000000000, 29.57499999999999929 ) ) ;
#2026 = VERTEX_POINT ( 'NONE', #2104 ) ;
#2027 = DIRECTION ( 'NONE',  ( 1.000000000000000000, 0.000000000000000000, 3.198674529871209919E-16 ) ) ;
#2028 = CARTESIAN_POINT ( 'NONE',  ( -20.29999999999999716, -5.000000000000000000, 6.250000000000000000 ) ) ;
#2029 = CARTESIAN_POINT ( 'NONE',  ( -22.80000000000000071, -5.000000000000000000, 20.83666923472160093 ) ) ;
#2030 = VERTEX_POINT ( 'NONE', #1817 ) ;
#2031 = CARTESIAN_POINT ( 'NONE',  ( -47.00000000000000000, 0.000000000000000000, -30.37500000000000000 ) ) ;
#2032 = EDGE_LOOP ( 'NONE', ( #1407, #1838, #2218, #2412 ) ) ;
#2033 = DIRECTION ( 'NONE',  ( 0.000000000000000000, -1.000000000000000000, 0.000000000000000000 ) ) ;
#2034 = LINE ( 'NONE', #245, #1320 ) ;
#2035 = LINE ( 'NONE', #3031, #981 ) ;
#2036 = ADVANCED_FACE ( 'NONE', ( #2166 ), #832, .F. ) ;
#2037 = VECTOR ( 'NONE', #650, 1000.000000000000000 ) ;
#2038 = ADVANCED_FACE ( 'NONE', ( #3482 ), #1504, .F. ) ;
#2039 = ORIENTED_EDGE ( 'NONE', *, *, #3044, .F. ) ;
#2040 = VERTEX_POINT ( 'NONE', #3097 ) ;
#2041 = CARTESIAN_POINT ( 'NONE',  ( 69.20000000000000284, -5.000000000000000000, 33.64999999999999858 ) ) ;
#2042 = AXIS2_PLACEMENT_3D ( 'NONE', #355, #2302, #1611 ) ;
#2043 =( LENGTH_UNIT ( ) NAMED_UNIT ( * ) SI_UNIT ( .MILLI., .METRE. ) );
#2044 = CIRCLE ( 'NONE', #1435, 2.200000000000000622 ) ;
#2045 = ADVANCED_FACE ( 'NONE', ( #150 ), #1463, .F. ) ;
#2046 = CARTESIAN_POINT ( 'NONE',  ( -18.19999999999999929, -1.000000000000000000, -33.64999999999999858 ) ) ;
#2047 = ORIENTED_EDGE ( 'NONE', *, *, #346, .T. ) ;
#2048 = PLANE ( 'NONE',  #3443 ) ;
#2049 = VERTEX_POINT ( 'NONE', #900 ) ;
#2050 = DIRECTION ( 'NONE',  ( 0.000000000000000000, -1.000000000000000000, 0.000000000000000000 ) ) ;
#2051 = CARTESIAN_POINT ( 'NONE',  ( -47.00000000000000000, -4.200000000000000178, 26.27499999999999858 ) ) ;
#2052 = AXIS2_PLACEMENT_3D ( 'NONE', #4209, #299, #2274 ) ;
#2053 = ORIENTED_EDGE ( 'NONE', *, *, #3139, .F. ) ;
#2054 = EDGE_LOOP ( 'NONE', ( #2636, #3718, #3392, #710 ) ) ;
#2055 = FACE_OUTER_BOUND ( 'NONE', #3121, .T. ) ;
#2056 = AXIS2_PLACEMENT_3D ( 'NONE', #162, #3765, #2748 ) ;
#2057 = VECTOR ( 'NONE', #430, 1000.000000000000000 ) ;
#2058 = VECTOR ( 'NONE', #2148, 1000.000000000000000 ) ;
#2059 = AXIS2_PLACEMENT_3D ( 'NONE', #4, #639, #684 ) ;
#2060 = CARTESIAN_POINT ( 'NONE',  ( -47.00000000000000000, -1.000000000000000000, 26.27499999999999858 ) ) ;
#2061 = PLANE ( 'NONE',  #68 ) ;
#2062 = CARTESIAN_POINT ( 'NONE',  ( 33.24651445326420429, -1.000000000000000000, -25.82499999999999929 ) ) ;
#2063 = AXIS2_PLACEMENT_3D ( 'NONE', #1373, #104, #2661 ) ;
#2064 = EDGE_CURVE ( 'NONE', #3465, #3467, #635, .T. ) ;
#2065 = ORIENTED_EDGE ( 'NONE', *, *, #1819, .F. ) ;
#2066 = VECTOR ( 'NONE', #3173, 1000.000000000000000 ) ;
#2067 = EDGE_LOOP ( 'NONE', ( #1343, #1014, #3481, #2909 ) ) ;
#2068 = LINE ( 'NONE', #1443, #1802 ) ;
#2069 = FACE_OUTER_BOUND ( 'NONE', #3025, .T. ) ;
#2070 = DIRECTION ( 'NONE',  ( 0.000000000000000000, 0.000000000000000000, -1.000000000000000000 ) ) ;
#2071 = EDGE_LOOP ( 'NONE', ( #3406, #908, #234, #618 ) ) ;
#2072 = CARTESIAN_POINT ( 'NONE',  ( 24.60000000000000142, -5.000000000000000000, 28.62500000000000000 ) ) ;
#2073 = EDGE_LOOP ( 'NONE', ( #2711, #2736, #1739, #491, #435, #1762, #4204, #500, #3985, #1002, #2610, #1816, #2300, #1684, #566, #755, #922, #1846, #4139, #3848, #3110, #3462, #963, #2930, #461, #3965, #2793, #4214, #1066, #3511, #4172, #2327, #116, #3305, #1270, #2703, #2231, #265, #619, #3622, #1788, #2306, #1618, #927, #3232, #2164, #696, #3793, #1337, #2569, #1410, #3834, #1574, #1960, #2472, #1008, #1277, #1547, #2542, #1054, #3251, #1193, #56, #2024 ) ) ;
#2074 = CARTESIAN_POINT ( 'NONE',  ( -57.79999999999999716, -4.200000000000000178, -30.37500000000000000 ) ) ;
#2075 = CARTESIAN_POINT ( 'NONE',  ( -60.00000000000000000, -1.000000000000000000, 33.64999999999999858 ) ) ;
#2076 = ORIENTED_EDGE ( 'NONE', *, *, #3395, .T. ) ;
#2077 = VERTEX_POINT ( 'NONE', #3860 ) ;
#2078 = CARTESIAN_POINT ( 'NONE',  ( 69.20000000000000284, -6.000000000000000000, 28.64999999999999858 ) ) ;
#2079 = DIRECTION ( 'NONE',  ( 0.000000000000000000, 1.000000000000000000, 0.000000000000000000 ) ) ;
#2080 = EDGE_CURVE ( 'NONE', #3186, #1827, #1779, .T. ) ;
#2081 = DIRECTION ( 'NONE',  ( 0.000000000000000000, 0.000000000000000000, -1.000000000000000000 ) ) ;
#2082 = DIRECTION ( 'NONE',  ( 0.000000000000000000, 1.000000000000000000, 0.000000000000000000 ) ) ;
#2083 = ORIENTED_EDGE ( 'NONE', *, *, #504, .F. ) ;
#2084 = VECTOR ( 'NONE', #594, 1000.000000000000000 ) ;
#2085 = ORIENTED_EDGE ( 'NONE', *, *, #2773, .T. ) ;
#2086 = FACE_OUTER_BOUND ( 'NONE', #177, .T. ) ;
#2087 = VECTOR ( 'NONE', #3496, 1000.000000000000000 ) ;
#2088 = FILL_AREA_STYLE_COLOUR ( '', #3856 ) ;
#2089 = CARTESIAN_POINT ( 'NONE',  ( 35.39999999999999858, -1.000000000000000000, -26.27499999999999858 ) ) ;
#2090 = ORIENTED_EDGE ( 'NONE', *, *, #3724, .T. ) ;
#2091 = CARTESIAN_POINT ( 'NONE',  ( -64.19999999999998863, -5.000000000000000000, -33.64999999999999858 ) ) ;
#2092 = EDGE_LOOP ( 'NONE', ( #3002, #410, #3891, #294 ) ) ;
#2093 = LINE ( 'NONE', #3741, #3855 ) ;
#2094 = DIRECTION ( 'NONE',  ( -1.000000000000000000, 0.000000000000000000, 0.000000000000000000 ) ) ;
#2095 = ADVANCED_FACE ( 'NONE', ( #1548 ), #3420, .F. ) ;
#2096 = ORIENTED_EDGE ( 'NONE', *, *, #2425, .F. ) ;
#2097 = ADVANCED_FACE ( 'NONE', ( #132 ), #2147, .F. ) ;
#2098 = VERTEX_POINT ( 'NONE', #4118 ) ;
#2099 = DIRECTION ( 'NONE',  ( 0.000000000000000000, 0.000000000000000000, 1.000000000000000000 ) ) ;
#2100 = DIRECTION ( 'NONE',  ( 0.000000000000000000, -1.000000000000000000, 0.000000000000000000 ) ) ;
#2101 = FACE_OUTER_BOUND ( 'NONE', #3172, .T. ) ;
#2102 = LINE ( 'NONE', #3159, #2955 ) ;
#2103 = ORIENTED_EDGE ( 'NONE', *, *, #4115, .T. ) ;
#2104 = CARTESIAN_POINT ( 'NONE',  ( 33.24651445326420429, -5.000000000000000000, -28.62500000000000000 ) ) ;
#2105 = CARTESIAN_POINT ( 'NONE',  ( 64.19999999999998863, -1.000000000000000000, -33.64999999999999858 ) ) ;
#2106 = CARTESIAN_POINT ( 'NONE',  ( -20.29999999999999716, -1.000000000000000000, 3.750000000000000000 ) ) ;
#2107 = VERTEX_POINT ( 'NONE', #2536 ) ;
#2108 = FACE_OUTER_BOUND ( 'NONE', #3291, .T. ) ;
#2109 = VERTEX_POINT ( 'NONE', #4099 ) ;
#2110 = LINE ( 'NONE', #2739, #2057 ) ;
#2111 = PLANE ( 'NONE',  #1431 ) ;
#2112 = AXIS2_PLACEMENT_3D ( 'NONE', #986, #2321, #4278 ) ;
#2113 = ORIENTED_EDGE ( 'NONE', *, *, #3675, .T. ) ;
#2115 = EDGE_CURVE ( 'NONE', #2358, #3534, #3114, .T. ) ;
#2114 = EDGE_LOOP ( 'NONE', ( #2719, #1074, #221, #606 ) ) ;
#2116 = FACE_BOUND ( 'NONE', #682, .T. ) ;
#2117 = LINE ( 'NONE', #479, #950 ) ;
#2118 = VECTOR ( 'NONE', #335, 1000.000000000000000 ) ;
#2119 = CARTESIAN_POINT ( 'NONE',  ( 47.00000000000000000, 0.000000000000000000, 30.37500000000000000 ) ) ;
#2120 = AXIS2_PLACEMENT_3D ( 'NONE', #1866, #4120, #853 ) ;
#2121 = AXIS2_PLACEMENT_3D ( 'NONE', #3321, #666, #1921 ) ;
#2122 = DIRECTION ( 'NONE',  ( 0.000000000000000000, 1.000000000000000000, 0.000000000000000000 ) ) ;
#2123 = ADVANCED_FACE ( 'NONE', ( #852 ), #2450, .F. ) ;
#2124 = ORIENTED_EDGE ( 'NONE', *, *, #1971, .T. ) ;
#2125 = CARTESIAN_POINT ( 'NONE',  ( 24.60000000000000142, -5.000000000000000000, 28.62500000000000000 ) ) ;
#2126 = AXIS2_PLACEMENT_3D ( 'NONE', #2471, #2534, #3770 ) ;
#2127 = DIRECTION ( 'NONE',  ( 1.000000000000000000, 0.000000000000000000, 1.410344289412037979E-16 ) ) ;
#2128 = CARTESIAN_POINT ( 'NONE',  ( 20.60000000000000142, -1.000000000000000000, -12.20000000000000107 ) ) ;
#2129 = ORIENTED_EDGE ( 'NONE', *, *, #997, .F. ) ;
#2130 = LINE ( 'NONE', #532, #2554 ) ;
#2131 = EDGE_CURVE ( 'NONE', #3996, #3065, #199, .T. ) ;
#2132 = ORIENTED_EDGE ( 'NONE', *, *, #2447, .T. ) ;
#2133 = DIRECTION ( 'NONE',  ( -1.000000000000000000, 0.000000000000000000, 0.000000000000000000 ) ) ;
#2134 = DIRECTION ( 'NONE',  ( 1.000000000000000000, 0.000000000000000000, 0.000000000000000000 ) ) ;
#2135 = AXIS2_PLACEMENT_3D ( 'NONE', #3826, #3782, #139 ) ;
#2136 = CARTESIAN_POINT ( 'NONE',  ( -24.60000000000000142, -1.000000000000000000, 30.82500000000000284 ) ) ;
#2137 = VERTEX_POINT ( 'NONE', #808 ) ;
#2138 = FACE_BOUND ( 'NONE', #2766, .T. ) ;
#2139 = VECTOR ( 'NONE', #1773, 1000.000000000000000 ) ;
#2140 = ADVANCED_FACE ( 'NONE', ( #1527 ), #2838, .F. ) ;
#2141 = CARTESIAN_POINT ( 'NONE',  ( 24.60000000000000142, -1.000000000000000000, -28.02500000000000213 ) ) ;
#2142 = ORIENTED_EDGE ( 'NONE', *, *, #3528, .F. ) ;
#2143 = CARTESIAN_POINT ( 'NONE',  ( -22.80000000000000071, -1.000000000000000000, 10.00000000000000000 ) ) ;
#2144 = EDGE_CURVE ( 'NONE', #564, #350, #1154, .T. ) ;
#2145 = DIRECTION ( 'NONE',  ( 0.000000000000000000, -1.000000000000000000, 0.000000000000000000 ) ) ;
#2146 = ORIENTED_EDGE ( 'NONE', *, *, #2021, .T. ) ;
#2147 = CYLINDRICAL_SURFACE ( 'NONE', #498, 2.199999999999997069 ) ;
#2148 = DIRECTION ( 'NONE',  ( 0.000000000000000000, 0.000000000000000000, -1.000000000000000000 ) ) ;
#2149 = PRODUCT ( 'layer_3', 'layer_3', '', ( #465 ) ) ;
#2150 = ORIENTED_EDGE ( 'NONE', *, *, #3624, .T. ) ;
#2151 = DIRECTION ( 'NONE',  ( 0.000000000000000000, 1.000000000000000000, 0.000000000000000000 ) ) ;
#2152 = ORIENTED_EDGE ( 'NONE', *, *, #3203, .T. ) ;
#2153 = CARTESIAN_POINT ( 'NONE',  ( -33.24651445326420429, -5.000000000000000000, 28.62500000000000000 ) ) ;
#2154 = DIRECTION ( 'NONE',  ( 1.000000000000000000, 0.000000000000000000, 0.000000000000000000 ) ) ;
#2155 = EDGE_CURVE ( 'NONE', #3676, #534, #3507, .T. ) ;
#2156 = CARTESIAN_POINT ( 'NONE',  ( 35.39999999999999858, -5.000000000000000000, -30.37500000000000000 ) ) ;
#2157 = EDGE_LOOP ( 'NONE', ( #3687, #3776, #788, #2076 ) ) ;
#2158 = DIRECTION ( 'NONE',  ( 0.000000000000000000, 0.000000000000000000, -1.000000000000000000 ) ) ;
#2159 = CARTESIAN_POINT ( 'NONE',  ( -20.00000000000000000, -5.000000000000000000, 10.00000000000000000 ) ) ;
#2160 = DIRECTION ( 'NONE',  ( 0.000000000000000000, 1.000000000000000000, 0.000000000000000000 ) ) ;
#2161 = VERTEX_POINT ( 'NONE', #4184 ) ;
#2162 = DIRECTION ( 'NONE',  ( 0.000000000000000000, 0.000000000000000000, -1.000000000000000000 ) ) ;
#2163 = LINE ( 'NONE', #806, #3992 ) ;
#2164 = ORIENTED_EDGE ( 'NONE', *, *, #2591, .T. ) ;
#2165 = EDGE_CURVE ( 'NONE', #1467, #2388, #486, .T. ) ;
#2166 = FACE_OUTER_BOUND ( 'NONE', #4237, .T. ) ;
#2167 = CARTESIAN_POINT ( 'NONE',  ( -22.80000000000000071, -5.000000000000000000, 10.00000000000000000 ) ) ;
#2168 = ORIENTED_EDGE ( 'NONE', *, *, #2080, .T. ) ;
#2169 = CARTESIAN_POINT ( 'NONE',  ( 22.80000000000000071, -5.000000000000000000, -12.20000000000000107 ) ) ;
#2170 = VERTEX_POINT ( 'NONE', #1929 ) ;
#2171 = CARTESIAN_POINT ( 'NONE',  ( -47.00000000000000000, -1.000000000000000000, 26.27499999999999858 ) ) ;
#2172 = CARTESIAN_POINT ( 'NONE',  ( -64.19999999999998863, -5.000000000000000000, -28.64999999999999858 ) ) ;
#2173 = EDGE_CURVE ( 'NONE', #4197, #4049, #280, .T. ) ;
#2174 = EDGE_CURVE ( 'NONE', #361, #2006, #3533, .T. ) ;
#2175 = EDGE_CURVE ( 'NONE', #2580, #2040, #1649, .T. ) ;
#2176 = DIRECTION ( 'NONE',  ( 0.000000000000000000, -1.000000000000000000, 0.000000000000000000 ) ) ;
#2177 = AXIS2_PLACEMENT_3D ( 'NONE', #1349, #2960, #296 ) ;
#2178 = VERTEX_POINT ( 'NONE', #3920 ) ;
#2179 = FACE_BOUND ( 'NONE', #70, .T. ) ;
#2180 = CYLINDRICAL_SURFACE ( 'NONE', #3188, 2.200000000000000622 ) ;
#2181 = VECTOR ( 'NONE', #3021, 1000.000000000000000 ) ;
#2182 = VECTOR ( 'NONE', #4043, 1000.000000000000000 ) ;
#2183 = PLANE ( 'NONE',  #1024 ) ;
#2184 = ORIENTED_EDGE ( 'NONE', *, *, #2155, .T. ) ;
#2185 = CARTESIAN_POINT ( 'NONE',  ( 33.24651445326420429, -5.000000000000000000, -28.02500000000000213 ) ) ;
#2186 = CIRCLE ( 'NONE', #1297, 2.200000000000000622 ) ;
#2187 = FACE_OUTER_BOUND ( 'NONE', #332, .T. ) ;
#2188 = ORIENTED_EDGE ( 'NONE', *, *, #1389, .F. ) ;
#2189 = DIRECTION ( 'NONE',  ( 0.000000000000000000, 0.000000000000000000, -1.000000000000000000 ) ) ;
#2190 = DIRECTION ( 'NONE',  ( 0.000000000000000000, 0.000000000000000000, 1.000000000000000000 ) ) ;
#2191 = AXIS2_PLACEMENT_3D ( 'NONE', #2355, #4066, #1121 ) ;
#2192 = EDGE_CURVE ( 'NONE', #4227, #1941, #2622, .T. ) ;
#2193 = VECTOR ( 'NONE', #2714, 1000.000000000000000 ) ;
#2194 = AXIS2_PLACEMENT_3D ( 'NONE', #3266, #1997, #3903 ) ;
#2195 = ORIENTED_EDGE ( 'NONE', *, *, #1734, .F. ) ;
#2196 = LINE ( 'NONE', #469, #1455 ) ;
#2197 = ORIENTED_EDGE ( 'NONE', *, *, #2210, .F. ) ;
#2198 = CARTESIAN_POINT ( 'NONE',  ( -60.00000000000000000, -5.000000000000000000, 26.27499999999999858 ) ) ;
#2199 = DIRECTION ( 'NONE',  ( 0.000000000000000000, 0.000000000000000000, 1.000000000000000000 ) ) ;
#2200 = CIRCLE ( 'NONE', #1086, 2.200000000000000622 ) ;
#2201 = VERTEX_POINT ( 'NONE', #958 ) ;
#2202 = DIRECTION ( 'NONE',  ( 0.000000000000000000, 0.000000000000000000, 1.000000000000000000 ) ) ;
#2203 = VERTEX_POINT ( 'NONE', #3550 ) ;
#2204 = FACE_BOUND ( 'NONE', #317, .T. ) ;
#2205 = VECTOR ( 'NONE', #1271, 1000.000000000000000 ) ;
#2206 = DIRECTION ( 'NONE',  ( 0.000000000000000000, 0.000000000000000000, 1.000000000000000000 ) ) ;
#2207 = DIRECTION ( 'NONE',  ( 0.000000000000000000, 0.000000000000000000, -1.000000000000000000 ) ) ;
#2208 = VERTEX_POINT ( 'NONE', #4210 ) ;
#2209 = DIRECTION ( 'NONE',  ( 0.000000000000000000, 0.000000000000000000, -1.000000000000000000 ) ) ;
#2210 = EDGE_CURVE ( 'NONE', #3010, #331, #653, .T. ) ;
#2211 = EDGE_CURVE ( 'NONE', #4081, #737, #3881, .T. ) ;
#2212 = DIRECTION ( 'NONE',  ( -5.013651664672849522E-17, 0.000000000000000000, -1.000000000000000000 ) ) ;
#2213 = ORIENTED_EDGE ( 'NONE', *, *, #681, .T. ) ;
#2214 = DIRECTION ( 'NONE',  ( 0.000000000000000000, -1.000000000000000000, 0.000000000000000000 ) ) ;
#2215 = CARTESIAN_POINT ( 'NONE',  ( -20.60000000000000142, -5.000000000000000000, -12.20000000000000107 ) ) ;
#2216 = ORIENTED_EDGE ( 'NONE', *, *, #932, .T. ) ;
#2217 = CARTESIAN_POINT ( 'NONE',  ( -60.00000000000000000, -2.000000000000000000, 0.000000000000000000 ) ) ;
#2218 = ORIENTED_EDGE ( 'NONE', *, *, #1549, .F. ) ;
#2219 = LINE ( 'NONE', #2198, #3369 ) ;
#2220 = LINE ( 'NONE', #1164, #661 ) ;
#2221 = VECTOR ( 'NONE', #2389, 1000.000000000000000 ) ;
#2222 = VERTEX_POINT ( 'NONE', #2236 ) ;
#2223 = VERTEX_POINT ( 'NONE', #2877 ) ;
#2224 = LINE ( 'NONE', #2785, #3863 ) ;
#2225 = VERTEX_POINT ( 'NONE', #3899 ) ;
#2226 = DIRECTION ( 'NONE',  ( 0.000000000000000000, 1.000000000000000000, 0.000000000000000000 ) ) ;
#2227 = ADVANCED_FACE ( 'NONE', ( #239 ), #1331, .T. ) ;
#2228 = CARTESIAN_POINT ( 'NONE',  ( -22.80000000000000071, -5.000000000000000000, -20.83666923472160093 ) ) ;
#2229 = AXIS2_PLACEMENT_3D ( 'NONE', #1922, #232, #608 ) ;
#2230 = ADVANCED_FACE ( 'NONE', ( #633 ), #4294, .F. ) ;
#2231 = ORIENTED_EDGE ( 'NONE', *, *, #2843, .T. ) ;
#2232 = LINE ( 'NONE', #1523, #3081 ) ;
#2233 = EDGE_CURVE ( 'NONE', #3419, #644, #3250, .T. ) ;
#2234 = EDGE_CURVE ( 'NONE', #1401, #29, #262, .T. ) ;
#2235 = CARTESIAN_POINT ( 'NONE',  ( 33.24651445326420429, -5.000000000000000000, 28.02500000000000213 ) ) ;
#2236 = CARTESIAN_POINT ( 'NONE',  ( -33.24651445326420429, -5.000000000000000000, -28.62500000000000000 ) ) ;
#2237 = DIRECTION ( 'NONE',  ( 0.000000000000000000, -1.000000000000000000, 0.000000000000000000 ) ) ;
#2238 = ORIENTED_EDGE ( 'NONE', *, *, #2298, .F. ) ;
#2239 = VERTEX_POINT ( 'NONE', #3262 ) ;
#2240 = DIRECTION ( 'NONE',  ( 0.000000000000000000, -1.000000000000000000, 0.000000000000000000 ) ) ;
#2241 = CARTESIAN_POINT ( 'NONE',  ( -17.80000000000000071, -5.000000000000000000, 20.83666923472160093 ) ) ;
#2242 = ADVANCED_FACE ( 'NONE', ( #2643 ), #3531, .F. ) ;
#2243 = ORIENTED_EDGE ( 'NONE', *, *, #1583, .F. ) ;
#2244 = DIRECTION ( 'NONE',  ( 0.000000000000000000, -1.000000000000000000, 0.000000000000000000 ) ) ;
#2245 = ORIENTED_EDGE ( 'NONE', *, *, #1819, .T. ) ;
#2246 = DIRECTION ( 'NONE',  ( -1.000000000000000000, 0.000000000000000000, 0.000000000000000000 ) ) ;
#2247 = DIRECTION ( 'NONE',  ( 0.000000000000000000, -1.000000000000000000, 0.000000000000000000 ) ) ;
#2248 = AXIS2_PLACEMENT_3D ( 'NONE', #3548, #591, #1901 ) ;
#2249 = EDGE_CURVE ( 'NONE', #2957, #1288, #4159, .T. ) ;
#2250 = VERTEX_POINT ( 'NONE', #3572 ) ;
#2251 = CARTESIAN_POINT ( 'NONE',  ( -33.24651445326420429, -4.200000000000000178, 30.37500000000000000 ) ) ;
#2252 = VECTOR ( 'NONE', #2922, 1000.000000000000000 ) ;
#2253 = AXIS2_PLACEMENT_3D ( 'NONE', #1274, #3625, #4258 ) ;
#2254 = DIRECTION ( 'NONE',  ( 0.000000000000000000, 0.000000000000000000, -1.000000000000000000 ) ) ;
#2255 = DIRECTION ( 'NONE',  ( 0.000000000000000000, -1.000000000000000000, 0.000000000000000000 ) ) ;
#2256 = LINE ( 'NONE', #2918, #611 ) ;
#2257 = ORIENTED_EDGE ( 'NONE', *, *, #1906, .F. ) ;
#2258 = EDGE_LOOP ( 'NONE', ( #736, #983, #2982, #649 ) ) ;
#2259 = CARTESIAN_POINT ( 'NONE',  ( 60.00000000000000000, -2.000000000000000000, -30.37500000000000000 ) ) ;
#2260 = AXIS2_PLACEMENT_3D ( 'NONE', #691, #2003, #274 ) ;
#2261 = LINE ( 'NONE', #1290, #2252 ) ;
#2262 = VECTOR ( 'NONE', #1225, 1000.000000000000000 ) ;
#2263 = EDGE_CURVE ( 'NONE', #228, #2290, #3222, .T. ) ;
#2264 = VERTEX_POINT ( 'NONE', #2577 ) ;
#2265 = DIRECTION ( 'NONE',  ( 0.000000000000000000, -1.000000000000000000, 0.000000000000000000 ) ) ;
#2266 = ORIENTED_EDGE ( 'NONE', *, *, #2435, .T. ) ;
#2267 = CARTESIAN_POINT ( 'NONE',  ( -60.00000000000000000, -1.000000000000000000, -26.27499999999999858 ) ) ;
#2268 = PLANE ( 'NONE',  #3280 ) ;
#2269 = AXIS2_PLACEMENT_3D ( 'NONE', #3375, #4030, #1668 ) ;
#2270 = EDGE_LOOP ( 'NONE', ( #2420, #4151, #3039, #1996 ) ) ;
#2271 = LINE ( 'NONE', #3326, #1898 ) ;
#2272 = ADVANCED_FACE ( 'NONE', ( #1606 ), #2296, .F. ) ;
#2273 = VECTOR ( 'NONE', #3541, 1000.000000000000000 ) ;
#2274 = DIRECTION ( 'NONE',  ( 0.000000000000000000, 0.000000000000000000, -1.000000000000000000 ) ) ;
#2275 = DIRECTION ( 'NONE',  ( 0.000000000000000000, 1.000000000000000000, 0.000000000000000000 ) ) ;
#2276 = EDGE_CURVE ( 'NONE', #2016, #3757, #2635, .T. ) ;
#2277 = DIRECTION ( 'NONE',  ( 0.000000000000000000, -2.940209281316624837E-17, 1.000000000000000000 ) ) ;
#2278 = ORIENTED_EDGE ( 'NONE', *, *, #589, .T. ) ;
#2279 = ORIENTED_EDGE ( 'NONE', *, *, #2928, .T. ) ;
#2280 = CYLINDRICAL_SURFACE ( 'NONE', #1645, 1.250000000000000222 ) ;
#2281 = CARTESIAN_POINT ( 'NONE',  ( -64.60000000000000853, -5.000000000000000000, -29.57499999999999929 ) ) ;
#2282 = CARTESIAN_POINT ( 'NONE',  ( -57.79999999999999716, -2.000000000000000000, -30.37500000000000000 ) ) ;
#2283 = ORIENTED_EDGE ( 'NONE', *, *, #2715, .T. ) ;
#2284 = CARTESIAN_POINT ( 'NONE',  ( 20.00000000000000000, -5.000000000000000000, -10.00000000000000000 ) ) ;
#2285 = ORIENTED_EDGE ( 'NONE', *, *, #3897, .F. ) ;
#2286 = DIRECTION ( 'NONE',  ( 0.000000000000000000, -1.000000000000000000, 0.000000000000000000 ) ) ;
#2287 = DIRECTION ( 'NONE',  ( 0.000000000000000000, -1.000000000000000000, 0.000000000000000000 ) ) ;
#2288 = ADVANCED_FACE ( 'NONE', ( #3377 ), #3660, .F. ) ;
#2289 = AXIS2_PLACEMENT_3D ( 'NONE', #3591, #325, #2964 ) ;
#2290 = VERTEX_POINT ( 'NONE', #1416 ) ;
#2291 = ORIENTED_EDGE ( 'NONE', *, *, #2810, .F. ) ;
#2292 = CARTESIAN_POINT ( 'NONE',  ( 22.39999999999999858, -1.000000000000000000, 25.82499999999999929 ) ) ;
#2293 = AXIS2_PLACEMENT_3D ( 'NONE', #300, #1568, #3202 ) ;
#2294 = CYLINDRICAL_SURFACE ( 'NONE', #3027, 1.250000000000001110 ) ;
#2295 = DIRECTION ( 'NONE',  ( 1.000000000000000000, 0.000000000000000000, 3.201580556539655080E-16 ) ) ;
#2296 = CYLINDRICAL_SURFACE ( 'NONE', #1329, 2.200000000000000622 ) ;
#2297 = PLANE ( 'NONE',  #678 ) ;
#2298 = EDGE_CURVE ( 'NONE', #2369, #4276, #781, .T. ) ;
#2299 = VERTEX_POINT ( 'NONE', #2689 ) ;
#2300 = ORIENTED_EDGE ( 'NONE', *, *, #2829, .F. ) ;
#2301 = CARTESIAN_POINT ( 'NONE',  ( -20.29999999999999716, -1.000000000000000000, 5.000000000000000000 ) ) ;
#2302 = DIRECTION ( 'NONE',  ( 0.000000000000000000, -1.000000000000000000, 0.000000000000000000 ) ) ;
#2303 = CARTESIAN_POINT ( 'NONE',  ( 24.60000000000000142, -5.000000000000000000, 25.82499999999999929 ) ) ;
#2304 = VERTEX_POINT ( 'NONE', #69 ) ;
#2305 = FACE_OUTER_BOUND ( 'NONE', #984, .T. ) ;
#2306 = ORIENTED_EDGE ( 'NONE', *, *, #1205, .T. ) ;
#2307 = CARTESIAN_POINT ( 'NONE',  ( -22.80000000000000071, 0.000000000000000000, 10.00000000000000000 ) ) ;
#2308 = LINE ( 'NONE', #2398, #391 ) ;
#2309 = EDGE_CURVE ( 'NONE', #3620, #2225, #1023, .T. ) ;
#2310 = ORIENTED_EDGE ( 'NONE', *, *, #437, .T. ) ;
#2311 = ORIENTED_EDGE ( 'NONE', *, *, #1205, .F. ) ;
#2312 = LINE ( 'NONE', #4243, #1492 ) ;
#2313 = EDGE_CURVE ( 'NONE', #4220, #2201, #1992, .T. ) ;
#2314 = CARTESIAN_POINT ( 'NONE',  ( -22.39999999999999858, -1.000000000000000000, -30.82500000000000284 ) ) ;
#2315 = FACE_OUTER_BOUND ( 'NONE', #637, .T. ) ;
#2316 = DIRECTION ( 'NONE',  ( 0.000000000000000000, 0.000000000000000000, 1.000000000000000000 ) ) ;
#2317 = CIRCLE ( 'NONE', #3421, 2.200000000000000622 ) ;
#2318 = EDGE_LOOP ( 'NONE', ( #2828, #4288, #1873, #1136 ) ) ;
#2319 = ORIENTED_EDGE ( 'NONE', *, *, #3818, .T. ) ;
#2320 = DIRECTION ( 'NONE',  ( 0.000000000000000000, -1.000000000000000000, 0.000000000000000000 ) ) ;
#2321 = DIRECTION ( 'NONE',  ( 0.000000000000000000, -1.000000000000000000, 0.000000000000000000 ) ) ;
#2322 = EDGE_CURVE ( 'NONE', #1920, #1530, #2035, .T. ) ;
#2323 = VECTOR ( 'NONE', #3789, 1000.000000000000000 ) ;
#2324 = DIRECTION ( 'NONE',  ( 0.000000000000000000, 0.000000000000000000, 1.000000000000000000 ) ) ;
#2325 = VERTEX_POINT ( 'NONE', #3070 ) ;
#2326 = CARTESIAN_POINT ( 'NONE',  ( -60.00000000000000000, -1.000000000000000000, -30.37500000000000000 ) ) ;
#2327 = ORIENTED_EDGE ( 'NONE', *, *, #1429, .T. ) ;
#2328 = DIRECTION ( 'NONE',  ( 0.000000000000000000, -1.000000000000000000, 0.000000000000000000 ) ) ;
#2329 = LINE ( 'NONE', #4286, #2934 ) ;
#2330 = ADVANCED_FACE ( 'NONE', ( #2014 ), #2750, .F. ) ;
#2331 = PRESENTATION_LAYER_ASSIGNMENT (  '', '', ( #401 ) ) ;
#2332 = AXIS2_PLACEMENT_3D ( 'NONE', #991, #2953, #2286 ) ;
#2333 = EDGE_LOOP ( 'NONE', ( #4021, #2345, #2630, #2626 ) ) ;
#2334 = ORIENTED_EDGE ( 'NONE', *, *, #1815, .F. ) ;
#2335 = CARTESIAN_POINT ( 'NONE',  ( -20.00000000000000000, -5.000000000000000000, 12.20000000000000107 ) ) ;
#2336 = VECTOR ( 'NONE', #3656, 1000.000000000000000 ) ;
#2337 = VERTEX_POINT ( 'NONE', #1737 ) ;
#2338 = LINE ( 'NONE', #1735, #3508 ) ;
#2339 = CARTESIAN_POINT ( 'NONE',  ( -64.60000000000000853, -5.000000000000000000, -28.32499999999999929 ) ) ;
#2340 = DIRECTION ( 'NONE',  ( 1.000000000000000000, 0.000000000000000000, 0.000000000000000000 ) ) ;
#2341 = VECTOR ( 'NONE', #54, 1000.000000000000000 ) ;
#2342 = EDGE_CURVE ( 'NONE', #2040, #2201, #4053, .T. ) ;
#2343 = ADVANCED_FACE ( 'NONE', ( #20 ), #1397, .T. ) ;
#2344 = VECTOR ( 'NONE', #427, 1000.000000000000000 ) ;
#2345 = ORIENTED_EDGE ( 'NONE', *, *, #3257, .F. ) ;
#2346 = ORIENTED_EDGE ( 'NONE', *, *, #3679, .T. ) ;
#2347 = CARTESIAN_POINT ( 'NONE',  ( -64.60000000000000853, -1.000000000000000000, 27.07499999999999929 ) ) ;
#2348 = CARTESIAN_POINT ( 'NONE',  ( -17.80000000000000071, -5.000000000000000000, 10.00000000000000000 ) ) ;
#2349 = VECTOR ( 'NONE', #1716, 1000.000000000000000 ) ;
#2350 = EDGE_CURVE ( 'NONE', #1173, #1844, #3885, .T. ) ;
#2351 = CARTESIAN_POINT ( 'NONE',  ( 20.00000000000000000, -1.000000000000000000, 12.20000000000000107 ) ) ;
#2352 = VERTEX_POINT ( 'NONE', #1063 ) ;
#2353 = DIRECTION ( 'NONE',  ( 0.000000000000000000, 0.000000000000000000, 1.000000000000000000 ) ) ;
#2354 = EDGE_LOOP ( 'NONE', ( #60, #2931, #373, #1609, #2000, #3302, #2774, #1356, #3033, #1091, #783, #1603, #1750, #2550, #1694, #952, #3871, #1571, #3853, #3670 ) ) ;
#2355 = CARTESIAN_POINT ( 'NONE',  ( 24.60000000000000142, -1.000000000000000000, 25.82499999999999929 ) ) ;
#2356 = ADVANCED_FACE ( 'NONE', ( #2385 ), #1000, .F. ) ;
#2357 = CARTESIAN_POINT ( 'NONE',  ( 57.79999999999999716, -4.200000000000000178, -26.27499999999999858 ) ) ;
#2358 = VERTEX_POINT ( 'NONE', #722 ) ;
#2359 = ORIENTED_EDGE ( 'NONE', *, *, #3108, .F. ) ;
#2360 = CARTESIAN_POINT ( 'NONE',  ( -64.60000000000000853, -5.000000000000000000, -29.57499999999999929 ) ) ;
#2361 = ADVANCED_BREP_SHAPE_REPRESENTATION ( 'layer_3', ( #3255, #4127 ), #1156 ) ;
#2362 = EDGE_CURVE ( 'NONE', #1924, #3542, #743, .T. ) ;
#2363 = ORIENTED_EDGE ( 'NONE', *, *, #3268, .F. ) ;
#2364 = CARTESIAN_POINT ( 'NONE',  ( 20.00000000000000000, -1.000000000000000000, -20.83666923472160093 ) ) ;
#2365 = AXIS2_PLACEMENT_3D ( 'NONE', #4057, #2693, #771 ) ;
#2366 = DIRECTION ( 'NONE',  ( -1.000000000000000000, 1.566766145210264898E-18, 0.000000000000000000 ) ) ;
#2367 = DIRECTION ( 'NONE',  ( 0.000000000000000000, 1.000000000000000000, 0.000000000000000000 ) ) ;
#2368 = EDGE_CURVE ( 'NONE', #3109, #3952, #394, .T. ) ;
#2369 = VERTEX_POINT ( 'NONE', #1353 ) ;
#2370 = ORIENTED_EDGE ( 'NONE', *, *, #1116, .T. ) ;
#2371 = CARTESIAN_POINT ( 'NONE',  ( -64.60000000000000853, -5.000000000000000000, -27.07499999999999929 ) ) ;
#2372 = SURFACE_SIDE_STYLE ('',( #1050 ) ) ;
#2373 = ADVANCED_FACE ( 'NONE', ( #3051 ), #86, .F. ) ;
#2374 = CARTESIAN_POINT ( 'NONE',  ( -33.24651445326420429, -5.000000000000000000, 25.82499999999999929 ) ) ;
#2375 = ORIENTED_EDGE ( 'NONE', *, *, #2175, .F. ) ;
#2376 = FACE_OUTER_BOUND ( 'NONE', #856, .T. ) ;
#2377 = ORIENTED_EDGE ( 'NONE', *, *, #4201, .F. ) ;
#2378 = DIRECTION ( 'NONE',  ( 0.000000000000000000, -1.000000000000000000, 0.000000000000000000 ) ) ;
#2379 = CARTESIAN_POINT ( 'NONE',  ( -22.39999999999999858, -1.000000000000000000, -28.62500000000000000 ) ) ;
#2380 = ORIENTED_EDGE ( 'NONE', *, *, #3949, .F. ) ;
#2381 = ORIENTED_EDGE ( 'NONE', *, *, #148, .F. ) ;
#2382 = DIRECTION ( 'NONE',  ( 0.000000000000000000, -1.000000000000000000, 0.000000000000000000 ) ) ;
#2383 = DIRECTION ( 'NONE',  ( 0.000000000000000000, -1.000000000000000000, 0.000000000000000000 ) ) ;
#2384 = CARTESIAN_POINT ( 'NONE',  ( 17.80000000000000071, -5.000000000000000000, -10.00000000000000000 ) ) ;
#2385 = FACE_OUTER_BOUND ( 'NONE', #1057, .T. ) ;
#2386 = VECTOR ( 'NONE', #1369, 1000.000000000000000 ) ;
#2387 = VERTEX_POINT ( 'NONE', #2409 ) ;
#2388 = VERTEX_POINT ( 'NONE', #3731 ) ;
#2389 = DIRECTION ( 'NONE',  ( 0.000000000000000000, 0.000000000000000000, -1.000000000000000000 ) ) ;
#2390 = CIRCLE ( 'NONE', #2042, 2.200000000000000622 ) ;
#2391 = PLANE ( 'NONE',  #3367 ) ;
#2392 = AXIS2_PLACEMENT_3D ( 'NONE', #3648, #3301, #971 ) ;
#2393 = CARTESIAN_POINT ( 'NONE',  ( -64.60000000000000853, -5.000000000000000000, 28.32499999999999929 ) ) ;
#2394 = ORIENTED_EDGE ( 'NONE', *, *, #4201, .T. ) ;
#2395 = LINE ( 'NONE', #1761, #478 ) ;
#2396 = VERTEX_POINT ( 'NONE', #769 ) ;
#2397 = DIRECTION ( 'NONE',  ( -1.000000000000000000, 0.000000000000000000, 0.000000000000000000 ) ) ;
#2398 = CARTESIAN_POINT ( 'NONE',  ( 69.20000000000000284, -5.000000000000000000, 33.64999999999999858 ) ) ;
#2399 = ADVANCED_FACE ( 'NONE', ( #3400 ), #440, .F. ) ;
#2400 = EDGE_CURVE ( 'NONE', #2006, #1844, #1210, .T. ) ;
#2401 = AXIS2_PLACEMENT_3D ( 'NONE', #754, #1447, #1423 ) ;
#2402 = FACE_OUTER_BOUND ( 'NONE', #2427, .T. ) ;
#2403 = ORIENTED_EDGE ( 'NONE', *, *, #3475, .F. ) ;
#2404 = CARTESIAN_POINT ( 'NONE',  ( -33.24651445326420429, -4.200000000000000178, 25.82499999999999929 ) ) ;
#2405 = VECTOR ( 'NONE', #119, 1000.000000000000000 ) ;
#2406 = CIRCLE ( 'NONE', #1094, 2.200000000000000622 ) ;
#2407 = LINE ( 'NONE', #3349, #2336 ) ;
#2408 = LINE ( 'NONE', #3439, #561 ) ;
#2409 = CARTESIAN_POINT ( 'NONE',  ( -64.19999999999998863, -1.000000000000000000, -33.64999999999999858 ) ) ;
#2410 = EDGE_CURVE ( 'NONE', #3141, #1098, #2015, .T. ) ;
#2411 = VECTOR ( 'NONE', #1460, 1000.000000000000000 ) ;
#2412 = ORIENTED_EDGE ( 'NONE', *, *, #223, .T. ) ;
#2414 = EDGE_CURVE ( 'NONE', #1940, #446, #517, .T. ) ;
#2413 = AXIS2_PLACEMENT_3D ( 'NONE', #1919, #1978, #989 ) ;
#2415 = ORIENTED_EDGE ( 'NONE', *, *, #3475, .T. ) ;
#2416 = LINE ( 'NONE', #2756, #3883 ) ;
#2417 = DIRECTION ( 'NONE',  ( 1.000000000000000000, 0.000000000000000000, 0.000000000000000000 ) ) ;
#2418 = VECTOR ( 'NONE', #3310, 1000.000000000000000 ) ;
#2419 = FACE_OUTER_BOUND ( 'NONE', #1233, .T. ) ;
#2420 = ORIENTED_EDGE ( 'NONE', *, *, #1632, .F. ) ;
#2421 = PLANE ( 'NONE',  #2755 ) ;
#2422 = EDGE_LOOP ( 'NONE', ( #4013, #53, #1777, #2516 ) ) ;
#2423 = DIRECTION ( 'NONE',  ( 1.026463595252547964E-16, 0.000000000000000000, 1.000000000000000000 ) ) ;
#2424 = LINE ( 'NONE', #3742, #3486 ) ;
#2425 = EDGE_CURVE ( 'NONE', #913, #3457, #4225, .T. ) ;
#2426 = CIRCLE ( 'NONE', #4009, 2.200000000000000622 ) ;
#2427 = EDGE_LOOP ( 'NONE', ( #1047, #290, #2007, #1597 ) ) ;
#2428 = ORIENTED_EDGE ( 'NONE', *, *, #482, .F. ) ;
#2429 = DIRECTION ( 'NONE',  ( 0.000000000000000000, -1.000000000000000000, 4.336808689942020891E-15 ) ) ;
#2430 = CARTESIAN_POINT ( 'NONE',  ( 20.00000000000000000, -1.000000000000000000, 20.83666923472160093 ) ) ;
#2431 = LINE ( 'NONE', #457, #1390 ) ;
#2432 = ORIENTED_EDGE ( 'NONE', *, *, #1518, .T. ) ;
#2433 = PLANE ( 'NONE',  #2980 ) ;
#2434 = CARTESIAN_POINT ( 'NONE',  ( 24.60000000000000142, -5.000000000000000000, -30.82500000000000284 ) ) ;
#2435 = EDGE_CURVE ( 'NONE', #1949, #3744, #4153, .T. ) ;
#2436 = VERTEX_POINT ( 'NONE', #3893 ) ;
#2437 = FACE_OUTER_BOUND ( 'NONE', #2457, .T. ) ;
#2438 = VERTEX_POINT ( 'NONE', #4199 ) ;
#2439 = CARTESIAN_POINT ( 'NONE',  ( -69.20000000000000284, -1.000000000000000000, 26.27499999999999858 ) ) ;
#2440 = DIRECTION ( 'NONE',  ( -1.000000000000000000, 0.000000000000000000, 0.000000000000000000 ) ) ;
#2441 = ORIENTED_EDGE ( 'NONE', *, *, #2972, .T. ) ;
#2442 = ORIENTED_EDGE ( 'NONE', *, *, #1641, .T. ) ;
#2443 = DIRECTION ( 'NONE',  ( 0.000000000000000000, -1.000000000000000000, 0.000000000000000000 ) ) ;
#2444 = DIRECTION ( 'NONE',  ( 0.000000000000000000, 0.000000000000000000, -1.000000000000000000 ) ) ;
#2445 = EDGE_CURVE ( 'NONE', #600, #1985, #1170, .T. ) ;
#2446 = LINE ( 'NONE', #1062, #205 ) ;
#2447 = EDGE_CURVE ( 'NONE', #3820, #2888, #3950, .T. ) ;
#2448 = DIRECTION ( 'NONE',  ( 0.000000000000000000, -1.000000000000000000, 0.000000000000000000 ) ) ;
#2449 = EDGE_LOOP ( 'NONE', ( #2823, #3668 ) ) ;
#2450 = CYLINDRICAL_SURFACE ( 'NONE', #3323, 2.200000000000000622 ) ;
#2451 = DIRECTION ( 'NONE',  ( 0.000000000000000000, 0.000000000000000000, 1.000000000000000000 ) ) ;
#2452 = VECTOR ( 'NONE', #2570, 1000.000000000000000 ) ;
#2453 = APPLICATION_PROTOCOL_DEFINITION ( 'draft international standard', 'automotive_design', 1998, #3054 ) ;
#2454 = AXIS2_PLACEMENT_3D ( 'NONE', #2885, #3125, #4217 ) ;
#2455 = ORIENTED_EDGE ( 'NONE', *, *, #1422, .T. ) ;
#2456 = CYLINDRICAL_SURFACE ( 'NONE', #4004, 2.200000000000000622 ) ;
#2457 = EDGE_LOOP ( 'NONE', ( #3362, #3635, #880, #2216 ) ) ;
#2458 = DIRECTION ( 'NONE',  ( 0.000000000000000000, 0.000000000000000000, -1.000000000000000000 ) ) ;
#2459 = CARTESIAN_POINT ( 'NONE',  ( 49.20000000000000284, -4.200000000000000178, 26.27499999999999858 ) ) ;
#2460 = ADVANCED_FACE ( 'NONE', ( #2486 ), #2180, .F. ) ;
#2461 = VECTOR ( 'NONE', #3695, 1000.000000000000000 ) ;
#2462 = PLANE ( 'NONE',  #4212 ) ;
#2463 = ORIENTED_EDGE ( 'NONE', *, *, #90, .F. ) ;
#2464 = DIRECTION ( 'NONE',  ( 0.000000000000000000, 0.000000000000000000, 1.000000000000000000 ) ) ;
#2465 = EDGE_CURVE ( 'NONE', #1098, #2811, #3196, .T. ) ;
#2466 = CARTESIAN_POINT ( 'NONE',  ( -60.00000000000000000, -5.000000000000000000, -33.64999999999999858 ) ) ;
#2467 = VECTOR ( 'NONE', #425, 1000.000000000000000 ) ;
#2468 = DIRECTION ( 'NONE',  ( -8.673617379884029556E-16, 1.000000000000000000, 0.000000000000000000 ) ) ;
#2469 = VECTOR ( 'NONE', #1505, 1000.000000000000000 ) ;
#2470 = AXIS2_PLACEMENT_3D ( 'NONE', #3719, #795, #3020 ) ;
#2471 = CARTESIAN_POINT ( 'NONE',  ( -22.39999999999999858, -1.000000000000000000, 28.62500000000000000 ) ) ;
#2472 = ORIENTED_EDGE ( 'NONE', *, *, #597, .T. ) ;
#2473 = CARTESIAN_POINT ( 'NONE',  ( -57.79999999999999716, -4.200000000000000178, 25.82499999999999929 ) ) ;
#2474 = CIRCLE ( 'NONE', #1514, 2.200000000000000622 ) ;
#2475 = DIRECTION ( 'NONE',  ( 1.000000000000000000, 0.000000000000000000, 0.000000000000000000 ) ) ;
#2476 = EDGE_CURVE ( 'NONE', #1985, #2968, #3545, .T. ) ;
#2477 = ORIENTED_EDGE ( 'NONE', *, *, #1988, .T. ) ;
#2478 = CARTESIAN_POINT ( 'NONE',  ( 22.39999999999999858, -1.000000000000000000, 23.00000000000000000 ) ) ;
#2479 = EDGE_LOOP ( 'NONE', ( #2782, #3924, #3494, #1058 ) ) ;
#2480 = CARTESIAN_POINT ( 'NONE',  ( 35.39999999999999858, -1.000000000000000000, -28.02500000000000213 ) ) ;
#2481 = DIRECTION ( 'NONE',  ( 0.000000000000000000, 1.000000000000000000, 0.000000000000000000 ) ) ;
#2482 = CIRCLE ( 'NONE', #2958, 2.200000000000000622 ) ;
#2483 = CARTESIAN_POINT ( 'NONE',  ( -60.00000000000000000, -2.000000000000000000, -26.27499999999999858 ) ) ;
#2484 = ORIENTED_EDGE ( 'NONE', *, *, #3525, .F. ) ;
#2485 = LINE ( 'NONE', #2551, #1639 ) ;
#2486 = FACE_OUTER_BOUND ( 'NONE', #1893, .T. ) ;
#2487 = VECTOR ( 'NONE', #1151, 1000.000000000000000 ) ;
#2488 = EDGE_CURVE ( 'NONE', #1720, #2325, #3118, .T. ) ;
#2489 = DIRECTION ( 'NONE',  ( 0.000000000000000000, 0.000000000000000000, -1.000000000000000000 ) ) ;
#2490 = ORIENTED_EDGE ( 'NONE', *, *, #2715, .F. ) ;
#2491 = CARTESIAN_POINT ( 'NONE',  ( -64.60000000000000853, -5.000000000000000000, 28.32499999999999929 ) ) ;
#2492 = EDGE_CURVE ( 'NONE', #886, #547, #3678, .T. ) ;
#2493 = CYLINDRICAL_SURFACE ( 'NONE', #892, 2.200000000000000622 ) ;
#2494 = VERTEX_POINT ( 'NONE', #4176 ) ;
#2495 = DIRECTION ( 'NONE',  ( 0.000000000000000000, -1.000000000000000000, 0.000000000000000000 ) ) ;
#2496 = EDGE_CURVE ( 'NONE', #2853, #2717, #3150, .T. ) ;
#2497 = DIRECTION ( 'NONE',  ( 0.000000000000000000, -1.000000000000000000, 0.000000000000000000 ) ) ;
#2498 = ORIENTED_EDGE ( 'NONE', *, *, #3649, .T. ) ;
#2499 = FACE_OUTER_BOUND ( 'NONE', #3448, .T. ) ;
#2500 = ORIENTED_EDGE ( 'NONE', *, *, #4000, .F. ) ;
#2501 = DIRECTION ( 'NONE',  ( 0.000000000000000000, 1.000000000000000000, 0.000000000000000000 ) ) ;
#2502 = CARTESIAN_POINT ( 'NONE',  ( -17.80000000000000071, -5.000000000000000000, -20.83666923472160093 ) ) ;
#2503 = EDGE_CURVE ( 'NONE', #1045, #163, #2831, .T. ) ;
#2504 = CARTESIAN_POINT ( 'NONE',  ( 22.80000000000000071, -1.000000000000000000, 20.83666923472160093 ) ) ;
#2505 = EDGE_LOOP ( 'NONE', ( #524, #1076, #2975, #1180 ) ) ;
#2506 = DIRECTION ( 'NONE',  ( -8.673617379884029556E-16, 1.000000000000000000, 0.000000000000000000 ) ) ;
#2507 = DIRECTION ( 'NONE',  ( 0.000000000000000000, -1.000000000000000000, 0.000000000000000000 ) ) ;
#2508 = LINE ( 'NONE', #804, #1506 ) ;
#2509 = EDGE_LOOP ( 'NONE', ( #1680, #2, #3979, #2278 ) ) ;
#2510 = CARTESIAN_POINT ( 'NONE',  ( -22.39999999999999858, -1.000000000000000000, -23.00000000000000000 ) ) ;
#2511 = ADVANCED_FACE ( 'NONE', ( #1581 ), #2851, .F. ) ;
#2512 = CARTESIAN_POINT ( 'NONE',  ( 47.00000000000000000, -2.000000000000000000, -30.37500000000000000 ) ) ;
#2513 = ORIENTED_EDGE ( 'NONE', *, *, #3167, .T. ) ;
#2514 = DIRECTION ( 'NONE',  ( 0.000000000000000000, 0.000000000000000000, -1.000000000000000000 ) ) ;
#2515 = CARTESIAN_POINT ( 'NONE',  ( -33.24651445326420429, -4.200000000000000178, 25.82499999999999929 ) ) ;
#2516 = ORIENTED_EDGE ( 'NONE', *, *, #3811, .F. ) ;
#2517 = DIRECTION ( 'NONE',  ( 1.000000000000000000, 0.000000000000000000, 0.000000000000000000 ) ) ;
#2518 = ORIENTED_EDGE ( 'NONE', *, *, #849, .T. ) ;
#2519 = CARTESIAN_POINT ( 'NONE',  ( -60.00000000000000000, -2.000000000000000000, 30.37500000000000000 ) ) ;
#2520 = DIRECTION ( 'NONE',  ( 0.000000000000000000, 0.000000000000000000, 1.000000000000000000 ) ) ;
#2521 = EDGE_CURVE ( 'NONE', #4283, #2049, #2594, .T. ) ;
#2522 = ORIENTED_EDGE ( 'NONE', *, *, #1602, .F. ) ;
#2523 = CARTESIAN_POINT ( 'NONE',  ( -30.00000000000000000, -5.000000000000000000, -10.00000000000000000 ) ) ;
#2524 = ORIENTED_EDGE ( 'NONE', *, *, #371, .F. ) ;
#2525 = CARTESIAN_POINT ( 'NONE',  ( -69.20000000000000284, -1.000000000000000000, 26.27499999999999858 ) ) ;
#2526 = CARTESIAN_POINT ( 'NONE',  ( -60.00000000000000000, -1.000000000000000000, -26.27499999999999858 ) ) ;
#2527 = AXIS2_PLACEMENT_3D ( 'NONE', #2583, #3617, #1359 ) ;
#2528 = EDGE_CURVE ( 'NONE', #1629, #757, #1235, .T. ) ;
#2529 = EDGE_CURVE ( 'NONE', #3583, #2387, #2553, .T. ) ;
#2530 = CARTESIAN_POINT ( 'NONE',  ( -20.00000000000000000, -1.000000000000000000, -20.83666923472160093 ) ) ;
#2531 = VERTEX_POINT ( 'NONE', #1256 ) ;
#2532 = DIRECTION ( 'NONE',  ( 0.000000000000000000, 0.000000000000000000, 1.000000000000000000 ) ) ;
#2533 = AXIS2_PLACEMENT_3D ( 'NONE', #3808, #2769, #3498 ) ;
#2534 = DIRECTION ( 'NONE',  ( 1.000000000000000000, 0.000000000000000000, 6.904372043688789759E-16 ) ) ;
#2535 = VERTEX_POINT ( 'NONE', #2634 ) ;
#2536 = CARTESIAN_POINT ( 'NONE',  ( -24.60000000000000142, -1.000000000000000000, -28.62500000000000000 ) ) ;
#2537 = DIRECTION ( 'NONE',  ( 0.000000000000000000, 0.000000000000000000, 1.000000000000000000 ) ) ;
#2538 = VECTOR ( 'NONE', #3429, 1000.000000000000000 ) ;
#2539 = ADVANCED_FACE ( 'NONE', ( #3998 ), #2268, .F. ) ;
#2540 = CIRCLE ( 'NONE', #3721, 2.200000000000000622 ) ;
#2541 = VECTOR ( 'NONE', #2133, 1000.000000000000000 ) ;
#2542 = ORIENTED_EDGE ( 'NONE', *, *, #1128, .T. ) ;
#2543 = CARTESIAN_POINT ( 'NONE',  ( -20.29999999999999716, -5.000000000000000000, 5.000000000000000000 ) ) ;
#2544 = ORIENTED_EDGE ( 'NONE', *, *, #603, .F. ) ;
#2545 = DIRECTION ( 'NONE',  ( 0.000000000000000000, -1.000000000000000000, 0.000000000000000000 ) ) ;
#2546 = DIRECTION ( 'NONE',  ( 0.000000000000000000, -1.000000000000000000, 0.000000000000000000 ) ) ;
#2547 = EDGE_CURVE ( 'NONE', #3740, #2637, #2044, .T. ) ;
#2548 = ORIENTED_EDGE ( 'NONE', *, *, #3746, .T. ) ;
#2549 = LINE ( 'NONE', #539, #3378 ) ;
#2550 = ORIENTED_EDGE ( 'NONE', *, *, #1683, .F. ) ;
#2551 = CARTESIAN_POINT ( 'NONE',  ( 69.20000000000000284, -5.000000000000000000, -33.64999999999999858 ) ) ;
#2552 = AXIS2_PLACEMENT_3D ( 'NONE', #2761, #1118, #3717 ) ;
#2553 = LINE ( 'NONE', #275, #3353 ) ;
#2554 = VECTOR ( 'NONE', #1201, 1000.000000000000000 ) ;
#2555 = DIRECTION ( 'NONE',  ( 0.000000000000000000, 0.000000000000000000, -1.000000000000000000 ) ) ;
#2556 = EDGE_LOOP ( 'NONE', ( #2762, #2857, #3650, #3116 ) ) ;
#2557 = LINE ( 'NONE', #610, #2832 ) ;
#2558 = FACE_OUTER_BOUND ( 'NONE', #2666, .T. ) ;
#2559 = CARTESIAN_POINT ( 'NONE',  ( 35.39999999999999858, -1.000000000000000000, -30.37500000000000000 ) ) ;
#2560 = DIRECTION ( 'NONE',  ( 0.000000000000000000, 0.000000000000000000, -1.000000000000000000 ) ) ;
#2561 = VERTEX_POINT ( 'NONE', #292 ) ;
#2562 = ORIENTED_EDGE ( 'NONE', *, *, #1026, .T. ) ;
#2563 = CARTESIAN_POINT ( 'NONE',  ( -64.60000000000000853, -5.000000000000000000, 27.07499999999999929 ) ) ;
#2564 = DIRECTION ( 'NONE',  ( 0.000000000000000000, 0.000000000000000000, -1.000000000000000000 ) ) ;
#2565 = ADVANCED_FACE ( 'NONE', ( #1345 ), #1296, .F. ) ;
#2566 = VECTOR ( 'NONE', #2214, 1000.000000000000000 ) ;
#2567 = EDGE_LOOP ( 'NONE', ( #2428, #762 ) ) ;
#2568 = DIRECTION ( 'NONE',  ( 0.000000000000000000, -1.000000000000000000, 0.000000000000000000 ) ) ;
#2569 = ORIENTED_EDGE ( 'NONE', *, *, #735, .T. ) ;
#2570 = DIRECTION ( 'NONE',  ( 0.000000000000000000, -1.000000000000000000, 0.000000000000000000 ) ) ;
#2571 = CARTESIAN_POINT ( 'NONE',  ( -18.19999999999999929, -1.000000000000000000, -23.00000000000000000 ) ) ;
#2572 = VECTOR ( 'NONE', #2206, 1000.000000000000000 ) ;
#2573 = ORIENTED_EDGE ( 'NONE', *, *, #2682, .F. ) ;
#2574 = FACE_OUTER_BOUND ( 'NONE', #1248, .T. ) ;
#2575 = EDGE_CURVE ( 'NONE', #3744, #4036, #2654, .T. ) ;
#2576 = FACE_OUTER_BOUND ( 'NONE', #3644, .T. ) ;
#2577 = CARTESIAN_POINT ( 'NONE',  ( 35.39999999999999858, -5.000000000000000000, 30.37500000000000000 ) ) ;
#2578 = CARTESIAN_POINT ( 'NONE',  ( -18.19999999999999929, -1.000000000000000000, 23.00000000000000000 ) ) ;
#2579 = EDGE_CURVE ( 'NONE', #2396, #2337, #646, .T. ) ;
#2580 = VERTEX_POINT ( 'NONE', #3322 ) ;
#2581 = ORIENTED_EDGE ( 'NONE', *, *, #2496, .F. ) ;
#2582 = FACE_OUTER_BOUND ( 'NONE', #4287, .T. ) ;
#2583 = CARTESIAN_POINT ( 'NONE',  ( 17.80000000000000071, -5.000000000000000000, -20.83666923472160093 ) ) ;
#2584 = ORIENTED_EDGE ( 'NONE', *, *, #2973, .F. ) ;
#2585 = CARTESIAN_POINT ( 'NONE',  ( -60.00000000000000000, -5.000000000000000000, 26.27499999999999858 ) ) ;
#2586 = ORIENTED_EDGE ( 'NONE', *, *, #4071, .F. ) ;
#2587 = CARTESIAN_POINT ( 'NONE',  ( -35.39999999999999858, -5.000000000000000000, -30.37500000000000000 ) ) ;
#2588 = CARTESIAN_POINT ( 'NONE',  ( 20.60000000000000142, -5.000000000000000000, -10.00000000000000000 ) ) ;
#2589 = VECTOR ( 'NONE', #765, 1000.000000000000000 ) ;
#2590 = EDGE_LOOP ( 'NONE', ( #3725, #2498, #134, #1224 ) ) ;
#2591 = EDGE_CURVE ( 'NONE', #807, #604, #3705, .T. ) ;
#2592 = CARTESIAN_POINT ( 'NONE',  ( 69.20000000000000284, -5.000000000000000000, -28.65000000000000213 ) ) ;
#2593 = VECTOR ( 'NONE', #1974, 1000.000000000000000 ) ;
#2594 = CIRCLE ( 'NONE', #3009, 1.250000000000000222 ) ;
#2595 = LINE ( 'NONE', #3282, #3227 ) ;
#2596 = CARTESIAN_POINT ( 'NONE',  ( 20.60000000000000142, -5.000000000000000000, -10.00000000000000000 ) ) ;
#2597 = CARTESIAN_POINT ( 'NONE',  ( 47.00000000000000000, -2.000000000000000000, 0.000000000000000000 ) ) ;
#2598 = AXIS2_PLACEMENT_3D ( 'NONE', #66, #1414, #4051 ) ;
#2599 = ORIENTED_EDGE ( 'NONE', *, *, #2764, .T. ) ;
#2600 = EDGE_CURVE ( 'NONE', #3952, #2436, #2612, .T. ) ;
#2601 = VECTOR ( 'NONE', #1340, 1000.000000000000000 ) ;
#2602 = ORIENTED_EDGE ( 'NONE', *, *, #2900, .T. ) ;
#2603 = PLANE ( 'NONE',  #544 ) ;
#2604 = VECTOR ( 'NONE', #1728, 1000.000000000000000 ) ;
#2605 = CARTESIAN_POINT ( 'NONE',  ( 60.00000000000000000, -2.000000000000000000, 0.000000000000000000 ) ) ;
#2606 = VECTOR ( 'NONE', #1220, 1000.000000000000000 ) ;
#2607 = VECTOR ( 'NONE', #156, 1000.000000000000000 ) ;
#2608 = EDGE_LOOP ( 'NONE', ( #3324, #2129, #2691, #169 ) ) ;
#2609 = CARTESIAN_POINT ( 'NONE',  ( 20.29999999999999716, -5.000000000000000000, -5.000000000000000000 ) ) ;
#2610 = ORIENTED_EDGE ( 'NONE', *, *, #58, .F. ) ;
#2611 = LINE ( 'NONE', #2587, #4062 ) ;
#2612 = LINE ( 'NONE', #1981, #2804 ) ;
#2613 = VECTOR ( 'NONE', #3589, 1000.000000000000000 ) ;
#2614 = VERTEX_POINT ( 'NONE', #3956 ) ;
#2615 = AXIS2_PLACEMENT_3D ( 'NONE', #2609, #3600, #1936 ) ;
#2616 = EDGE_LOOP ( 'NONE', ( #3518, #1391 ) ) ;
#2617 = DIRECTION ( 'NONE',  ( 0.000000000000000000, 0.000000000000000000, 1.000000000000000000 ) ) ;
#2618 = VECTOR ( 'NONE', #4020, 1000.000000000000000 ) ;
#2619 = EDGE_CURVE ( 'NONE', #724, #3487, #2927, .T. ) ;
#2620 = LINE ( 'NONE', #576, #820 ) ;
#2621 = DIRECTION ( 'NONE',  ( 0.000000000000000000, 1.000000000000000000, 0.000000000000000000 ) ) ;
#2622 = LINE ( 'NONE', #3610, #3813 ) ;
#2623 = CARTESIAN_POINT ( 'NONE',  ( -20.29999999999999716, -5.000000000000000000, 5.000000000000000000 ) ) ;
#2625 = ORIENTED_EDGE ( 'NONE', *, *, #833, .T. ) ;
#2624 = ADVANCED_FACE ( 'NONE', ( #3586, #627, #3603 ), #1617, .F. ) ;
#2626 = ORIENTED_EDGE ( 'NONE', *, *, #1231, .F. ) ;
#2627 = CARTESIAN_POINT ( 'NONE',  ( 20.29999999999999716, -5.000000000000000000, 5.000000000000000000 ) ) ;
#2628 = CARTESIAN_POINT ( 'NONE',  ( -22.39999999999999858, -1.000000000000000000, 25.82499999999999929 ) ) ;
#2629 = CARTESIAN_POINT ( 'NONE',  ( -22.39999999999999858, -5.000000000000000000, -28.02500000000000213 ) ) ;
#2630 = ORIENTED_EDGE ( 'NONE', *, *, #889, .F. ) ;
#2631 = DIRECTION ( 'NONE',  ( 0.000000000000000000, 0.000000000000000000, -1.000000000000000000 ) ) ;
#2632 = ORIENTED_EDGE ( 'NONE', *, *, #2234, .F. ) ;
#2633 = CARTESIAN_POINT ( 'NONE',  ( 33.24651445326420429, -5.000000000000000000, -30.82500000000000284 ) ) ;
#2634 = CARTESIAN_POINT ( 'NONE',  ( 69.20000000000000284, -1.000000000000000000, 28.64999999999999503 ) ) ;
#2635 = CIRCLE ( 'NONE', #3747, 1.250000000000000222 ) ;
#2636 = ORIENTED_EDGE ( 'NONE', *, *, #3328, .F. ) ;
#2637 = VERTEX_POINT ( 'NONE', #2357 ) ;
#2638 = CARTESIAN_POINT ( 'NONE',  ( 64.60000000000000853, -1.000000000000000000, 29.57499999999999929 ) ) ;
#2639 = AXIS2_PLACEMENT_3D ( 'NONE', #3633, #1717, #2340 ) ;
#2640 = FACE_OUTER_BOUND ( 'NONE', #434, .T. ) ;
#2641 = CYLINDRICAL_SURFACE ( 'NONE', #1106, 2.200000000000000622 ) ;
#2642 = EDGE_CURVE ( 'NONE', #3740, #2699, #3000, .T. ) ;
#2643 = FACE_OUTER_BOUND ( 'NONE', #3074, .T. ) ;
#2644 = ORIENTED_EDGE ( 'NONE', *, *, #1168, .F. ) ;
#2645 = VERTEX_POINT ( 'NONE', #2028 ) ;
#2646 = DIRECTION ( 'NONE',  ( 0.000000000000000000, 1.000000000000000000, 0.000000000000000000 ) ) ;
#2647 = LINE ( 'NONE', #2605, #3906 ) ;
#2648 = CARTESIAN_POINT ( 'NONE',  ( -20.60000000000000142, -1.000000000000000000, 20.83666923472160093 ) ) ;
#2649 = EDGE_LOOP ( 'NONE', ( #3696, #1749, #2243, #3565 ) ) ;
#2650 = DIRECTION ( 'NONE',  ( 0.000000000000000000, -1.000000000000000000, 0.000000000000000000 ) ) ;
#2651 = UNCERTAINTY_MEASURE_WITH_UNIT (LENGTH_MEASURE( 1.000000000000000082E-05 ), #2043, 'distance_accuracy_value', 'NONE');
#2652 = ORIENTED_EDGE ( 'NONE', *, *, #2908, .F. ) ;
#2653 = CARTESIAN_POINT ( 'NONE',  ( 22.39999999999999858, -5.000000000000000000, -28.62500000000000000 ) ) ;
#2654 = LINE ( 'NONE', #4241, #1148 ) ;
#2655 = ORIENTED_EDGE ( 'NONE', *, *, #3683, .T. ) ;
#2656 = ORIENTED_EDGE ( 'NONE', *, *, #19, .T. ) ;
#2657 = CARTESIAN_POINT ( 'NONE',  ( 64.60000000000000853, -5.000000000000000000, -29.57499999999999929 ) ) ;
#2658 = EDGE_CURVE ( 'NONE', #3412, #3604, #4259, .T. ) ;
#2659 = EDGE_CURVE ( 'NONE', #1040, #3387, #2329, .T. ) ;
#2660 = ORIENTED_EDGE ( 'NONE', *, *, #2989, .T. ) ;
#2661 = DIRECTION ( 'NONE',  ( 0.000000000000000000, 0.000000000000000000, 1.000000000000000000 ) ) ;
#2662 = CARTESIAN_POINT ( 'NONE',  ( 20.00000000000000000, -5.000000000000000000, -20.83666923472160093 ) ) ;
#2663 = DIRECTION ( 'NONE',  ( 0.000000000000000000, 0.000000000000000000, -1.000000000000000000 ) ) ;
#2664 = AXIS2_PLACEMENT_3D ( 'NONE', #562, #839, #3868 ) ;
#2665 = EDGE_LOOP ( 'NONE', ( #2455, #669 ) ) ;
#2666 = EDGE_LOOP ( 'NONE', ( #365, #3805, #704, #4041 ) ) ;
#2667 = ORIENTED_EDGE ( 'NONE', *, *, #2144, .T. ) ;
#2668 = CARTESIAN_POINT ( 'NONE',  ( -20.29999999999999716, -1.000000000000000000, 5.000000000000000000 ) ) ;
#2669 = FACE_OUTER_BOUND ( 'NONE', #34, .T. ) ;
#2670 = EDGE_CURVE ( 'NONE', #4262, #2304, #874, .T. ) ;
#2671 = CIRCLE ( 'NONE', #1841, 1.250000000000001110 ) ;
#2672 = DIRECTION ( 'NONE',  ( 0.000000000000000000, 1.000000000000000000, 0.000000000000000000 ) ) ;
#2673 = ORIENTED_EDGE ( 'NONE', *, *, #4027, .T. ) ;
#2674 = DIRECTION ( 'NONE',  ( 0.000000000000000000, 0.000000000000000000, -1.000000000000000000 ) ) ;
#2675 = EDGE_LOOP ( 'NONE', ( #3601, #2817, #351, #224 ) ) ;
#2676 = DIRECTION ( 'NONE',  ( 0.000000000000000000, 0.000000000000000000, -1.000000000000000000 ) ) ;
#2677 = ADVANCED_FACE ( 'NONE', ( #341 ), #714, .F. ) ;
#2678 = DIRECTION ( 'NONE',  ( 0.000000000000000000, 0.000000000000000000, -1.000000000000000000 ) ) ;
#2679 = AXIS2_PLACEMENT_3D ( 'NONE', #3796, #834, #2451 ) ;
#2680 = CIRCLE ( 'NONE', #2191, 2.200000000000000622 ) ;
#2681 = VERTEX_POINT ( 'NONE', #1638 ) ;
#2682 = EDGE_CURVE ( 'NONE', #2950, #2681, #1627, .T. ) ;
#2683 = VERTEX_POINT ( 'NONE', #1323 ) ;
#2684 = DIRECTION ( 'NONE',  ( 0.000000000000000000, 1.000000000000000000, 0.000000000000000000 ) ) ;
#2685 = VECTOR ( 'NONE', #651, 1000.000000000000000 ) ;
#2686 = EDGE_CURVE ( 'NONE', #1678, #4197, #2308, .T. ) ;
#2687 = LINE ( 'NONE', #2364, #3373 ) ;
#2688 = DIRECTION ( 'NONE',  ( -1.000000000000000000, 0.000000000000000000, 0.000000000000000000 ) ) ;
#2689 = CARTESIAN_POINT ( 'NONE',  ( 20.29999999999999716, -5.000000000000000000, -3.750000000000000000 ) ) ;
#2690 = VECTOR ( 'NONE', #495, 1000.000000000000000 ) ;
#2691 = ORIENTED_EDGE ( 'NONE', *, *, #1888, .F. ) ;
#2692 = ORIENTED_EDGE ( 'NONE', *, *, #91, .F. ) ;
#2693 = DIRECTION ( 'NONE',  ( 0.000000000000000000, -1.000000000000000000, 0.000000000000000000 ) ) ;
#2694 = FILL_AREA_STYLE ('',( #2088 ) ) ;
#2695 = CIRCLE ( 'NONE', #3802, 2.200000000000000622 ) ;
#2696 = CARTESIAN_POINT ( 'NONE',  ( 0.000000000000000000, 0.000000000000000000, -10.00000000000000000 ) ) ;
#2697 = ORIENTED_EDGE ( 'NONE', *, *, #1116, .F. ) ;
#2698 = CARTESIAN_POINT ( 'NONE',  ( -60.00000000000000000, -1.000000000000000000, -33.64999999999999858 ) ) ;
#2699 = VERTEX_POINT ( 'NONE', #1079 ) ;
#2700 = CARTESIAN_POINT ( 'NONE',  ( 64.19999999999998863, -5.000000000000000000, 28.64999999999999858 ) ) ;
#2701 = LINE ( 'NONE', #2051, #522 ) ;
#2702 = EDGE_CURVE ( 'NONE', #2717, #3964, #4119, .T. ) ;
#2703 = ORIENTED_EDGE ( 'NONE', *, *, #4236, .T. ) ;
#2704 = ORIENTED_EDGE ( 'NONE', *, *, #2764, .F. ) ;
#2705 = CARTESIAN_POINT ( 'NONE',  ( 60.00000000000000000, -1.000000000000000000, -30.37500000000000000 ) ) ;
#2706 = FACE_OUTER_BOUND ( 'NONE', #3614, .T. ) ;
#2707 = AXIS2_PLACEMENT_3D ( 'NONE', #555, #4163, #3444 ) ;
#2708 = DIRECTION ( 'NONE',  ( 1.000000000000000000, 0.000000000000000000, 0.000000000000000000 ) ) ;
#2709 = CARTESIAN_POINT ( 'NONE',  ( -64.60000000000000853, -5.000000000000000000, 28.32499999999999929 ) ) ;
#2710 = VERTEX_POINT ( 'NONE', #2784 ) ;
#2711 = ORIENTED_EDGE ( 'NONE', *, *, #3612, .T. ) ;
#2712 = VERTEX_POINT ( 'NONE', #409 ) ;
#2713 = LINE ( 'NONE', #3664, #3396 ) ;
#2714 = DIRECTION ( 'NONE',  ( 0.000000000000000000, 0.000000000000000000, -1.000000000000000000 ) ) ;
#2715 = EDGE_CURVE ( 'NONE', #2952, #2614, #3043, .T. ) ;
#2716 = DIRECTION ( 'NONE',  ( 0.000000000000000000, 0.000000000000000000, 1.000000000000000000 ) ) ;
#2717 = VERTEX_POINT ( 'NONE', #1706 ) ;
#2718 = DIRECTION ( 'NONE',  ( 0.000000000000000000, -1.000000000000000000, 0.000000000000000000 ) ) ;
#2719 = ORIENTED_EDGE ( 'NONE', *, *, #2670, .F. ) ;
#2720 = DIRECTION ( 'NONE',  ( 0.000000000000000000, 0.000000000000000000, -1.000000000000000000 ) ) ;
#2721 = DIRECTION ( 'NONE',  ( 0.000000000000000000, 0.000000000000000000, -1.000000000000000000 ) ) ;
#2722 = ORIENTED_EDGE ( 'NONE', *, *, #1876, .F. ) ;
#2723 = EDGE_LOOP ( 'NONE', ( #3763, #4233, #3381, #1442, #3454, #1107, #2753, #1869 ) ) ;
#2724 = CARTESIAN_POINT ( 'NONE',  ( -20.29999999999999716, -5.000000000000000000, -5.000000000000000000 ) ) ;
#2725 = EDGE_CURVE ( 'NONE', #2107, #3272, #3452, .T. ) ;
#2726 = CARTESIAN_POINT ( 'NONE',  ( 17.80000000000000071, -1.000000000000000000, 10.00000000000000000 ) ) ;
#2727 = LINE ( 'NONE', #3767, #4290 ) ;
#2728 = CARTESIAN_POINT ( 'NONE',  ( -22.39999999999999858, -5.000000000000000000, 28.02500000000000213 ) ) ;
#2729 = VECTOR ( 'NONE', #3414, 1000.000000000000000 ) ;
#2730 = ORIENTED_EDGE ( 'NONE', *, *, #3846, .T. ) ;
#2731 = ORIENTED_EDGE ( 'NONE', *, *, #2465, .T. ) ;
#2732 = DIRECTION ( 'NONE',  ( 0.000000000000000000, -1.000000000000000000, 0.000000000000000000 ) ) ;
#2733 = VECTOR ( 'NONE', #3170, 1000.000000000000000 ) ;
#2734 = EDGE_CURVE ( 'NONE', #2853, #2137, #1730, .T. ) ;
#2735 = CARTESIAN_POINT ( 'NONE',  ( 69.20000000000000284, -5.000000000000000000, -33.64999999999999858 ) ) ;
#2736 = ORIENTED_EDGE ( 'NONE', *, *, #1529, .F. ) ;
#2737 = PLANE ( 'NONE',  #899 ) ;
#2738 = ORIENTED_EDGE ( 'NONE', *, *, #809, .F. ) ;
#2739 = CARTESIAN_POINT ( 'NONE',  ( 47.00000000000000000, -1.000000000000000000, 26.27499999999999858 ) ) ;
#2740 = CARTESIAN_POINT ( 'NONE',  ( 60.00000000000000000, -5.000000000000000000, 30.37500000000000000 ) ) ;
#2741 = CIRCLE ( 'NONE', #1912, 2.200000000000000622 ) ;
#2742 = ORIENTED_EDGE ( 'NONE', *, *, #2956, .T. ) ;
#2743 = ORIENTED_EDGE ( 'NONE', *, *, #828, .F. ) ;
#2744 = DIRECTION ( 'NONE',  ( 0.000000000000000000, -1.000000000000000000, 0.000000000000000000 ) ) ;
#2745 = VECTOR ( 'NONE', #1322, 1000.000000000000000 ) ;
#2746 = AXIS2_PLACEMENT_3D ( 'NONE', #556, #3483, #3119 ) ;
#2747 = AXIS2_PLACEMENT_3D ( 'NONE', #2921, #267, #3616 ) ;
#2748 = DIRECTION ( 'NONE',  ( -1.000000000000000000, 0.000000000000000000, 5.013651664672849522E-17 ) ) ;
#2749 = DIRECTION ( 'NONE',  ( 0.000000000000000000, -1.000000000000000000, 0.000000000000000000 ) ) ;
#2750 = CYLINDRICAL_SURFACE ( 'NONE', #1672, 2.200000000000000622 ) ;
#2751 = ADVANCED_FACE ( 'NONE', ( #79 ), #1056, .F. ) ;
#2752 = AXIS2_PLACEMENT_3D ( 'NONE', #3095, #2145, #1502 ) ;
#2753 = ORIENTED_EDGE ( 'NONE', *, *, #1404, .T. ) ;
#2754 = ORIENTED_EDGE ( 'NONE', *, *, #550, .T. ) ;
#2755 = AXIS2_PLACEMENT_3D ( 'NONE', #3407, #1053, #76 ) ;
#2756 = CARTESIAN_POINT ( 'NONE',  ( 60.00000000000000000, -5.000000000000000000, 26.27499999999999858 ) ) ;
#2757 = CARTESIAN_POINT ( 'NONE',  ( 20.00000000000000000, -1.000000000000000000, -20.83666923472160093 ) ) ;
#2758 = AXIS2_PLACEMENT_3D ( 'NONE', #2339, #3657, #700 ) ;
#2759 = EDGE_CURVE ( 'NONE', #1628, #3419, #3430, .T. ) ;
#2760 = VERTEX_POINT ( 'NONE', #780 ) ;
#2761 = CARTESIAN_POINT ( 'NONE',  ( 20.29999999999999716, -5.000000000000000000, -5.000000000000000000 ) ) ;
#2762 = ORIENTED_EDGE ( 'NONE', *, *, #3963, .F. ) ;
#2763 = DIRECTION ( 'NONE',  ( 0.000000000000000000, -1.000000000000000000, 0.000000000000000000 ) ) ;
#2764 = EDGE_CURVE ( 'NONE', #724, #1145, #3558, .T. ) ;
#2765 = CARTESIAN_POINT ( 'NONE',  ( -60.00000000000000000, -2.000000000000000000, 0.000000000000000000 ) ) ;
#2766 = EDGE_LOOP ( 'NONE', ( #2279, #716, #95, #1212, #4063, #3208, #496, #2731 ) ) ;
#2767 = EDGE_LOOP ( 'NONE', ( #794, #2522 ) ) ;
#2768 = DIRECTION ( 'NONE',  ( 0.000000000000000000, 1.000000000000000000, 0.000000000000000000 ) ) ;
#2769 = DIRECTION ( 'NONE',  ( 0.000000000000000000, 0.000000000000000000, -1.000000000000000000 ) ) ;
#2770 = FACE_OUTER_BOUND ( 'NONE', #2886, .T. ) ;
#2771 = VECTOR ( 'NONE', #1358, 1000.000000000000000 ) ;
#2772 = DIRECTION ( 'NONE',  ( 1.000000000000000000, 0.000000000000000000, 1.410344289412037979E-16 ) ) ;
#2773 = EDGE_CURVE ( 'NONE', #2710, #644, #2701, .T. ) ;
#2774 = ORIENTED_EDGE ( 'NONE', *, *, #3525, .T. ) ;
#2775 = DIRECTION ( 'NONE',  ( 0.000000000000000000, 0.000000000000000000, 1.000000000000000000 ) ) ;
#2776 = VECTOR ( 'NONE', #2507, 1000.000000000000000 ) ;
#2777 = DIRECTION ( 'NONE',  ( 0.000000000000000000, -1.000000000000000000, 0.000000000000000000 ) ) ;
#2778 = EDGE_CURVE ( 'NONE', #2137, #2040, #1080, .T. ) ;
#2779 = CARTESIAN_POINT ( 'NONE',  ( 0.000000000000000000, 0.000000000000000000, 0.000000000000000000 ) ) ;
#2780 = ORIENTED_EDGE ( 'NONE', *, *, #3812, .F. ) ;
#2781 = FACE_BOUND ( 'NONE', #642, .T. ) ;
#2782 = ORIENTED_EDGE ( 'NONE', *, *, #3929, .F. ) ;
#2783 = DIRECTION ( 'NONE',  ( 1.000000000000000000, 0.000000000000000000, 0.000000000000000000 ) ) ;
#2784 = CARTESIAN_POINT ( 'NONE',  ( -49.20000000000000284, -4.200000000000000178, 26.27499999999999858 ) ) ;
#2785 = CARTESIAN_POINT ( 'NONE',  ( 22.39999999999999858, -1.000000000000000000, 23.00000000000000000 ) ) ;
#2786 = VERTEX_POINT ( 'NONE', #1122 ) ;
#2787 = CARTESIAN_POINT ( 'NONE',  ( 0.000000000000000000, -1.000000000000000000, 0.000000000000000000 ) ) ;
#2788 = DIRECTION ( 'NONE',  ( -1.000000000000000000, 0.000000000000000000, 0.000000000000000000 ) ) ;
#2789 = EDGE_CURVE ( 'NONE', #2637, #3017, #1409, .T. ) ;
#2790 = ADVANCED_FACE ( 'NONE', ( #3063 ), #2111, .F. ) ;
#2791 = CARTESIAN_POINT ( 'NONE',  ( -22.39999999999999858, -5.000000000000000000, -33.64999999999999858 ) ) ;
#2792 = PLANE ( 'NONE',  #189 ) ;
#2793 = ORIENTED_EDGE ( 'NONE', *, *, #1485, .T. ) ;
#2794 = DIRECTION ( 'NONE',  ( 0.000000000000000000, -1.000000000000000000, 0.000000000000000000 ) ) ;
#2795 = DIRECTION ( 'NONE',  ( -1.000000000000000000, 0.000000000000000000, 0.000000000000000000 ) ) ;
#2796 = AXIS2_PLACEMENT_3D ( 'NONE', #390, #1709, #3026 ) ;
#2797 = CIRCLE ( 'NONE', #803, 5.000000000000000888 ) ;
#2798 = EDGE_LOOP ( 'NONE', ( #2942, #531, #3297, #4232 ) ) ;
#2799 = LINE ( 'NONE', #855, #3516 ) ;
#2800 = ORIENTED_EDGE ( 'NONE', *, *, #1067, .T. ) ;
#2801 = DIRECTION ( 'NONE',  ( 0.000000000000000000, 0.000000000000000000, 1.000000000000000000 ) ) ;
#2802 = CARTESIAN_POINT ( 'NONE',  ( -24.60000000000000142, -5.000000000000000000, -28.62500000000000000 ) ) ;
#2803 = EDGE_CURVE ( 'NONE', #599, #4072, #759, .T. ) ;
#2804 = VECTOR ( 'NONE', #1939, 1000.000000000000000 ) ;
#2805 = DIRECTION ( 'NONE',  ( 1.000000000000000000, 0.000000000000000000, -1.410344289412037979E-16 ) ) ;
#2806 = EDGE_CURVE ( 'NONE', #2223, #29, #1747, .T. ) ;
#2807 = EDGE_LOOP ( 'NONE', ( #3954, #3228, #1660, #3432 ) ) ;
#2808 = PLANE ( 'NONE',  #1842 ) ;
#2809 = CARTESIAN_POINT ( 'NONE',  ( 57.79999999999999716, -4.200000000000000178, 30.37500000000000000 ) ) ;
#2810 = EDGE_CURVE ( 'NONE', #4055, #3845, #1430, .T. ) ;
#2811 = VERTEX_POINT ( 'NONE', #1102 ) ;
#2812 = DIRECTION ( 'NONE',  ( 1.000000000000000000, 0.000000000000000000, 0.000000000000000000 ) ) ;
#2813 = CIRCLE ( 'NONE', #2121, 1.250000000000001110 ) ;
#2814 = VECTOR ( 'NONE', #3036, 1000.000000000000000 ) ;
#2815 = CIRCLE ( 'NONE', #2059, 2.200000000000000622 ) ;
#2816 = PLANE ( 'NONE',  #4075 ) ;
#2817 = ORIENTED_EDGE ( 'NONE', *, *, #647, .T. ) ;
#2818 = DIRECTION ( 'NONE',  ( 0.000000000000000000, -1.000000000000000000, 0.000000000000000000 ) ) ;
#2819 = AXIS2_PLACEMENT_3D ( 'NONE', #3898, #1306, #1567 ) ;
#2820 = CARTESIAN_POINT ( 'NONE',  ( 30.00000000000000000, -1.000000000000000000, -10.00000000000000000 ) ) ;
#2821 = ORIENTED_EDGE ( 'NONE', *, *, #647, .F. ) ;
#2822 = DIRECTION ( 'NONE',  ( -0.000000000000000000, 1.000000000000000000, 0.000000000000000000 ) ) ;
#2823 = ORIENTED_EDGE ( 'NONE', *, *, #3835, .T. ) ;
#2824 = LINE ( 'NONE', #3538, #2948 ) ;
#2825 = DIRECTION ( 'NONE',  ( -1.000000000000000000, 0.000000000000000000, 0.000000000000000000 ) ) ;
#2826 = VECTOR ( 'NONE', #946, 1000.000000000000000 ) ;
#2827 = CARTESIAN_POINT ( 'NONE',  ( -69.20000000000000284, -1.000000000000000000, -28.64999999999999858 ) ) ;
#2829 = EDGE_CURVE ( 'NONE', #149, #1584, #2424, .T. ) ;
#2828 = ORIENTED_EDGE ( 'NONE', *, *, #3624, .F. ) ;
#2830 = CYLINDRICAL_SURFACE ( 'NONE', #593, 2.200000000000000622 ) ;
#2831 = LINE ( 'NONE', #912, #1831 ) ;
#2832 = VECTOR ( 'NONE', #2854, 1000.000000000000000 ) ;
#2833 = CARTESIAN_POINT ( 'NONE',  ( -60.00000000000000000, -5.000000000000000000, 30.37500000000000000 ) ) ;
#2834 = VERTEX_POINT ( 'NONE', #3106 ) ;
#2835 = DIRECTION ( 'NONE',  ( -0.000000000000000000, 1.000000000000000000, -0.000000000000000000 ) ) ;
#2836 = CYLINDRICAL_SURFACE ( 'NONE', #2752, 2.200000000000000622 ) ;
#2837 = VERTEX_POINT ( 'NONE', #1140 ) ;
#2838 = CYLINDRICAL_SURFACE ( 'NONE', #2707, 1.250000000000001110 ) ;
#2839 = LINE ( 'NONE', #2820, #47 ) ;
#2840 = AXIS2_PLACEMENT_3D ( 'NONE', #3836, #3816, #873 ) ;
#2841 = VERTEX_POINT ( 'NONE', #2459 ) ;
#2842 = PLANE ( 'NONE',  #692 ) ;
#2843 = EDGE_CURVE ( 'NONE', #3738, #967, #3780, .T. ) ;
#2844 = ORIENTED_EDGE ( 'NONE', *, *, #236, .F. ) ;
#2845 = DIRECTION ( 'NONE',  ( 0.000000000000000000, -1.000000000000000000, 0.000000000000000000 ) ) ;
#2846 = CARTESIAN_POINT ( 'NONE',  ( 33.24651445326420429, -5.000000000000000000, 28.62500000000000000 ) ) ;
#2847 = VERTEX_POINT ( 'NONE', #1892 ) ;
#2848 = FACE_OUTER_BOUND ( 'NONE', #3552, .T. ) ;
#2849 = VERTEX_POINT ( 'NONE', #3145 ) ;
#2850 = FACE_BOUND ( 'NONE', #1399, .T. ) ;
#2851 = PLANE ( 'NONE',  #1286 ) ;
#2852 = DIRECTION ( 'NONE',  ( 1.000000000000000000, 0.000000000000000000, 0.000000000000000000 ) ) ;
#2853 = VERTEX_POINT ( 'NONE', #583 ) ;
#2854 = DIRECTION ( 'NONE',  ( 0.000000000000000000, 0.000000000000000000, -1.000000000000000000 ) ) ;
#2855 = EDGE_CURVE ( 'NONE', #799, #2299, #924, .T. ) ;
#2856 = DIRECTION ( 'NONE',  ( 0.000000000000000000, 0.000000000000000000, -1.000000000000000000 ) ) ;
#2857 = ORIENTED_EDGE ( 'NONE', *, *, #129, .T. ) ;
#2858 = ADVANCED_FACE ( 'NONE', ( #858 ), #1204, .F. ) ;
#2859 = DIRECTION ( 'NONE',  ( 0.000000000000000000, -1.000000000000000000, 0.000000000000000000 ) ) ;
#2860 = CARTESIAN_POINT ( 'NONE',  ( -69.20000000000000284, -1.000000000000000000, -28.64999999999999503 ) ) ;
#2861 = ORIENTED_EDGE ( 'NONE', *, *, #2492, .F. ) ;
#2862 = DIRECTION ( 'NONE',  ( 0.000000000000000000, -1.000000000000000000, 0.000000000000000000 ) ) ;
#2863 = EDGE_LOOP ( 'NONE', ( #2363, #3270, #4146, #1665 ) ) ;
#2864 = DIRECTION ( 'NONE',  ( 0.000000000000000000, 0.000000000000000000, 1.000000000000000000 ) ) ;
#2865 = DIRECTION ( 'NONE',  ( 0.000000000000000000, -1.000000000000000000, 0.000000000000000000 ) ) ;
#2866 = ORIENTED_EDGE ( 'NONE', *, *, #2435, .F. ) ;
#2867 = CARTESIAN_POINT ( 'NONE',  ( -33.24651445326420429, -4.200000000000000178, 30.37500000000000000 ) ) ;
#2868 = ORIENTED_EDGE ( 'NONE', *, *, #415, .T. ) ;
#2869 = LINE ( 'NONE', #2525, #3640 ) ;
#2870 = CARTESIAN_POINT ( 'NONE',  ( 20.00000000000000000, -5.000000000000000000, -20.83666923472160093 ) ) ;
#2871 = DIRECTION ( 'NONE',  ( 0.000000000000000000, -1.000000000000000000, 0.000000000000000000 ) ) ;
#2872 = EDGE_LOOP ( 'NONE', ( #1972, #4254, #2998, #255 ) ) ;
#2873 = CARTESIAN_POINT ( 'NONE',  ( 33.24651445326420429, -1.000000000000000000, 30.82500000000000284 ) ) ;
#2874 = AXIS2_PLACEMENT_3D ( 'NONE', #2995, #1633, #2207 ) ;
#2875 = CARTESIAN_POINT ( 'NONE',  ( 20.29999999999999716, -5.000000000000000000, -6.250000000000000000 ) ) ;
#2876 = EDGE_CURVE ( 'NONE', #1367, #1678, #882, .T. ) ;
#2877 = CARTESIAN_POINT ( 'NONE',  ( 60.00000000000000000, -5.000000000000000000, -30.37500000000000000 ) ) ;
#2878 = FACE_OUTER_BOUND ( 'NONE', #2863, .T. ) ;
#2879 = AXIS2_PLACEMENT_3D ( 'NONE', #4017, #424, #49 ) ;
#2880 = VECTOR ( 'NONE', #934, 1000.000000000000000 ) ;
#2881 = ORIENTED_EDGE ( 'NONE', *, *, #2575, .T. ) ;
#2882 = DIRECTION ( 'NONE',  ( 0.000000000000000000, 0.000000000000000000, 1.000000000000000000 ) ) ;
#2883 = VERTEX_POINT ( 'NONE', #248 ) ;
#2884 = DIRECTION ( 'NONE',  ( 1.000000000000000000, 0.000000000000000000, 0.000000000000000000 ) ) ;
#2885 = CARTESIAN_POINT ( 'NONE',  ( 22.80000000000000071, -1.000000000000000000, -20.83666923472160093 ) ) ;
#2886 = EDGE_LOOP ( 'NONE', ( #1424, #2090, #3674, #4088 ) ) ;
#2887 = CARTESIAN_POINT ( 'NONE',  ( -17.80000000000000071, -1.000000000000000000, -20.83666923472160093 ) ) ;
#2888 = VERTEX_POINT ( 'NONE', #4149 ) ;
#2889 = CARTESIAN_POINT ( 'NONE',  ( -22.39999999999999858, -1.000000000000000000, -33.64999999999999858 ) ) ;
#2890 = AXIS2_PLACEMENT_3D ( 'NONE', #2136, #3804, #2202 ) ;
#2891 = DIRECTION ( 'NONE',  ( 1.000000000000000000, 0.000000000000000000, 3.198674529871209919E-16 ) ) ;
#2892 = AXIS2_PLACEMENT_3D ( 'NONE', #1468, #2151, #4145 ) ;
#2893 = ORIENTED_EDGE ( 'NONE', *, *, #2309, .F. ) ;
#2894 = FACE_OUTER_BOUND ( 'NONE', #3859, .T. ) ;
#2895 = EDGE_CURVE ( 'NONE', #757, #343, #1226, .T. ) ;
#2896 = VECTOR ( 'NONE', #2621, 1000.000000000000000 ) ;
#2897 = DIRECTION ( 'NONE',  ( 0.000000000000000000, -1.000000000000000000, 0.000000000000000000 ) ) ;
#2898 = CARTESIAN_POINT ( 'NONE',  ( 22.39999999999999858, -5.000000000000000000, 33.64999999999999858 ) ) ;
#2899 = DIRECTION ( 'NONE',  ( 0.000000000000000000, -1.000000000000000000, 0.000000000000000000 ) ) ;
#2900 = EDGE_CURVE ( 'NONE', #604, #2352, #226, .T. ) ;
#2901 = ORIENTED_EDGE ( 'NONE', *, *, #3401, .T. ) ;
#2902 = ORIENTED_EDGE ( 'NONE', *, *, #2843, .F. ) ;
#2903 = CARTESIAN_POINT ( 'NONE',  ( -57.79999999999999716, -4.200000000000000178, 30.37500000000000000 ) ) ;
#2904 = DIRECTION ( 'NONE',  ( 1.000000000000000000, 0.000000000000000000, 0.000000000000000000 ) ) ;
#2905 = EDGE_CURVE ( 'NONE', #1202, #311, #3216, .T. ) ;
#2906 = EDGE_LOOP ( 'NONE', ( #729, #246, #3587, #420 ) ) ;
#2907 = CARTESIAN_POINT ( 'NONE',  ( -22.80000000000000071, -1.000000000000000000, -20.83666923472160093 ) ) ;
#2908 = EDGE_CURVE ( 'NONE', #3017, #3, #2220, .T. ) ;
#2909 = ORIENTED_EDGE ( 'NONE', *, *, #2876, .F. ) ;
#2910 = FACE_OUTER_BOUND ( 'NONE', #4025, .T. ) ;
#2911 = CARTESIAN_POINT ( 'NONE',  ( 69.20000000000000284, -5.000000000000000000, -33.64999999999999858 ) ) ;
#2912 = ORIENTED_EDGE ( 'NONE', *, *, #2447, .F. ) ;
#2913 = CARTESIAN_POINT ( 'NONE',  ( 64.60000000000000853, -5.000000000000000000, 28.32499999999999929 ) ) ;
#2914 = ADVANCED_FACE ( 'NONE', ( #1490 ), #3191, .F. ) ;
#2915 = EDGE_CURVE ( 'NONE', #3646, #71, #493, .T. ) ;
#2916 = DIRECTION ( 'NONE',  ( 0.000000000000000000, 0.000000000000000000, 1.000000000000000000 ) ) ;
#2917 = CARTESIAN_POINT ( 'NONE',  ( 47.00000000000000000, 0.000000000000000000, 0.000000000000000000 ) ) ;
#2918 = CARTESIAN_POINT ( 'NONE',  ( 60.00000000000000000, -5.000000000000000000, -26.27499999999999858 ) ) ;
#2919 = EDGE_LOOP ( 'NONE', ( #4006, #1420, #3976, #1913, #3217, #136, #4248, #2697, #4130, #4249, #4019, #2146 ) ) ;
#2920 = ORIENTED_EDGE ( 'NONE', *, *, #928, .F. ) ;
#2921 = CARTESIAN_POINT ( 'NONE',  ( 22.80000000000000071, -1.000000000000000000, -12.20000000000000107 ) ) ;
#2922 = DIRECTION ( 'NONE',  ( 0.000000000000000000, 1.000000000000000000, 0.000000000000000000 ) ) ;
#2923 = ORIENTED_EDGE ( 'NONE', *, *, #1, .F. ) ;
#2924 = CARTESIAN_POINT ( 'NONE',  ( -20.00000000000000000, -5.000000000000000000, -10.00000000000000000 ) ) ;
#2925 = ORIENTED_EDGE ( 'NONE', *, *, #2350, .T. ) ;
#2926 = DIRECTION ( 'NONE',  ( 0.000000000000000000, 0.000000000000000000, -1.000000000000000000 ) ) ;
#2927 = LINE ( 'NONE', #1366, #3146 ) ;
#2928 = EDGE_CURVE ( 'NONE', #2811, #1924, #1566, .T. ) ;
#2929 = CIRCLE ( 'NONE', #3905, 1.250000000000001110 ) ;
#2930 = ORIENTED_EDGE ( 'NONE', *, *, #1888, .T. ) ;
#2931 = ORIENTED_EDGE ( 'NONE', *, *, #3328, .T. ) ;
#2932 = DIRECTION ( 'NONE',  ( 0.000000000000000000, 0.000000000000000000, -1.000000000000000000 ) ) ;
#2933 = VECTOR ( 'NONE', #472, 1000.000000000000000 ) ;
#2934 = VECTOR ( 'NONE', #693, 1000.000000000000000 ) ;
#2935 = EDGE_CURVE ( 'NONE', #2107, #886, #3803, .T. ) ;
#2936 = CARTESIAN_POINT ( 'NONE',  ( -33.24651445326420429, -1.000000000000000000, -28.62500000000000000 ) ) ;
#2937 = VECTOR ( 'NONE', #1835, 1000.000000000000000 ) ;
#2938 = DIRECTION ( 'NONE',  ( 0.000000000000000000, 0.000000000000000000, -1.000000000000000000 ) ) ;
#2939 = DIRECTION ( 'NONE',  ( 0.000000000000000000, 0.000000000000000000, -1.000000000000000000 ) ) ;
#2940 = AXIS2_PLACEMENT_3D ( 'NONE', #456, #2489, #3151 ) ;
#2941 = VERTEX_POINT ( 'NONE', #2846 ) ;
#2942 = ORIENTED_EDGE ( 'NONE', *, *, #2410, .F. ) ;
#2943 = ORIENTED_EDGE ( 'NONE', *, *, #597, .F. ) ;
#2944 = CARTESIAN_POINT ( 'NONE',  ( -69.20000000000000284, -1.000000000000000000, 28.02500000000000213 ) ) ;
#2945 = VECTOR ( 'NONE', #2783, 1000.000000000000000 ) ;
#2946 = LINE ( 'NONE', #965, #1766 ) ;
#2947 = VECTOR ( 'NONE', #112, 1000.000000000000000 ) ;
#2948 = VECTOR ( 'NONE', #3490, 1000.000000000000000 ) ;
#2949 = CARTESIAN_POINT ( 'NONE',  ( -60.00000000000000000, -5.000000000000000000, 33.64999999999999858 ) ) ;
#2950 = VERTEX_POINT ( 'NONE', #1513 ) ;
#2951 = DIRECTION ( 'NONE',  ( 0.000000000000000000, 0.000000000000000000, -1.000000000000000000 ) ) ;
#2952 = VERTEX_POINT ( 'NONE', #3824 ) ;
#2953 = DIRECTION ( 'NONE',  ( 0.000000000000000000, 0.000000000000000000, -1.000000000000000000 ) ) ;
#2954 = CARTESIAN_POINT ( 'NONE',  ( -20.29999999999999716, -5.000000000000000000, -5.000000000000000000 ) ) ;
#2955 = VECTOR ( 'NONE', #147, 1000.000000000000000 ) ;
#2956 = EDGE_CURVE ( 'NONE', #737, #3744, #2317, .T. ) ;
#2957 = VERTEX_POINT ( 'NONE', #4193 ) ;
#2958 = AXIS2_PLACEMENT_3D ( 'NONE', #3756, #1744, #2001 ) ;
#2959 = VERTEX_POINT ( 'NONE', #3515 ) ;
#2960 = DIRECTION ( 'NONE',  ( 0.000000000000000000, -1.000000000000000000, 0.000000000000000000 ) ) ;
#2961 = VECTOR ( 'NONE', #1181, 1000.000000000000000 ) ;
#2962 = DIRECTION ( 'NONE',  ( -1.000000000000000000, 0.000000000000000000, 0.000000000000000000 ) ) ;
#2963 = PLANE ( 'NONE',  #1242 ) ;
#2964 = DIRECTION ( 'NONE',  ( 0.000000000000000000, 0.000000000000000000, -1.000000000000000000 ) ) ;
#2965 = CARTESIAN_POINT ( 'NONE',  ( 47.00000000000000000, -1.000000000000000000, -33.64999999999999858 ) ) ;
#2966 = VECTOR ( 'NONE', #2366, 1000.000000000000000 ) ;
#2967 = ORIENTED_EDGE ( 'NONE', *, *, #3949, .T. ) ;
#2968 = VERTEX_POINT ( 'NONE', #4125 ) ;
#2969 = LINE ( 'NONE', #1575, #4069 ) ;
#2970 = EDGE_CURVE ( 'NONE', #947, #534, #1969, .T. ) ;
#2971 = DIRECTION ( 'NONE',  ( 0.000000000000000000, 0.000000000000000000, 1.000000000000000000 ) ) ;
#2972 = EDGE_CURVE ( 'NONE', #2438, #2841, #167, .T. ) ;
#2973 = EDGE_CURVE ( 'NONE', #2201, #1292, #1698, .T. ) ;
#2974 = DIRECTION ( 'NONE',  ( 0.000000000000000000, -1.000000000000000000, 0.000000000000000000 ) ) ;
#2975 = ORIENTED_EDGE ( 'NONE', *, *, #928, .T. ) ;
#2976 = CARTESIAN_POINT ( 'NONE',  ( -69.20000000000000284, -5.000000000000000000, 28.64999999999999503 ) ) ;
#2977 = EDGE_LOOP ( 'NONE', ( #155, #3634, #2500, #3831 ) ) ;
#2978 = DIRECTION ( 'NONE',  ( -1.000000000000000000, 0.000000000000000000, 0.000000000000000000 ) ) ;
#2979 = DIRECTION ( 'NONE',  ( 0.000000000000000000, 0.000000000000000000, 1.000000000000000000 ) ) ;
#2980 = AXIS2_PLACEMENT_3D ( 'NONE', #3403, #3753, #789 ) ;
#2981 = ORIENTED_EDGE ( 'NONE', *, *, #1012, .T. ) ;
#2982 = ORIENTED_EDGE ( 'NONE', *, *, #3351, .F. ) ;
#2983 = CARTESIAN_POINT ( 'NONE',  ( -33.24651445326420429, -5.000000000000000000, 28.02500000000000213 ) ) ;
#2984 = AXIS2_PLACEMENT_3D ( 'NONE', #2062, #1376, #1440 ) ;
#2985 = DIRECTION ( 'NONE',  ( 0.000000000000000000, 0.000000000000000000, -1.000000000000000000 ) ) ;
#2986 = LINE ( 'NONE', #999, #1651 ) ;
#2987 = CARTESIAN_POINT ( 'NONE',  ( 20.60000000000000142, -1.000000000000000000, -10.00000000000000000 ) ) ;
#2988 = EDGE_CURVE ( 'NONE', #124, #921, #1250, .T. ) ;
#2989 = EDGE_CURVE ( 'NONE', #3179, #303, #869, .T. ) ;
#2990 = ORIENTED_EDGE ( 'NONE', *, *, #1465, .F. ) ;
#2991 = ORIENTED_EDGE ( 'NONE', *, *, #2642, .F. ) ;
#2992 = CARTESIAN_POINT ( 'NONE',  ( -18.19999999999999929, -5.000000000000000000, 23.00000000000000000 ) ) ;
#2993 = LINE ( 'NONE', #3580, #33 ) ;
#2994 = EDGE_CURVE ( 'NONE', #3542, #2161, #2993, .T. ) ;
#2995 = CARTESIAN_POINT ( 'NONE',  ( 64.60000000000000853, -5.000000000000000000, 28.32499999999999929 ) ) ;
#2996 = EDGE_LOOP ( 'NONE', ( #1167, #3693, #557, #3229 ) ) ;
#2997 = CARTESIAN_POINT ( 'NONE',  ( 64.60000000000000853, -1.000000000000000000, 28.32499999999999929 ) ) ;
#2998 = ORIENTED_EDGE ( 'NONE', *, *, #320, .T. ) ;
#2999 = DIRECTION ( 'NONE',  ( 0.000000000000000000, 0.000000000000000000, 1.000000000000000000 ) ) ;
#3000 = LINE ( 'NONE', #3274, #1700 ) ;
#3001 = ORIENTED_EDGE ( 'NONE', *, *, #2600, .F. ) ;
#3002 = ORIENTED_EDGE ( 'NONE', *, *, #1485, .F. ) ;
#3003 = CARTESIAN_POINT ( 'NONE',  ( 64.19999999999998863, 0.000000000000000000, 33.64999999999999858 ) ) ;
#3004 = VECTOR ( 'NONE', #1962, 1000.000000000000000 ) ;
#3005 = CIRCLE ( 'NONE', #938, 1.250000000000000222 ) ;
#3006 = CARTESIAN_POINT ( 'NONE',  ( -35.39999999999999858, -1.000000000000000000, -26.27499999999999858 ) ) ;
#3007 = FACE_OUTER_BOUND ( 'NONE', #2798, .T. ) ;
#3008 = DIRECTION ( 'NONE',  ( 0.000000000000000000, 1.000000000000000000, 0.000000000000000000 ) ) ;
#3009 = AXIS2_PLACEMENT_3D ( 'NONE', #3237, #569, #1897 ) ;
#3010 = VERTEX_POINT ( 'NONE', #1029 ) ;
#3011 = EDGE_CURVE ( 'NONE', #2888, #3820, #3005, .T. ) ;
#3012 = ORIENTED_EDGE ( 'NONE', *, *, #1876, .T. ) ;
#3013 = VERTEX_POINT ( 'NONE', #2281 ) ;
#3014 = PLANE ( 'NONE',  #1049 ) ;
#3015 = DIRECTION ( 'NONE',  ( 0.000000000000000000, 0.000000000000000000, -1.000000000000000000 ) ) ;
#3016 = CIRCLE ( 'NONE', #182, 1.250000000000000222 ) ;
#3017 = VERTEX_POINT ( 'NONE', #1676 ) ;
#3018 = FACE_OUTER_BOUND ( 'NONE', #3895, .T. ) ;
#3019 = ORIENTED_EDGE ( 'NONE', *, *, #603, .T. ) ;
#3020 = DIRECTION ( 'NONE',  ( -1.000000000000000000, 0.000000000000000000, 0.000000000000000000 ) ) ;
#3021 = DIRECTION ( 'NONE',  ( 0.000000000000000000, 0.000000000000000000, 1.000000000000000000 ) ) ;
#3022 = AXIS2_PLACEMENT_3D ( 'NONE', #1840, #3184, #3774 ) ;
#3023 = VECTOR ( 'NONE', #1295, 1000.000000000000000 ) ;
#3024 = EDGE_LOOP ( 'NONE', ( #1977, #72, #82, #3086, #800, #3946 ) ) ;
#3025 = EDGE_LOOP ( 'NONE', ( #2484, #945, #2184, #295 ) ) ;
#3026 = DIRECTION ( 'NONE',  ( 0.000000000000000000, 0.000000000000000000, 1.000000000000000000 ) ) ;
#3027 = AXIS2_PLACEMENT_3D ( 'NONE', #4244, #1241, #3221 ) ;
#3028 = CARTESIAN_POINT ( 'NONE',  ( -49.20000000000000284, -4.200000000000000178, 30.37500000000000000 ) ) ;
#3029 = EDGE_CURVE ( 'NONE', #2222, #2760, #4114, .T. ) ;
#3030 = CARTESIAN_POINT ( 'NONE',  ( -24.60000000000000142, -5.000000000000000000, 25.82499999999999929 ) ) ;
#3031 = CARTESIAN_POINT ( 'NONE',  ( -35.39999999999999858, -1.000000000000000000, -30.37500000000000000 ) ) ;
#3032 = CIRCLE ( 'NONE', #1171, 2.200000000000000622 ) ;
#3033 = ORIENTED_EDGE ( 'NONE', *, *, #4061, .T. ) ;
#3034 = ORIENTED_EDGE ( 'NONE', *, *, #50, .F. ) ;
#3035 = DIRECTION ( 'NONE',  ( 0.000000000000000000, -1.000000000000000000, 0.000000000000000000 ) ) ;
#3036 = DIRECTION ( 'NONE',  ( 1.000000000000000000, 0.000000000000000000, 0.000000000000000000 ) ) ;
#3037 = AXIS2_PLACEMENT_3D ( 'NONE', #3154, #3180, #2532 ) ;
#3038 = DIRECTION ( 'NONE',  ( 0.000000000000000000, -1.000000000000000000, 0.000000000000000000 ) ) ;
#3039 = ORIENTED_EDGE ( 'NONE', *, *, #197, .T. ) ;
#3040 = DIRECTION ( 'NONE',  ( 0.000000000000000000, 0.000000000000000000, 1.000000000000000000 ) ) ;
#3041 = ORIENTED_EDGE ( 'NONE', *, *, #798, .F. ) ;
#3042 = DIRECTION ( 'NONE',  ( 0.000000000000000000, -1.000000000000000000, 0.000000000000000000 ) ) ;
#3043 = LINE ( 'NONE', #1786, #939 ) ;
#3044 = EDGE_CURVE ( 'NONE', #1288, #2170, #2261, .T. ) ;
#3045 = CARTESIAN_POINT ( 'NONE',  ( 33.24651445326420429, -1.000000000000000000, 28.62500000000000000 ) ) ;
#3046 = ORIENTED_EDGE ( 'NONE', *, *, #1928, .F. ) ;
#3047 = DIRECTION ( 'NONE',  ( 0.000000000000000000, -1.000000000000000000, 0.000000000000000000 ) ) ;
#3048 = CYLINDRICAL_SURFACE ( 'NONE', #2063, 2.200000000000000622 ) ;
#3049 = VECTOR ( 'NONE', #577, 1000.000000000000000 ) ;
#3050 = LINE ( 'NONE', #3133, #1111 ) ;
#3051 = FACE_OUTER_BOUND ( 'NONE', #1433, .T. ) ;
#3052 = EDGE_CURVE ( 'NONE', #4260, #62, #1655, .T. ) ;
#3053 = ORIENTED_EDGE ( 'NONE', *, *, #2173, .T. ) ;
#3054 = APPLICATION_CONTEXT ( 'automotive_design' ) ;
#3055 = ORIENTED_EDGE ( 'NONE', *, *, #4059, .T. ) ;
#3056 = LINE ( 'NONE', #1028, #1669 ) ;
#3057 = LINE ( 'NONE', #1380, #2193 ) ;
#3058 = CARTESIAN_POINT ( 'NONE',  ( 20.29999999999999716, -5.000000000000000000, 6.250000000000000000 ) ) ;
#3059 = ORIENTED_EDGE ( 'NONE', *, *, #747, .T. ) ;
#3060 = CYLINDRICAL_SURFACE ( 'NONE', #481, 1.250000000000000222 ) ;
#3061 = EDGE_LOOP ( 'NONE', ( #854, #1197, #184, #2432, #3691, #2291, #3259, #1312, #792, #2113, #429, #93, #3046, #1784, #1937, #2017, #381, #3716, #3884, #2152, #4092, #1950, #1206, #1498, #1536, #4098, #3797, #3334, #4281, #2394, #4045, #45, #3135, #3408, #3937, #1010 ) ) ;
#3062 = CARTESIAN_POINT ( 'NONE',  ( -22.39999999999999858, -1.000000000000000000, -33.64999999999999858 ) ) ;
#3063 = FACE_OUTER_BOUND ( 'NONE', #1364, .T. ) ;
#3064 = ORIENTED_EDGE ( 'NONE', *, *, #4162, .T. ) ;
#3066 = EDGE_CURVE ( 'NONE', #4036, #600, #3279, .T. ) ;
#3065 = VERTEX_POINT ( 'NONE', #3316 ) ;
#3067 = CARTESIAN_POINT ( 'NONE',  ( -17.80000000000000071, -5.000000000000000000, -12.20000000000000107 ) ) ;
#3068 = CYLINDRICAL_SURFACE ( 'NONE', #3162, 2.200000000000000622 ) ;
#3069 = CARTESIAN_POINT ( 'NONE',  ( -47.00000000000000000, 0.000000000000000000, 0.000000000000000000 ) ) ;
#3070 = CARTESIAN_POINT ( 'NONE',  ( -22.39999999999999858, -5.000000000000000000, -23.00000000000000000 ) ) ;
#3071 = EDGE_CURVE ( 'NONE', #2178, #2637, #2946, .T. ) ;
#3072 = ADVANCED_FACE ( 'NONE', ( #3556 ), #685, .T. ) ;
#3073 = VECTOR ( 'NONE', #3977, 1000.000000000000000 ) ;
#3074 = EDGE_LOOP ( 'NONE', ( #778, #1238, #3333, #3019 ) ) ;
#3075 = CARTESIAN_POINT ( 'NONE',  ( 20.29999999999999716, -1.000000000000000000, -6.250000000000000000 ) ) ;
#3076 = AXIS2_PLACEMENT_3D ( 'NONE', #3927, #268, #640 ) ;
#3077 = ADVANCED_FACE ( 'NONE', ( #1952 ), #3948, .F. ) ;
#3078 = DIRECTION ( 'NONE',  ( 1.000000000000000000, 0.000000000000000000, 0.000000000000000000 ) ) ;
#3079 = ORIENTED_EDGE ( 'NONE', *, *, #3286, .F. ) ;
#3080 = CARTESIAN_POINT ( 'NONE',  ( 20.60000000000000142, -5.000000000000000000, 10.00000000000000000 ) ) ;
#3081 = VECTOR ( 'NONE', #3501, 1000.000000000000000 ) ;
#3082 = EDGE_LOOP ( 'NONE', ( #364, #1252, #4121, #690 ) ) ;
#3083 = CARTESIAN_POINT ( 'NONE',  ( 33.24651445326420429, -1.000000000000000000, 30.82500000000000284 ) ) ;
#3084 = DIRECTION ( 'NONE',  ( 0.000000000000000000, 0.000000000000000000, 1.000000000000000000 ) ) ;
#3085 = VECTOR ( 'NONE', #358, 1000.000000000000000 ) ;
#3086 = ORIENTED_EDGE ( 'NONE', *, *, #1945, .T. ) ;
#3087 = ORIENTED_EDGE ( 'NONE', *, *, #1542, .T. ) ;
#3088 = CARTESIAN_POINT ( 'NONE',  ( -69.20000000000000284, -5.000000000000000000, -28.64999999999999858 ) ) ;
#3089 = VECTOR ( 'NONE', #1785, 1000.000000000000000 ) ;
#3090 = EDGE_CURVE ( 'NONE', #448, #913, #385, .T. ) ;
#3091 = AXIS2_PLACEMENT_3D ( 'NONE', #2623, #2899, #2560 ) ;
#3092 = CARTESIAN_POINT ( 'NONE',  ( -69.20000000000000284, -1.000000000000000000, 28.64999999999999858 ) ) ;
#3093 = CARTESIAN_POINT ( 'NONE',  ( -33.24651445326420429, -4.200000000000000178, -30.37500000000000000 ) ) ;
#3094 = ADVANCED_FACE ( 'NONE', ( #2669 ), #621, .F. ) ;
#3095 = CARTESIAN_POINT ( 'NONE',  ( 17.80000000000000071, -5.000000000000000000, 12.20000000000000107 ) ) ;
#3096 = ORIENTED_EDGE ( 'NONE', *, *, #2659, .T. ) ;
#3097 = CARTESIAN_POINT ( 'NONE',  ( 20.60000000000000142, -5.000000000000000000, -20.83666923472160093 ) ) ;
#3098 = LINE ( 'NONE', #4100, #734 ) ;
#3099 = AXIS2_PLACEMENT_3D ( 'NONE', #2169, #154, #1222 ) ;
#3100 =( LENGTH_UNIT ( ) NAMED_UNIT ( * ) SI_UNIT ( .MILLI., .METRE. ) );
#3101 = ORIENTED_EDGE ( 'NONE', *, *, #1182, .T. ) ;
#3102 = DIRECTION ( 'NONE',  ( -8.673617379884029556E-16, 1.000000000000000000, 0.000000000000000000 ) ) ;
#3103 = VERTEX_POINT ( 'NONE', #3231 ) ;
#3104 = FACE_OUTER_BOUND ( 'NONE', #2556, .T. ) ;
#3105 = VECTOR ( 'NONE', #67, 1000.000000000000000 ) ;
#3106 = CARTESIAN_POINT ( 'NONE',  ( 64.60000000000000853, -5.000000000000000000, -27.07499999999999929 ) ) ;
#3107 = EDGE_CURVE ( 'NONE', #2337, #973, #2797, .T. ) ;
#3108 = EDGE_CURVE ( 'NONE', #564, #15, #1998, .T. ) ;
#3109 = VERTEX_POINT ( 'NONE', #2628 ) ;
#3110 = ORIENTED_EDGE ( 'NONE', *, *, #4029, .T. ) ;
#3111 = PLANE ( 'NONE',  #101 ) ;
#3112 = LINE ( 'NONE', #2833, #3497 ) ;
#3113 = CARTESIAN_POINT ( 'NONE',  ( -17.80000000000000071, -1.000000000000000000, -10.00000000000000000 ) ) ;
#3114 = CIRCLE ( 'NONE', #1259, 2.200000000000000622 ) ;
#3115 = LINE ( 'NONE', #3134, #2411 ) ;
#3116 = ORIENTED_EDGE ( 'NONE', *, *, #809, .T. ) ;
#3117 = CARTESIAN_POINT ( 'NONE',  ( -17.80000000000000071, -5.000000000000000000, 20.83666923472160093 ) ) ;
#3118 = CIRCLE ( 'NONE', #1260, 2.200000000000000622 ) ;
#3119 = DIRECTION ( 'NONE',  ( 0.000000000000000000, 0.000000000000000000, -1.000000000000000000 ) ) ;
#3120 = EDGE_CURVE ( 'NONE', #2561, #4161, #2647, .T. ) ;
#3121 = EDGE_LOOP ( 'NONE', ( #3907, #2780, #1477, #1961 ) ) ;
#3122 = FACE_BOUND ( 'NONE', #1511, .T. ) ;
#3123 = ORIENTED_EDGE ( 'NONE', *, *, #238, .T. ) ;
#3124 = PLANE ( 'NONE',  #1508 ) ;
#3125 = DIRECTION ( 'NONE',  ( 0.000000000000000000, -1.000000000000000000, 0.000000000000000000 ) ) ;
#3126 = EDGE_CURVE ( 'NONE', #3686, #1629, #2390, .T. ) ;
#3127 = DIRECTION ( 'NONE',  ( -1.000000000000000000, 0.000000000000000000, 0.000000000000000000 ) ) ;
#3128 = ORIENTED_EDGE ( 'NONE', *, *, #2131, .T. ) ;
#3129 = CARTESIAN_POINT ( 'NONE',  ( -18.19999999999999929, -5.000000000000000000, 23.00000000000000000 ) ) ;
#3130 = EDGE_CURVE ( 'NONE', #3534, #343, #4251, .T. ) ;
#3131 = FACE_OUTER_BOUND ( 'NONE', #9, .T. ) ;
#3132 = ORIENTED_EDGE ( 'NONE', *, *, #2659, .F. ) ;
#3133 = CARTESIAN_POINT ( 'NONE',  ( 20.29999999999999716, -5.000000000000000000, 6.250000000000000000 ) ) ;
#3134 = CARTESIAN_POINT ( 'NONE',  ( -47.00000000000000000, -4.200000000000000178, -26.27499999999999858 ) ) ;
#3135 = ORIENTED_EDGE ( 'NONE', *, *, #3459, .F. ) ;
#3136 = CARTESIAN_POINT ( 'NONE',  ( 24.60000000000000142, -1.000000000000000000, 30.82500000000000284 ) ) ;
#3137 = CYLINDRICAL_SURFACE ( 'NONE', #543, 2.200000000000000622 ) ;
#3138 = VECTOR ( 'NONE', #345, 1000.000000000000000 ) ;
#3139 = EDGE_CURVE ( 'NONE', #3017, #1890, #1006, .T. ) ;
#3140 = VECTOR ( 'NONE', #2546, 1000.000000000000000 ) ;
#3141 = VERTEX_POINT ( 'NONE', #2348 ) ;
#3142 = DIRECTION ( 'NONE',  ( -1.000000000000000000, -8.673617379884029556E-16, 0.000000000000000000 ) ) ;
#3143 = ORIENTED_EDGE ( 'NONE', *, *, #4059, .F. ) ;
#3144 = DIRECTION ( 'NONE',  ( 0.000000000000000000, 0.000000000000000000, 1.000000000000000000 ) ) ;
#3145 = CARTESIAN_POINT ( 'NONE',  ( -47.00000000000000000, -1.000000000000000000, 30.37500000000000000 ) ) ;
#3146 = VECTOR ( 'NONE', #3936, 1000.000000000000000 ) ;
#3147 = CARTESIAN_POINT ( 'NONE',  ( 35.39999999999999858, -1.000000000000000000, 26.27499999999999858 ) ) ;
#3148 = ORIENTED_EDGE ( 'NONE', *, *, #172, .T. ) ;
#3149 = DIRECTION ( 'NONE',  ( 1.000000000000000000, 0.000000000000000000, 2.859434301060669751E-16 ) ) ;
#3150 = LINE ( 'NONE', #253, #171 ) ;
#3151 = DIRECTION ( 'NONE',  ( -1.000000000000000000, 0.000000000000000000, 0.000000000000000000 ) ) ;
#3152 = ORIENTED_EDGE ( 'NONE', *, *, #2778, .T. ) ;
#3153 = CIRCLE ( 'NONE', #1223, 1.250000000000000222 ) ;
#3154 = CARTESIAN_POINT ( 'NONE',  ( -24.60000000000000142, -1.000000000000000000, 30.82500000000000284 ) ) ;
#3155 = AXIS2_PLACEMENT_3D ( 'NONE', #1034, #713, #2027 ) ;
#3156 = CIRCLE ( 'NONE', #1158, 5.000000000000000888 ) ;
#3157 = CIRCLE ( 'NONE', #3722, 2.200000000000000622 ) ;
#3158 = EDGE_CURVE ( 'NONE', #4169, #3613, #3098, .T. ) ;
#3159 = CARTESIAN_POINT ( 'NONE',  ( -20.29999999999999716, -5.000000000000000000, -3.750000000000000000 ) ) ;
#3160 = ORIENTED_EDGE ( 'NONE', *, *, #2806, .T. ) ;
#3161 = CARTESIAN_POINT ( 'NONE',  ( 17.80000000000000071, -5.000000000000000000, 20.83666923472160093 ) ) ;
#3162 = AXIS2_PLACEMENT_3D ( 'NONE', #767, #2079, #1437 ) ;
#3163 = DIRECTION ( 'NONE',  ( 0.000000000000000000, -1.000000000000000000, 0.000000000000000000 ) ) ;
#3164 = VECTOR ( 'NONE', #664, 1000.000000000000000 ) ;
#3165 = ORIENTED_EDGE ( 'NONE', *, *, #2702, .F. ) ;
#3166 = DIRECTION ( 'NONE',  ( 0.000000000000000000, -1.000000000000000000, 0.000000000000000000 ) ) ;
#3167 = EDGE_CURVE ( 'NONE', #3841, #2952, #3754, .T. ) ;
#3168 = ORIENTED_EDGE ( 'NONE', *, *, #241, .F. ) ;
#3169 = CARTESIAN_POINT ( 'NONE',  ( -20.60000000000000142, -5.000000000000000000, -10.00000000000000000 ) ) ;
#3170 = DIRECTION ( 'NONE',  ( 0.000000000000000000, -1.000000000000000000, 0.000000000000000000 ) ) ;
#3171 = CIRCLE ( 'NONE', #3099, 2.200000000000000622 ) ;
#3172 = EDGE_LOOP ( 'NONE', ( #3938, #815, #931, #1808 ) ) ;
#3173 = DIRECTION ( 'NONE',  ( -1.000000000000000000, 0.000000000000000000, -1.026463595252547964E-16 ) ) ;
#3174 = ORIENTED_EDGE ( 'NONE', *, *, #2488, .F. ) ;
#3175 = FACE_OUTER_BOUND ( 'NONE', #4174, .T. ) ;
#3176 = EDGE_CURVE ( 'NONE', #2161, #2170, #3574, .T. ) ;
#3177 = CARTESIAN_POINT ( 'NONE',  ( -24.60000000000000142, -5.000000000000000000, -30.82500000000000284 ) ) ;
#3178 = DIRECTION ( 'NONE',  ( 1.000000000000000000, 0.000000000000000000, 0.000000000000000000 ) ) ;
#3179 = VERTEX_POINT ( 'NONE', #133 ) ;
#3180 = DIRECTION ( 'NONE',  ( 0.000000000000000000, 1.000000000000000000, 0.000000000000000000 ) ) ;
#3181 = DIRECTION ( 'NONE',  ( 0.000000000000000000, 0.000000000000000000, -1.000000000000000000 ) ) ;
#3182 = ORIENTED_EDGE ( 'NONE', *, *, #1596, .F. ) ;
#3183 = CARTESIAN_POINT ( 'NONE',  ( -33.24651445326420429, -1.000000000000000000, 30.82500000000000284 ) ) ;
#3184 = DIRECTION ( 'NONE',  ( 0.000000000000000000, -1.000000000000000000, 0.000000000000000000 ) ) ;
#3185 = AXIS2_PLACEMENT_3D ( 'NONE', #1178, #2818, #4141 ) ;
#3186 = VERTEX_POINT ( 'NONE', #2105 ) ;
#3187 = FACE_BOUND ( 'NONE', #2723, .T. ) ;
#3188 = AXIS2_PLACEMENT_3D ( 'NONE', #3807, #844, #588 ) ;
#3189 = ORIENTED_EDGE ( 'NONE', *, *, #2759, .T. ) ;
#3190 = CARTESIAN_POINT ( 'NONE',  ( -22.39999999999999858, -1.000000000000000000, -28.02500000000000213 ) ) ;
#3191 = CYLINDRICAL_SURFACE ( 'NONE', #4050, 1.250000000000000222 ) ;
#3192 = ORIENTED_EDGE ( 'NONE', *, *, #324, .F. ) ;
#3193 = CARTESIAN_POINT ( 'NONE',  ( -33.24651445326420429, -5.000000000000000000, -25.82499999999999929 ) ) ;
#3194 = ORIENTED_EDGE ( 'NONE', *, *, #3929, .T. ) ;
#3195 = FACE_BOUND ( 'NONE', #1707, .T. ) ;
#3196 = LINE ( 'NONE', #2159, #2572 ) ;
#3197 = ADVANCED_FACE ( 'NONE', ( #1115 ), #2391, .F. ) ;
#3198 = CARTESIAN_POINT ( 'NONE',  ( 22.39999999999999858, -5.000000000000000000, 28.02500000000000213 ) ) ;
#3199 = EDGE_LOOP ( 'NONE', ( #2981, #572, #3636, #4194 ) ) ;
#3200 = DIRECTION ( 'NONE',  ( 0.000000000000000000, 0.000000000000000000, -1.000000000000000000 ) ) ;
#3201 = CARTESIAN_POINT ( 'NONE',  ( -33.24651445326420429, -1.000000000000000000, -28.02500000000000213 ) ) ;
#3202 = DIRECTION ( 'NONE',  ( 0.000000000000000000, 0.000000000000000000, -1.000000000000000000 ) ) ;
#3203 = EDGE_CURVE ( 'NONE', #748, #203, #3156, .T. ) ;
#3204 = DIRECTION ( 'NONE',  ( 0.000000000000000000, -1.000000000000000000, 0.000000000000000000 ) ) ;
#3205 = ORIENTED_EDGE ( 'NONE', *, *, #3120, .F. ) ;
#3206 = CARTESIAN_POINT ( 'NONE',  ( -22.39999999999999858, -1.000000000000000000, -23.00000000000000000 ) ) ;
#3207 = EDGE_CURVE ( 'NONE', #2098, #1918, #1644, .T. ) ;
#3208 = ORIENTED_EDGE ( 'NONE', *, *, #148, .T. ) ;
#3209 = CARTESIAN_POINT ( 'NONE',  ( -35.39999999999999858, -5.000000000000000000, 26.27499999999999858 ) ) ;
#3210 = DIRECTION ( 'NONE',  ( 1.000000000000000000, 0.000000000000000000, 0.000000000000000000 ) ) ;
#3211 = ORIENTED_EDGE ( 'NONE', *, *, #849, .F. ) ;
#3212 = CARTESIAN_POINT ( 'NONE',  ( -24.60000000000000142, -5.000000000000000000, 28.02500000000000213 ) ) ;
#3213 = ORIENTED_EDGE ( 'NONE', *, *, #4126, .T. ) ;
#3214 = FACE_BOUND ( 'NONE', #2567, .T. ) ;
#3215 = CARTESIAN_POINT ( 'NONE',  ( -33.24651445326420429, -5.000000000000000000, 28.62500000000000000 ) ) ;
#3216 = CIRCLE ( 'NONE', #1902, 5.000000000000000888 ) ;
#3217 = ORIENTED_EDGE ( 'NONE', *, *, #3746, .F. ) ;
#3218 = FACE_OUTER_BOUND ( 'NONE', #2649, .T. ) ;
#3219 = EDGE_CURVE ( 'NONE', #921, #3325, #790, .T. ) ;
#3220 = CIRCLE ( 'NONE', #1836, 2.200000000000000622 ) ;
#3221 = DIRECTION ( 'NONE',  ( 0.000000000000000000, 0.000000000000000000, -1.000000000000000000 ) ) ;
#3222 = LINE ( 'NONE', #1589, #216 ) ;
#3223 = EDGE_CURVE ( 'NONE', #2710, #140, #1444, .T. ) ;
#3224 = CARTESIAN_POINT ( 'NONE',  ( -20.60000000000000142, -5.000000000000000000, -10.00000000000000000 ) ) ;
#3225 = VECTOR ( 'NONE', #1968, 1000.000000000000000 ) ;
#3226 = AXIS2_PLACEMENT_3D ( 'NONE', #3273, #3300, #312 ) ;
#3227 = VECTOR ( 'NONE', #3919, 1000.000000000000000 ) ;
#3228 = ORIENTED_EDGE ( 'NONE', *, *, #1168, .T. ) ;
#3229 = ORIENTED_EDGE ( 'NONE', *, *, #2362, .T. ) ;
#3230 = DIRECTION ( 'NONE',  ( -1.000000000000000000, 1.566766145210264898E-18, 0.000000000000000000 ) ) ;
#3231 = CARTESIAN_POINT ( 'NONE',  ( 22.39999999999999858, -5.000000000000000000, 23.00000000000000000 ) ) ;
#3232 = ORIENTED_EDGE ( 'NONE', *, *, #1748, .F. ) ;
#3233 = DIRECTION ( 'NONE',  ( 0.000000000000000000, 0.000000000000000000, 1.000000000000000000 ) ) ;
#3234 = EDGE_LOOP ( 'NONE', ( #712, #2380, #3079, #4001 ) ) ;
#3235 = DIRECTION ( 'NONE',  ( 0.000000000000000000, 0.000000000000000000, -1.000000000000000000 ) ) ;
#3236 = VECTOR ( 'NONE', #2951, 1000.000000000000000 ) ;
#3237 = CARTESIAN_POINT ( 'NONE',  ( 20.29999999999999716, -5.000000000000000000, 5.000000000000000000 ) ) ;
#3238 = EDGE_CURVE ( 'NONE', #2614, #3290, #1303, .T. ) ;
#3239 = ORIENTED_EDGE ( 'NONE', *, *, #2445, .F. ) ;
#3240 = LINE ( 'NONE', #2251, #1659 ) ;
#3241 = CYLINDRICAL_SURFACE ( 'NONE', #176, 2.200000000000000622 ) ;
#3242 = CARTESIAN_POINT ( 'NONE',  ( -57.79999999999999716, -2.000000000000000000, 26.27499999999999858 ) ) ;
#3243 = FACE_OUTER_BOUND ( 'NONE', #2608, .T. ) ;
#3244 = ADVANCED_FACE ( 'NONE', ( #2069 ), #772, .F. ) ;
#3245 = ORIENTED_EDGE ( 'NONE', *, *, #164, .F. ) ;
#3246 = ORIENTED_EDGE ( 'NONE', *, *, #4166, .F. ) ;
#3247 = CARTESIAN_POINT ( 'NONE',  ( 20.00000000000000000, -1.000000000000000000, -10.00000000000000000 ) ) ;
#3248 = CARTESIAN_POINT ( 'NONE',  ( -33.24651445326420429, -5.000000000000000000, -30.82500000000000284 ) ) ;
#3249 = EDGE_CURVE ( 'NONE', #4072, #3969, #3057, .T. ) ;
#3250 = CIRCLE ( 'NONE', #1944, 2.200000000000000622 ) ;
#3251 = ORIENTED_EDGE ( 'NONE', *, *, #2915, .T. ) ;
#3252 = FACE_OUTER_BOUND ( 'NONE', #842, .T. ) ;
#3253 = ORIENTED_EDGE ( 'NONE', *, *, #802, .T. ) ;
#3254 = CARTESIAN_POINT ( 'NONE',  ( -20.60000000000000142, -1.000000000000000000, 10.00000000000000000 ) ) ;
#3255 = MANIFOLD_SOLID_BREP ( 'NONE', #1855 ) ;
#3256 = CARTESIAN_POINT ( 'NONE',  ( 0.000000000000000000, -1.000000000000000000, 0.000000000000000000 ) ) ;
#3257 = EDGE_CURVE ( 'NONE', #559, #3412, #443, .T. ) ;
#3258 = ORIENTED_EDGE ( 'NONE', *, *, #668, .F. ) ;
#3259 = ORIENTED_EDGE ( 'NONE', *, *, #3415, .F. ) ;
#3260 = LINE ( 'NONE', #2031, #4047 ) ;
#3261 = CARTESIAN_POINT ( 'NONE',  ( 60.00000000000000000, -1.000000000000000000, 33.64999999999999858 ) ) ;
#3262 = CARTESIAN_POINT ( 'NONE',  ( 24.60000000000000142, -5.000000000000000000, 28.02500000000000213 ) ) ;
#3263 = CARTESIAN_POINT ( 'NONE',  ( 22.39999999999999858, -1.000000000000000000, -30.82500000000000284 ) ) ;
#3264 = VERTEX_POINT ( 'NONE', #1741 ) ;
#3265 = ORIENTED_EDGE ( 'NONE', *, *, #2928, .F. ) ;
#3266 = CARTESIAN_POINT ( 'NONE',  ( 0.000000000000000000, 0.000000000000000000, 33.64999999999999858 ) ) ;
#3267 = DIRECTION ( 'NONE',  ( 0.000000000000000000, -1.000000000000000000, 0.000000000000000000 ) ) ;
#3268 = EDGE_CURVE ( 'NONE', #4227, #1400, #327, .T. ) ;
#3269 = DIRECTION ( 'NONE',  ( 0.000000000000000000, 0.000000000000000000, -1.000000000000000000 ) ) ;
#3270 = ORIENTED_EDGE ( 'NONE', *, *, #2192, .T. ) ;
#3271 = LINE ( 'NONE', #310, #960 ) ;
#3272 = VERTEX_POINT ( 'NONE', #3509 ) ;
#3273 = CARTESIAN_POINT ( 'NONE',  ( 64.19999999999998863, 2.000000000000000000, -28.65000000000000568 ) ) ;
#3274 = CARTESIAN_POINT ( 'NONE',  ( 60.00000000000000000, -4.200000000000000178, -26.27499999999999858 ) ) ;
#3275 = VECTOR ( 'NONE', #2382, 1000.000000000000000 ) ;
#3276 = ORIENTED_EDGE ( 'NONE', *, *, #702, .F. ) ;
#3277 = ORIENTED_EDGE ( 'NONE', *, *, #3943, .T. ) ;
#3278 = DIRECTION ( 'NONE',  ( 0.000000000000000000, 1.000000000000000000, 0.000000000000000000 ) ) ;
#3279 = CIRCLE ( 'NONE', #2527, 2.200000000000000622 ) ;
#3280 = AXIS2_PLACEMENT_3D ( 'NONE', #2588, #992, #13 ) ;
#3281 = EDGE_CURVE ( 'NONE', #2369, #3964, #4185, .T. ) ;
#3282 = CARTESIAN_POINT ( 'NONE',  ( -20.60000000000000142, -1.000000000000000000, -20.83666923472160093 ) ) ;
#3283 = FACE_OUTER_BOUND ( 'NONE', #35, .T. ) ;
#3284 = CARTESIAN_POINT ( 'NONE',  ( 60.00000000000000000, -5.000000000000000000, 26.27499999999999858 ) ) ;
#3285 = DIRECTION ( 'NONE',  ( 0.000000000000000000, 0.000000000000000000, -1.000000000000000000 ) ) ;
#3286 = EDGE_CURVE ( 'NONE', #967, #1932, #121, .T. ) ;
#3287 = ADVANCED_FACE ( 'NONE', ( #875 ), #3137, .F. ) ;
#3288 = CIRCLE ( 'NONE', #3917, 2.200000000000000622 ) ;
#3289 = ORIENTED_EDGE ( 'NONE', *, *, #1690, .F. ) ;
#3290 = VERTEX_POINT ( 'NONE', #2215 ) ;
#3291 = EDGE_LOOP ( 'NONE', ( #1979, #3059, #4123, #1702 ) ) ;
#3292 = DIRECTION ( 'NONE',  ( 0.000000000000000000, 1.000000000000000000, 0.000000000000000000 ) ) ;
#3293 = DIRECTION ( 'NONE',  ( 1.000000000000000000, 0.000000000000000000, 0.000000000000000000 ) ) ;
#3294 = CIRCLE ( 'NONE', #3091, 1.250000000000000222 ) ;
#3295 = AXIS2_PLACEMENT_3D ( 'NONE', #2301, #1951, #1594 ) ;
#3296 = LINE ( 'NONE', #2648, #2118 ) ;
#3297 = ORIENTED_EDGE ( 'NONE', *, *, #2989, .F. ) ;
#3298 = LINE ( 'NONE', #1342, #3164 ) ;
#3299 = ORIENTED_EDGE ( 'NONE', *, *, #3071, .F. ) ;
#3300 = DIRECTION ( 'NONE',  ( 0.000000000000000000, 1.000000000000000000, 0.000000000000000000 ) ) ;
#3301 = DIRECTION ( 'NONE',  ( 0.000000000000000000, -1.000000000000000000, 0.000000000000000000 ) ) ;
#3302 = ORIENTED_EDGE ( 'NONE', *, *, #3238, .T. ) ;
#3304 = EDGE_CURVE ( 'NONE', #1941, #3013, #3922, .T. ) ;
#3303 = AXIS2_PLACEMENT_3D ( 'NONE', #1894, #2176, #909 ) ;
#3305 = ORIENTED_EDGE ( 'NONE', *, *, #3343, .F. ) ;
#3306 = CARTESIAN_POINT ( 'NONE',  ( -20.60000000000000142, -5.000000000000000000, 20.83666923472160093 ) ) ;
#3307 = ADVANCED_FACE ( 'NONE', ( #3837 ), #151, .F. ) ;
#3308 = AXIS2_PLACEMENT_3D ( 'NONE', #2543, #3166, #3449 ) ;
#3309 = PLANE ( 'NONE',  #2269 ) ;
#3310 = DIRECTION ( 'NONE',  ( 0.000000000000000000, 0.000000000000000000, -1.000000000000000000 ) ) ;
#3311 = CARTESIAN_POINT ( 'NONE',  ( -22.39999999999999858, -1.000000000000000000, 28.02500000000000213 ) ) ;
#3312 = ORIENTED_EDGE ( 'NONE', *, *, #3257, .T. ) ;
#3313 = ORIENTED_EDGE ( 'NONE', *, *, #3607, .T. ) ;
#3314 = ORIENTED_EDGE ( 'NONE', *, *, #1625, .T. ) ;
#3315 = LINE ( 'NONE', #943, #1714 ) ;
#3316 = CARTESIAN_POINT ( 'NONE',  ( 57.79999999999999716, -4.200000000000000178, 26.27499999999999858 ) ) ;
#3317 = DIRECTION ( 'NONE',  ( 0.000000000000000000, -1.000000000000000000, 0.000000000000000000 ) ) ;
#3318 = ORIENTED_EDGE ( 'NONE', *, *, #4275, .F. ) ;
#3319 = FACE_OUTER_BOUND ( 'NONE', #266, .T. ) ;
#3320 = ORIENTED_EDGE ( 'NONE', *, *, #1218, .T. ) ;
#3321 = CARTESIAN_POINT ( 'NONE',  ( -64.60000000000000853, -1.000000000000000000, -28.32499999999999929 ) ) ;
#3322 = CARTESIAN_POINT ( 'NONE',  ( 20.60000000000000142, -5.000000000000000000, -12.20000000000000107 ) ) ;
#3323 = AXIS2_PLACEMENT_3D ( 'NONE', #3161, #1219, #219 ) ;
#3324 = ORIENTED_EDGE ( 'NONE', *, *, #1398, .T. ) ;
#3325 = VERTEX_POINT ( 'NONE', #2167 ) ;
#3326 = CARTESIAN_POINT ( 'NONE',  ( 22.39999999999999858, -1.000000000000000000, -33.64999999999999858 ) ) ;
#3327 = AXIS2_PLACEMENT_3D ( 'NONE', #1190, #930, #862 ) ;
#3328 = EDGE_CURVE ( 'NONE', #2352, #3325, #2406, .T. ) ;
#3329 = DIRECTION ( 'NONE',  ( 0.000000000000000000, 1.000000000000000000, 0.000000000000000000 ) ) ;
#3330 = CARTESIAN_POINT ( 'NONE',  ( -22.39999999999999858, -5.000000000000000000, 25.82499999999999929 ) ) ;
#3331 = DIRECTION ( 'NONE',  ( 0.000000000000000000, -1.000000000000000000, 0.000000000000000000 ) ) ;
#3332 = ORIENTED_EDGE ( 'NONE', *, *, #2400, .F. ) ;
#3333 = ORIENTED_EDGE ( 'NONE', *, *, #1089, .T. ) ;
#3334 = ORIENTED_EDGE ( 'NONE', *, *, #2492, .T. ) ;
#3335 = DIRECTION ( 'NONE',  ( 0.000000000000000000, 0.000000000000000000, 1.000000000000000000 ) ) ;
#3336 = DIRECTION ( 'NONE',  ( 0.000000000000000000, 1.000000000000000000, 0.000000000000000000 ) ) ;
#3337 = DIRECTION ( 'NONE',  ( 0.000000000000000000, 0.000000000000000000, 1.000000000000000000 ) ) ;
#3338 = ORIENTED_EDGE ( 'NONE', *, *, #4082, .T. ) ;
#3339 = FACE_OUTER_BOUND ( 'NONE', #302, .T. ) ;
#3340 = ORIENTED_EDGE ( 'NONE', *, *, #107, .F. ) ;
#3341 = CARTESIAN_POINT ( 'NONE',  ( 30.00000000000000000, -1.000000000000000000, -10.00000000000000000 ) ) ;
#3342 = CARTESIAN_POINT ( 'NONE',  ( -60.00000000000000000, -1.000000000000000000, 30.37500000000000000 ) ) ;
#3343 = EDGE_CURVE ( 'NONE', #3487, #1530, #3861, .T. ) ;
#3344 = DIRECTION ( 'NONE',  ( 0.000000000000000000, 0.000000000000000000, -1.000000000000000000 ) ) ;
#3345 = ORIENTED_EDGE ( 'NONE', *, *, #612, .F. ) ;
#3346 = CARTESIAN_POINT ( 'NONE',  ( -22.39999999999999858, -1.000000000000000000, 28.62500000000000000 ) ) ;
#3347 = ORIENTED_EDGE ( 'NONE', *, *, #1778, .T. ) ;
#3348 = VECTOR ( 'NONE', #512, 1000.000000000000000 ) ;
#3349 = CARTESIAN_POINT ( 'NONE',  ( 47.00000000000000000, -4.200000000000000178, 26.27499999999999858 ) ) ;
#3350 = LINE ( 'NONE', #3206, #3105 ) ;
#3351 = EDGE_CURVE ( 'NONE', #3613, #757, #3639, .T. ) ;
#3352 = DIRECTION ( 'NONE',  ( 0.000000000000000000, 1.000000000000000000, 0.000000000000000000 ) ) ;
#3353 = VECTOR ( 'NONE', #3875, 1000.000000000000000 ) ;
#3354 = EDGE_LOOP ( 'NONE', ( #2722, #374, #3901, #3876 ) ) ;
#3355 = EDGE_CURVE ( 'NONE', #1642, #2107, #187, .T. ) ;
#3356 = ORIENTED_EDGE ( 'NONE', *, *, #3661, .F. ) ;
#3357 = DIRECTION ( 'NONE',  ( 0.000000000000000000, 1.000000000000000000, 0.000000000000000000 ) ) ;
#3358 = CIRCLE ( 'NONE', #2819, 2.200000000000000622 ) ;
#3359 = AXIS2_PLACEMENT_3D ( 'NONE', #1976, #1007, #2974 ) ;
#3360 =( NAMED_UNIT ( * ) PLANE_ANGLE_UNIT ( ) SI_UNIT ( $, .RADIAN. ) );
#3361 = AXIS2_PLACEMENT_3D ( 'NONE', #2889, #252, #4224 ) ;
#3362 = ORIENTED_EDGE ( 'NONE', *, *, #766, .F. ) ;
#3363 = CARTESIAN_POINT ( 'NONE',  ( 22.39999999999999858, -1.000000000000000000, -28.02500000000000213 ) ) ;
#3364 = ORIENTED_EDGE ( 'NONE', *, *, #1663, .T. ) ;
#3365 = LINE ( 'NONE', #408, #2604 ) ;
#3366 = DIRECTION ( 'NONE',  ( 0.000000000000000000, -1.000000000000000000, 0.000000000000000000 ) ) ;
#3367 = AXIS2_PLACEMENT_3D ( 'NONE', #2757, #726, #2020 ) ;
#3368 = EDGE_CURVE ( 'NONE', #2786, #1336, #1155, .T. ) ;
#3369 = VECTOR ( 'NONE', #2458, 1000.000000000000000 ) ;
#3370 = LINE ( 'NONE', #1731, #1103 ) ;
#3371 = ORIENTED_EDGE ( 'NONE', *, *, #1815, .T. ) ;
#3372 = LINE ( 'NONE', #1393, #2589 ) ;
#3373 = VECTOR ( 'NONE', #2033, 1000.000000000000000 ) ;
#3374 = ADVANCED_FACE ( 'NONE', ( #2878 ), #3464, .F. ) ;
#3375 = CARTESIAN_POINT ( 'NONE',  ( -60.00000000000000000, -1.000000000000000000, -26.27499999999999858 ) ) ;
#3376 = CARTESIAN_POINT ( 'NONE',  ( -47.00000000000000000, -2.000000000000000000, -26.27499999999999858 ) ) ;
#3377 = FACE_OUTER_BOUND ( 'NONE', #1419, .T. ) ;
#3378 = VECTOR ( 'NONE', #885, 1000.000000000000000 ) ;
#3379 = ORIENTED_EDGE ( 'NONE', *, *, #293, .F. ) ;
#3380 = EDGE_LOOP ( 'NONE', ( #817, #3520, #3733, #719 ) ) ;
#3381 = ORIENTED_EDGE ( 'NONE', *, *, #3760, .T. ) ;
#3382 = DIRECTION ( 'NONE',  ( 0.000000000000000000, 1.000000000000000000, 4.336808689942020891E-15 ) ) ;
#3383 = CARTESIAN_POINT ( 'NONE',  ( -22.80000000000000071, -5.000000000000000000, -12.20000000000000107 ) ) ;
#3384 = VECTOR ( 'NONE', #4052, 1000.000000000000000 ) ;
#3385 = EDGE_CURVE ( 'NONE', #470, #3465, #1818, .T. ) ;
#3386 = CARTESIAN_POINT ( 'NONE',  ( -17.80000000000000071, -1.000000000000000000, -10.00000000000000000 ) ) ;
#3387 = VERTEX_POINT ( 'NONE', #1528 ) ;
#3388 = CARTESIAN_POINT ( 'NONE',  ( -64.60000000000000853, -1.000000000000000000, 29.57499999999999929 ) ) ;
#3389 = VERTEX_POINT ( 'NONE', #200 ) ;
#3390 = FACE_OUTER_BOUND ( 'NONE', #1177, .T. ) ;
#3391 = DIRECTION ( 'NONE',  ( 0.000000000000000000, 0.000000000000000000, -1.000000000000000000 ) ) ;
#3392 = ORIENTED_EDGE ( 'NONE', *, *, #2591, .F. ) ;
#3393 = VERTEX_POINT ( 'NONE', #2860 ) ;
#3394 = CARTESIAN_POINT ( 'NONE',  ( 60.00000000000000000, -5.000000000000000000, -33.64999999999999858 ) ) ;
#3395 = EDGE_CURVE ( 'NONE', #1584, #276, #2839, .T. ) ;
#3396 = VECTOR ( 'NONE', #111, 1000.000000000000000 ) ;
#3397 = CARTESIAN_POINT ( 'NONE',  ( -20.60000000000000142, -5.000000000000000000, 10.00000000000000000 ) ) ;
#3398 = VECTOR ( 'NONE', #3008, 1000.000000000000000 ) ;
#3399 = CARTESIAN_POINT ( 'NONE',  ( -24.60000000000000142, -1.000000000000000000, 25.82499999999999929 ) ) ;
#3400 = FACE_OUTER_BOUND ( 'NONE', #1368, .T. ) ;
#3401 = EDGE_CURVE ( 'NONE', #3845, #1482, #4142, .T. ) ;
#3402 = ORIENTED_EDGE ( 'NONE', *, *, #102, .T. ) ;
#3403 = CARTESIAN_POINT ( 'NONE',  ( -33.24651445326420429, -1.000000000000000000, 28.62500000000000000 ) ) ;
#3404 = DIRECTION ( 'NONE',  ( 1.000000000000000000, 2.306813132947884738E-17, 0.000000000000000000 ) ) ;
#3405 = LINE ( 'NONE', #445, #113 ) ;
#3406 = ORIENTED_EDGE ( 'NONE', *, *, #1112, .F. ) ;
#3407 = CARTESIAN_POINT ( 'NONE',  ( -20.60000000000000142, -5.000000000000000000, 10.00000000000000000 ) ) ;
#3408 = ORIENTED_EDGE ( 'NONE', *, *, #1398, .F. ) ;
#3409 = CARTESIAN_POINT ( 'NONE',  ( 60.00000000000000000, -2.000000000000000000, 0.000000000000000000 ) ) ;
#3410 = DIRECTION ( 'NONE',  ( 0.000000000000000000, -1.000000000000000000, 0.000000000000000000 ) ) ;
#3411 = EDGE_CURVE ( 'NONE', #3662, #3, #2540, .T. ) ;
#3412 = VERTEX_POINT ( 'NONE', #1885 ) ;
#3413 = ORIENTED_EDGE ( 'NONE', *, *, #1602, .T. ) ;
#3414 = DIRECTION ( 'NONE',  ( -6.904372043688789759E-16, 0.000000000000000000, 1.000000000000000000 ) ) ;
#3415 = EDGE_CURVE ( 'NONE', #2264, #4055, #1570, .T. ) ;
#3416 = CARTESIAN_POINT ( 'NONE',  ( -22.39999999999999858, -5.000000000000000000, -25.82499999999999929 ) ) ;
#3417 = LINE ( 'NONE', #3093, #2487 ) ;
#3418 = FACE_OUTER_BOUND ( 'NONE', #1833, .T. ) ;
#3419 = VERTEX_POINT ( 'NONE', #487 ) ;
#3420 = CYLINDRICAL_SURFACE ( 'NONE', #2840, 1.250000000000000222 ) ;
#3421 = AXIS2_PLACEMENT_3D ( 'NONE', #2502, #157, #4171 ) ;
#3422 = CARTESIAN_POINT ( 'NONE',  ( -49.20000000000000284, -2.000000000000000000, 26.27499999999999858 ) ) ;
#3423 = ADVANCED_FACE ( 'NONE', ( #263 ), #2297, .T. ) ;
#3424 =( NAMED_UNIT ( * ) SI_UNIT ( $, .STERADIAN. ) SOLID_ANGLE_UNIT ( ) );
#3425 = ORIENTED_EDGE ( 'NONE', *, *, #444, .T. ) ;
#3426 = PLANE ( 'NONE',  #4285 ) ;
#3427 = PRODUCT_DEFINITION_CONTEXT ( 'detailed design', #3054, 'design' ) ;
#3428 = EDGE_LOOP ( 'NONE', ( #4167, #4144 ) ) ;
#3429 = DIRECTION ( 'NONE',  ( 0.000000000000000000, 0.000000000000000000, 1.000000000000000000 ) ) ;
#3430 = LINE ( 'NONE', #2765, #2461 ) ;
#3431 = ORIENTED_EDGE ( 'NONE', *, *, #702, .T. ) ;
#3432 = ORIENTED_EDGE ( 'NONE', *, *, #2803, .F. ) ;
#3433 = FACE_BOUND ( 'NONE', #2665, .T. ) ;
#3434 = VECTOR ( 'NONE', #1265, 1000.000000000000000 ) ;
#3435 = CIRCLE ( 'NONE', #396, 2.200000000000000622 ) ;
#3436 = EDGE_CURVE ( 'NONE', #1065, #2834, #3786, .T. ) ;
#3437 = CIRCLE ( 'NONE', #3710, 1.250000000000000222 ) ;
#3438 = CARTESIAN_POINT ( 'NONE',  ( -69.20000000000000284, -1.000000000000000000, 33.64999999999999858 ) ) ;
#3439 = CARTESIAN_POINT ( 'NONE',  ( -47.00000000000000000, -2.000000000000000000, 0.000000000000000000 ) ) ;
#3440 = EDGE_CURVE ( 'NONE', #2699, #448, #2256, .T. ) ;
#3441 = DIRECTION ( 'NONE',  ( 0.000000000000000000, -1.000000000000000000, 0.000000000000000000 ) ) ;
#3442 = EDGE_LOOP ( 'NONE', ( #656, #877, #1685, #770 ) ) ;
#3443 = AXIS2_PLACEMENT_3D ( 'NONE', #1726, #2674, #2718 ) ;
#3444 = DIRECTION ( 'NONE',  ( 0.000000000000000000, 0.000000000000000000, -1.000000000000000000 ) ) ;
#3445 = EDGE_CURVE ( 'NONE', #2645, #62, #3294, .T. ) ;
#3446 = CARTESIAN_POINT ( 'NONE',  ( -60.00000000000000000, -5.000000000000000000, -26.27499999999999858 ) ) ;
#3447 = VECTOR ( 'NONE', #369, 1000.000000000000000 ) ;
#3448 = EDGE_LOOP ( 'NONE', ( #1217, #3663, #218, #3577 ) ) ;
#3449 = DIRECTION ( 'NONE',  ( 0.000000000000000000, 0.000000000000000000, -1.000000000000000000 ) ) ;
#3450 = ORIENTED_EDGE ( 'NONE', *, *, #346, .F. ) ;
#3451 = CARTESIAN_POINT ( 'NONE',  ( -20.60000000000000142, -1.000000000000000000, 10.00000000000000000 ) ) ;
#3452 = LINE ( 'NONE', #2379, #4054 ) ;
#3453 = DIRECTION ( 'NONE',  ( 0.000000000000000000, -1.000000000000000000, 0.000000000000000000 ) ) ;
#3454 = ORIENTED_EDGE ( 'NONE', *, *, #236, .T. ) ;
#3455 = CARTESIAN_POINT ( 'NONE',  ( 0.000000000000000000, 0.000000000000000000, 10.00000000000000000 ) ) ;
#3456 = FACE_OUTER_BOUND ( 'NONE', #2157, .T. ) ;
#3457 = VERTEX_POINT ( 'NONE', #1930 ) ;
#3458 = LINE ( 'NONE', #501, #3523 ) ;
#3459 = EDGE_CURVE ( 'NONE', #2026, #1918, #301, .T. ) ;
#3460 = VECTOR ( 'NONE', #1740, 1000.000000000000000 ) ;
#3461 = CARTESIAN_POINT ( 'NONE',  ( -22.39999999999999858, -5.000000000000000000, 30.82500000000000284 ) ) ;
#3462 = ORIENTED_EDGE ( 'NONE', *, *, #3500, .F. ) ;
#3463 = DIRECTION ( 'NONE',  ( 0.000000000000000000, 0.000000000000000000, -1.000000000000000000 ) ) ;
#3464 = CYLINDRICAL_SURFACE ( 'NONE', #1775, 1.250000000000001110 ) ;
#3465 = VERTEX_POINT ( 'NONE', #3611 ) ;
#3466 = LINE ( 'NONE', #4190, #763 ) ;
#3467 = VERTEX_POINT ( 'NONE', #3263 ) ;
#3468 = LINE ( 'NONE', #3190, #328 ) ;
#3469 = ADVANCED_FACE ( 'NONE', ( #3243 ), #959, .F. ) ;
#3470 = CARTESIAN_POINT ( 'NONE',  ( -30.00000000000000000, -5.000000000000000000, 20.83666923472160093 ) ) ;
#3471 = LINE ( 'NONE', #1807, #4076 ) ;
#3472 = ORIENTED_EDGE ( 'NONE', *, *, #1500, .F. ) ;
#3473 = CARTESIAN_POINT ( 'NONE',  ( -18.19999999999999929, -5.000000000000000000, 23.00000000000000000 ) ) ;
#3474 = DIRECTION ( 'NONE',  ( 0.000000000000000000, 0.000000000000000000, -1.000000000000000000 ) ) ;
#3475 = EDGE_CURVE ( 'NONE', #2841, #3909, #1283, .T. ) ;
#3476 = EDGE_CURVE ( 'NONE', #2941, #2264, #1019, .T. ) ;
#3477 = CARTESIAN_POINT ( 'NONE',  ( -60.00000000000000000, -5.000000000000000000, 30.37500000000000000 ) ) ;
#3478 = ORIENTED_EDGE ( 'NONE', *, *, #3894, .T. ) ;
#3479 = LINE ( 'NONE', #4205, #2937 ) ;
#3480 = DIRECTION ( 'NONE',  ( 0.000000000000000000, 1.000000000000000000, 0.000000000000000000 ) ) ;
#3481 = ORIENTED_EDGE ( 'NONE', *, *, #1928, .T. ) ;
#3482 = FACE_OUTER_BOUND ( 'NONE', #1613, .T. ) ;
#3483 = DIRECTION ( 'NONE',  ( 0.000000000000000000, -1.000000000000000000, 0.000000000000000000 ) ) ;
#3484 = CIRCLE ( 'NONE', #1826, 1.250000000000000222 ) ;
#3485 = EDGE_CURVE ( 'NONE', #2841, #3065, #4270, .T. ) ;
#3486 = VECTOR ( 'NONE', #1765, 1000.000000000000000 ) ;
#3487 = VERTEX_POINT ( 'NONE', #1310 ) ;
#3488 = DIRECTION ( 'NONE',  ( 0.000000000000000000, 0.000000000000000000, -1.000000000000000000 ) ) ;
#3489 = ORIENTED_EDGE ( 'NONE', *, *, #2165, .T. ) ;
#3490 = DIRECTION ( 'NONE',  ( 0.000000000000000000, -1.000000000000000000, 0.000000000000000000 ) ) ;
#3491 = DIRECTION ( 'NONE',  ( 0.000000000000000000, -1.000000000000000000, 0.000000000000000000 ) ) ;
#3492 = AXIS2_PLACEMENT_3D ( 'NONE', #4228, #573, #193 ) ;
#3493 = DIRECTION ( 'NONE',  ( 0.000000000000000000, 1.000000000000000000, 0.000000000000000000 ) ) ;
#3494 = ORIENTED_EDGE ( 'NONE', *, *, #3411, .F. ) ;
#3495 = DIRECTION ( 'NONE',  ( -1.000000000000000000, -8.673617379884029556E-16, 0.000000000000000000 ) ) ;
#3496 = DIRECTION ( 'NONE',  ( 0.000000000000000000, 0.000000000000000000, 1.000000000000000000 ) ) ;
#3497 = VECTOR ( 'NONE', #4155, 1000.000000000000000 ) ;
#3498 = DIRECTION ( 'NONE',  ( 0.000000000000000000, -1.000000000000000000, 0.000000000000000000 ) ) ;
#3499 = ORIENTED_EDGE ( 'NONE', *, *, #2725, .F. ) ;
#3500 = EDGE_CURVE ( 'NONE', #1052, #2683, #980, .T. ) ;
#3501 = DIRECTION ( 'NONE',  ( 0.000000000000000000, 1.000000000000000000, 0.000000000000000000 ) ) ;
#3502 = AXIS2_PLACEMENT_3D ( 'NONE', #4106, #3867, #3823 ) ;
#3503 = VECTOR ( 'NONE', #2127, 1000.000000000000000 ) ;
#3504 = CIRCLE ( 'NONE', #2747, 2.200000000000000622 ) ;
#3505 = CARTESIAN_POINT ( 'NONE',  ( 22.39999999999999858, -1.000000000000000000, -28.02500000000000213 ) ) ;
#3506 = ORIENTED_EDGE ( 'NONE', *, *, #802, .F. ) ;
#3507 = LINE ( 'NONE', #1198, #3673 ) ;
#3508 = VECTOR ( 'NONE', #1085, 1000.000000000000000 ) ;
#3509 = CARTESIAN_POINT ( 'NONE',  ( -33.24651445326420429, -1.000000000000000000, -28.62500000000000000 ) ) ;
#3510 = CIRCLE ( 'NONE', #264, 2.200000000000000622 ) ;
#3511 = ORIENTED_EDGE ( 'NONE', *, *, #3355, .T. ) ;
#3512 = CARTESIAN_POINT ( 'NONE',  ( 20.60000000000000142, -5.000000000000000000, 20.83666923472160093 ) ) ;
#3513 = ORIENTED_EDGE ( 'NONE', *, *, #1988, .F. ) ;
#3514 = CARTESIAN_POINT ( 'NONE',  ( 30.00000000000000000, -5.000000000000000000, 10.00000000000000000 ) ) ;
#3515 = CARTESIAN_POINT ( 'NONE',  ( 18.19999999999999929, -1.000000000000000000, -23.00000000000000000 ) ) ;
#3516 = VECTOR ( 'NONE', #2862, 1000.000000000000000 ) ;
#3517 = EDGE_CURVE ( 'NONE', #3389, #3662, #1908, .T. ) ;
#3518 = ORIENTED_EDGE ( 'NONE', *, *, #4200, .F. ) ;
#3519 = FACE_OUTER_BOUND ( 'NONE', #1881, .T. ) ;
#3520 = ORIENTED_EDGE ( 'NONE', *, *, #293, .T. ) ;
#3521 = FACE_OUTER_BOUND ( 'NONE', #4065, .T. ) ;
#3522 = DIRECTION ( 'NONE',  ( 0.000000000000000000, 1.000000000000000000, 0.000000000000000000 ) ) ;
#3523 = VECTOR ( 'NONE', #742, 1000.000000000000000 ) ;
#3524 = LINE ( 'NONE', #3198, #1573 ) ;
#3525 = EDGE_CURVE ( 'NONE', #3290, #1720, #1650, .T. ) ;
#3526 = ORIENTED_EDGE ( 'NONE', *, *, #3044, .T. ) ;
#3527 = CARTESIAN_POINT ( 'NONE',  ( 22.80000000000000071, -5.000000000000000000, 20.83666923472160093 ) ) ;
#3528 = EDGE_CURVE ( 'NONE', #2959, #4036, #326, .T. ) ;
#3529 = LINE ( 'NONE', #1621, #3727 ) ;
#3530 = VERTEX_POINT ( 'NONE', #3592 ) ;
#3531 = CYLINDRICAL_SURFACE ( 'NONE', #2293, 1.250000000000001110 ) ;
#3532 = DIRECTION ( 'NONE',  ( 0.000000000000000000, 0.000000000000000000, -1.000000000000000000 ) ) ;
#3533 = CIRCLE ( 'NONE', #2289, 1.250000000000001110 ) ;
#3534 = VERTEX_POINT ( 'NONE', #1590 ) ;
#3535 = CARTESIAN_POINT ( 'NONE',  ( -60.00000000000000000, -1.000000000000000000, 30.37500000000000000 ) ) ;
#3536 = AXIS2_PLACEMENT_3D ( 'NONE', #2709, #106, #4032 ) ;
#3537 = EDGE_LOOP ( 'NONE', ( #3472, #2018, #1931, #1254 ) ) ;
#3538 = CARTESIAN_POINT ( 'NONE',  ( 20.00000000000000000, -5.000000000000000000, 12.20000000000000107 ) ) ;
#3539 = DIRECTION ( 'NONE',  ( 0.000000000000000000, 0.000000000000000000, 1.000000000000000000 ) ) ;
#3540 = EDGE_LOOP ( 'NONE', ( #2573, #1503 ) ) ;
#3541 = DIRECTION ( 'NONE',  ( 0.000000000000000000, -1.000000000000000000, 0.000000000000000000 ) ) ;
#3543 = EDGE_CURVE ( 'NONE', #3761, #149, #634, .T. ) ;
#3542 = VERTEX_POINT ( 'NONE', #2578 ) ;
#3544 = DIRECTION ( 'NONE',  ( -1.000000000000000000, 0.000000000000000000, 0.000000000000000000 ) ) ;
#3545 = LINE ( 'NONE', #542, #708 ) ;
#3546 = ORIENTED_EDGE ( 'NONE', *, *, #3689, .F. ) ;
#3547 = ADVANCED_FACE ( 'NONE', ( #3573 ), #4160, .F. ) ;
#3548 = CARTESIAN_POINT ( 'NONE',  ( 60.00000000000000000, -1.000000000000000000, -30.37500000000000000 ) ) ;
#3549 = CARTESIAN_POINT ( 'NONE',  ( 22.80000000000000071, -5.000000000000000000, -10.00000000000000000 ) ) ;
#3550 = CARTESIAN_POINT ( 'NONE',  ( -60.00000000000000000, -2.000000000000000000, -30.37500000000000000 ) ) ;
#3551 = CARTESIAN_POINT ( 'NONE',  ( 64.60000000000000853, -5.000000000000000000, -28.32499999999999929 ) ) ;
#3552 = EDGE_LOOP ( 'NONE', ( #3041, #2625, #4239, #1745 ) ) ;
#3553 = EDGE_CURVE ( 'NONE', #2010, #799, #3437, .T. ) ;
#3554 = ORIENTED_EDGE ( 'NONE', *, *, #1500, .T. ) ;
#3555 = LINE ( 'NONE', #4250, #402 ) ;
#3556 = FACE_OUTER_BOUND ( 'NONE', #2422, .T. ) ;
#3557 = AXIS2_PLACEMENT_3D ( 'NONE', #1854, #1560, #2158 ) ;
#3558 = CIRCLE ( 'NONE', #596, 2.200000000000000622 ) ;
#3559 = ORIENTED_EDGE ( 'NONE', *, *, #298, .T. ) ;
#3560 = CARTESIAN_POINT ( 'NONE',  ( 49.20000000000000284, -4.200000000000000178, 25.82499999999999929 ) ) ;
#3561 = ORIENTED_EDGE ( 'NONE', *, *, #342, .F. ) ;
#3562 = CARTESIAN_POINT ( 'NONE',  ( 22.39999999999999858, -1.000000000000000000, -23.00000000000000000 ) ) ;
#3563 = DIRECTION ( 'NONE',  ( 1.000000000000000000, 0.000000000000000000, 0.000000000000000000 ) ) ;
#3564 = AXIS2_PLACEMENT_3D ( 'NONE', #2954, #32, #2678 ) ;
#3565 = ORIENTED_EDGE ( 'NONE', *, *, #4070, .T. ) ;
#3566 = DIRECTION ( 'NONE',  ( 0.000000000000000000, 1.000000000000000000, 0.000000000000000000 ) ) ;
#3567 = ADVANCED_FACE ( 'NONE', ( #3418 ), #1131, .F. ) ;
#3568 = PRODUCT_DEFINITION_FORMATION_WITH_SPECIFIED_SOURCE ( 'ANY', '', #2149, .NOT_KNOWN. ) ;
#3569 = VECTOR ( 'NONE', #861, 1000.000000000000000 ) ;
#3570 = CARTESIAN_POINT ( 'NONE',  ( -35.39999999999999858, -5.000000000000000000, 30.37500000000000000 ) ) ;
#3571 = ADVANCED_FACE ( 'NONE', ( #1546 ), #2816, .T. ) ;
#3572 = CARTESIAN_POINT ( 'NONE',  ( -22.39999999999999858, -5.000000000000000000, 25.82499999999999929 ) ) ;
#3573 = FACE_OUTER_BOUND ( 'NONE', #2067, .T. ) ;
#3574 = CIRCLE ( 'NONE', #4133, 2.200000000000000622 ) ;
#3575 = VECTOR ( 'NONE', #657, 1000.000000000000000 ) ;
#3577 = ORIENTED_EDGE ( 'NONE', *, *, #2759, .F. ) ;
#3576 = EDGE_CURVE ( 'NONE', #2849, #3809, #2163, .T. ) ;
#3578 = EDGE_LOOP ( 'NONE', ( #3450, #1653, #1957, #688, #655, #1509, #3347, #3371, #2197, #1803, #3790, #4256, #160, #3680, #1082, #3152, #2375, #283, #822, #2083 ) ) ;
#3579 = DIRECTION ( 'NONE',  ( 0.000000000000000000, 0.000000000000000000, -1.000000000000000000 ) ) ;
#3580 = CARTESIAN_POINT ( 'NONE',  ( -18.19999999999999929, -1.000000000000000000, 23.00000000000000000 ) ) ;
#3581 = VERTEX_POINT ( 'NONE', #4097 ) ;
#3582 = DIRECTION ( 'NONE',  ( 0.000000000000000000, -1.000000000000000000, 0.000000000000000000 ) ) ;
#3583 = VERTEX_POINT ( 'NONE', #3833 ) ;
#3584 = DIRECTION ( 'NONE',  ( 0.000000000000000000, 0.000000000000000000, -1.000000000000000000 ) ) ;
#3585 = ADVANCED_FACE ( 'NONE', ( #2187 ), #2792, .F. ) ;
#3586 = FACE_BOUND ( 'NONE', #3428, .T. ) ;
#3587 = ORIENTED_EDGE ( 'NONE', *, *, #397, .F. ) ;
#3588 = CARTESIAN_POINT ( 'NONE',  ( 47.00000000000000000, -1.000000000000000000, -30.37500000000000000 ) ) ;
#3589 = DIRECTION ( 'NONE',  ( 0.000000000000000000, -1.000000000000000000, 0.000000000000000000 ) ) ;
#3590 = EDGE_CURVE ( 'NONE', #2811, #3626, #3858, .T. ) ;
#3591 = CARTESIAN_POINT ( 'NONE',  ( -64.60000000000000853, -1.000000000000000000, 28.32499999999999929 ) ) ;
#3592 = CARTESIAN_POINT ( 'NONE',  ( -49.20000000000000284, -4.200000000000000178, -30.37500000000000000 ) ) ;
#3593 = EDGE_LOOP ( 'NONE', ( #2053, #452, #1577, #3685 ) ) ;
#3594 = ORIENTED_EDGE ( 'NONE', *, *, #2895, .T. ) ;
#3595 = CYLINDRICAL_SURFACE ( 'NONE', #122, 1.250000000000000222 ) ;
#3596 = CARTESIAN_POINT ( 'NONE',  ( 20.29999999999999716, -1.000000000000000000, 5.000000000000000000 ) ) ;
#3597 = CIRCLE ( 'NONE', #1469, 2.200000000000000622 ) ;
#3598 = DIRECTION ( 'NONE',  ( 0.000000000000000000, -1.000000000000000000, 0.000000000000000000 ) ) ;
#3599 = ORIENTED_EDGE ( 'NONE', *, *, #1612, .T. ) ;
#3600 = DIRECTION ( 'NONE',  ( 0.000000000000000000, -1.000000000000000000, 0.000000000000000000 ) ) ;
#3601 = ORIENTED_EDGE ( 'NONE', *, *, #2313, .F. ) ;
#3602 = LINE ( 'NONE', #4284, #2745 ) ;
#3603 = FACE_OUTER_BOUND ( 'NONE', #1461, .T. ) ;
#3604 = VERTEX_POINT ( 'NONE', #459 ) ;
#3605 = ORIENTED_EDGE ( 'NONE', *, *, #460, .F. ) ;
#3606 = DIRECTION ( 'NONE',  ( 0.000000000000000000, -1.000000000000000000, 0.000000000000000000 ) ) ;
#3607 = EDGE_CURVE ( 'NONE', #1145, #2388, #3115, .T. ) ;
#3608 = FACE_OUTER_BOUND ( 'NONE', #2977, .T. ) ;
#3609 = DIRECTION ( 'NONE',  ( -3.201580556539655080E-16, 0.000000000000000000, 1.000000000000000000 ) ) ;
#3610 = CARTESIAN_POINT ( 'NONE',  ( -64.60000000000000853, -5.000000000000000000, -27.07499999999999929 ) ) ;
#3611 = CARTESIAN_POINT ( 'NONE',  ( 24.60000000000000142, -1.000000000000000000, -28.62500000000000000 ) ) ;
#3612 = EDGE_CURVE ( 'NONE', #847, #98, #1862, .T. ) ;
#3613 = VERTEX_POINT ( 'NONE', #3461 ) ;
#3614 = EDGE_LOOP ( 'NONE', ( #4044, #27, #925, #2346 ) ) ;
#3615 = VERTEX_POINT ( 'NONE', #4182 ) ;
#3616 = DIRECTION ( 'NONE',  ( 0.000000000000000000, 0.000000000000000000, 1.000000000000000000 ) ) ;
#3617 = DIRECTION ( 'NONE',  ( 0.000000000000000000, -1.000000000000000000, 0.000000000000000000 ) ) ;
#3618 = EDGE_CURVE ( 'NONE', #746, #1985, #259, .T. ) ;
#3619 = CARTESIAN_POINT ( 'NONE',  ( 60.00000000000000000, -2.000000000000000000, 30.37500000000000000 ) ) ;
#3620 = VERTEX_POINT ( 'NONE', #217 ) ;
#3621 = LINE ( 'NONE', #2284, #3935 ) ;
#3622 = ORIENTED_EDGE ( 'NONE', *, *, #2970, .T. ) ;
#3623 = CYLINDRICAL_SURFACE ( 'NONE', #3226, 5.000000000000000888 ) ;
#3624 = EDGE_CURVE ( 'NONE', #2016, #2681, #2102, .T. ) ;
#3625 = DIRECTION ( 'NONE',  ( 0.000000000000000000, -1.000000000000000000, 0.000000000000000000 ) ) ;
#3626 = VERTEX_POINT ( 'NONE', #1776 ) ;
#3627 = ORIENTED_EDGE ( 'NONE', *, *, #2174, .T. ) ;
#3628 = CARTESIAN_POINT ( 'NONE',  ( -24.60000000000000142, -5.000000000000000000, -28.02500000000000213 ) ) ;
#3629 = VECTOR ( 'NONE', #3491, 1000.000000000000000 ) ;
#3630 = ORIENTED_EDGE ( 'NONE', *, *, #1795, .F. ) ;
#3631 = FACE_OUTER_BOUND ( 'NONE', #43, .T. ) ;
#3632 = CARTESIAN_POINT ( 'NONE',  ( -20.60000000000000142, -1.000000000000000000, -20.83666923472160093 ) ) ;
#3633 = CARTESIAN_POINT ( 'NONE',  ( 57.79999999999999716, -2.000000000000000000, 0.000000000000000000 ) ) ;
#3634 = ORIENTED_EDGE ( 'NONE', *, *, #1982, .F. ) ;
#3635 = ORIENTED_EDGE ( 'NONE', *, *, #2005, .T. ) ;
#3636 = ORIENTED_EDGE ( 'NONE', *, *, #4048, .F. ) ;
#3637 = ORIENTED_EDGE ( 'NONE', *, *, #1770, .T. ) ;
#3638 = LINE ( 'NONE', #4277, #1304 ) ;
#3639 = CIRCLE ( 'NONE', #2120, 2.200000000000000622 ) ;
#3640 = VECTOR ( 'NONE', #1809, 1000.000000000000000 ) ;
#3641 = DIRECTION ( 'NONE',  ( -1.000000000000000000, 0.000000000000000000, 5.013651664672849522E-17 ) ) ;
#3642 = VECTOR ( 'NONE', #2962, 1000.000000000000000 ) ;
#3643 = LINE ( 'NONE', #687, #3085 ) ;
#3644 = EDGE_LOOP ( 'NONE', ( #3053, #23, #871, #3994 ) ) ;
#3645 = LINE ( 'NONE', #250, #1993 ) ;
#3646 = VERTEX_POINT ( 'NONE', #1481 ) ;
#3647 = DIRECTION ( 'NONE',  ( 0.000000000000000000, 0.000000000000000000, 1.000000000000000000 ) ) ;
#3648 = CARTESIAN_POINT ( 'NONE',  ( 22.80000000000000071, -1.000000000000000000, 12.20000000000000107 ) ) ;
#3649 = EDGE_CURVE ( 'NONE', #1918, #3465, #3792, .T. ) ;
#3650 = ORIENTED_EDGE ( 'NONE', *, *, #4180, .F. ) ;
#3651 = VECTOR ( 'NONE', #1449, 1000.000000000000000 ) ;
#3652 = ORIENTED_EDGE ( 'NONE', *, *, #243, .F. ) ;
#3653 = DIRECTION ( 'NONE',  ( 1.000000000000000000, 0.000000000000000000, -7.542275982507860105E-16 ) ) ;
#3654 = CIRCLE ( 'NONE', #3308, 1.250000000000000222 ) ;
#3655 = ORIENTED_EDGE ( 'NONE', *, *, #2789, .T. ) ;
#3656 = DIRECTION ( 'NONE',  ( 0.000000000000000000, 1.000000000000000000, 1.084202172485504040E-15 ) ) ;
#3657 = DIRECTION ( 'NONE',  ( 0.000000000000000000, -1.000000000000000000, 0.000000000000000000 ) ) ;
#3658 = ADVANCED_FACE ( 'NONE', ( #1524 ), #2836, .F. ) ;
#3659 = AXIS2_PLACEMENT_3D ( 'NONE', #3527, #3566, #1925 ) ;
#3660 = CYLINDRICAL_SURFACE ( 'NONE', #2639, 2.200000000000000622 ) ;
#3661 = EDGE_CURVE ( 'NONE', #599, #3583, #502, .T. ) ;
#3662 = VERTEX_POINT ( 'NONE', #2512 ) ;
#3663 = ORIENTED_EDGE ( 'NONE', *, *, #3762, .F. ) ;
#3664 = CARTESIAN_POINT ( 'NONE',  ( -22.39999999999999858, -5.000000000000000000, 28.62500000000000000 ) ) ;
#3665 = DIRECTION ( 'NONE',  ( 0.000000000000000000, 0.000000000000000000, -1.000000000000000000 ) ) ;
#3666 = ADVANCED_FACE ( 'NONE', ( #1175 ), #2493, .F. ) ;
#3667 = CARTESIAN_POINT ( 'NONE',  ( -60.00000000000000000, -1.000000000000000000, 30.37500000000000000 ) ) ;
#3668 = ORIENTED_EDGE ( 'NONE', *, *, #3689, .T. ) ;
#3669 = DIRECTION ( 'NONE',  ( 0.000000000000000000, -1.000000000000000000, 0.000000000000000000 ) ) ;
#3670 = ORIENTED_EDGE ( 'NONE', *, *, #1, .T. ) ;
#3671 = CARTESIAN_POINT ( 'NONE',  ( 64.60000000000000853, -5.000000000000000000, -28.32499999999999929 ) ) ;
#3672 = CARTESIAN_POINT ( 'NONE',  ( -22.80000000000000071, -1.000000000000000000, 12.20000000000000107 ) ) ;
#3673 = VECTOR ( 'NONE', #2514, 1000.000000000000000 ) ;
#3674 = ORIENTED_EDGE ( 'NONE', *, *, #1943, .F. ) ;
#3675 = EDGE_CURVE ( 'NONE', #350, #4049, #3358, .T. ) ;
#3676 = VERTEX_POINT ( 'NONE', #975 ) ;
#3677 = CYLINDRICAL_SURFACE ( 'NONE', #4113, 5.000000000000000888 ) ;
#3678 = CIRCLE ( 'NONE', #1806, 2.199999999999997069 ) ;
#3679 = EDGE_CURVE ( 'NONE', #3272, #2222, #1263, .T. ) ;
#3680 = ORIENTED_EDGE ( 'NONE', *, *, #1889, .T. ) ;
#3681 = FACE_OUTER_BOUND ( 'NONE', #1027, .T. ) ;
#3682 = LINE ( 'NONE', #721, #2896 ) ;
#3683 = EDGE_CURVE ( 'NONE', #1064, #967, #1927, .T. ) ;
#3684 = DIRECTION ( 'NONE',  ( 0.000000000000000000, 0.000000000000000000, -1.000000000000000000 ) ) ;
#3685 = ORIENTED_EDGE ( 'NONE', *, *, #1565, .F. ) ;
#3686 = VERTEX_POINT ( 'NONE', #3570 ) ;
#3687 = ORIENTED_EDGE ( 'NONE', *, *, #1316, .T. ) ;
#3688 = DIRECTION ( 'NONE',  ( 0.000000000000000000, 0.000000000000000000, 1.000000000000000000 ) ) ;
#3689 = EDGE_CURVE ( 'NONE', #3615, #3707, #741, .T. ) ;
#3690 = LINE ( 'NONE', #1701, #3851 ) ;
#3691 = ORIENTED_EDGE ( 'NONE', *, *, #3401, .F. ) ;
#3692 = CARTESIAN_POINT ( 'NONE',  ( -17.80000000000000071, -1.000000000000000000, 10.00000000000000000 ) ) ;
#3693 = ORIENTED_EDGE ( 'NONE', *, *, #4291, .F. ) ;
#3694 = CARTESIAN_POINT ( 'NONE',  ( 64.60000000000000853, -5.000000000000000000, -28.32499999999999929 ) ) ;
#3695 = DIRECTION ( 'NONE',  ( 0.000000000000000000, 0.000000000000000000, -1.000000000000000000 ) ) ;
#3696 = ORIENTED_EDGE ( 'NONE', *, *, #3476, .T. ) ;
#3697 = EDGE_LOOP ( 'NONE', ( #508, #1456, #4015, #3655 ) ) ;
#3698 = DIRECTION ( 'NONE',  ( 0.000000000000000000, -1.000000000000000000, 0.000000000000000000 ) ) ;
#3699 = CIRCLE ( 'NONE', #1966, 2.200000000000000622 ) ;
#3700 = AXIS2_PLACEMENT_3D ( 'NONE', #1824, #3267, #2971 ) ;
#3701 = CARTESIAN_POINT ( 'NONE',  ( 64.60000000000000853, -1.000000000000000000, -28.32499999999999929 ) ) ;
#3702 = LINE ( 'NONE', #2791, #3384 ) ;
#3703 = CARTESIAN_POINT ( 'NONE',  ( 20.60000000000000142, -1.000000000000000000, -20.83666923472160093 ) ) ;
#3704 = EDGE_CURVE ( 'NONE', #2010, #1886, #632, .T. ) ;
#3705 = CIRCLE ( 'NONE', #526, 2.200000000000000622 ) ;
#3706 = ORIENTED_EDGE ( 'NONE', *, *, #3607, .F. ) ;
#3707 = VERTEX_POINT ( 'NONE', #1605 ) ;
#3708 = CARTESIAN_POINT ( 'NONE',  ( 20.00000000000000000, -5.000000000000000000, -12.20000000000000107 ) ) ;
#3709 = DIRECTION ( 'NONE',  ( 0.000000000000000000, 0.000000000000000000, 1.000000000000000000 ) ) ;
#3710 = AXIS2_PLACEMENT_3D ( 'NONE', #195, #3441, #2856 ) ;
#3711 = EDGE_CURVE ( 'NONE', #3467, #2098, #3529, .T. ) ;
#3712 = ADVANCED_FACE ( 'NONE', ( #3608 ), #3241, .F. ) ;
#3713 = VECTOR ( 'NONE', #786, 1000.000000000000000 ) ;
#3714 = DIRECTION ( 'NONE',  ( 0.000000000000000000, -1.000000000000000000, 0.000000000000000000 ) ) ;
#3715 = AXIS2_PLACEMENT_3D ( 'NONE', #1451, #2378, #57 ) ;
#3716 = ORIENTED_EDGE ( 'NONE', *, *, #3249, .F. ) ;
#3717 = DIRECTION ( 'NONE',  ( 0.000000000000000000, 0.000000000000000000, -1.000000000000000000 ) ) ;
#3718 = ORIENTED_EDGE ( 'NONE', *, *, #2900, .F. ) ;
#3719 = CARTESIAN_POINT ( 'NONE',  ( -57.79999999999999716, -2.000000000000000000, -26.27499999999999858 ) ) ;
#3720 = CARTESIAN_POINT ( 'NONE',  ( 57.79999999999999716, -4.200000000000000178, 25.82499999999999929 ) ) ;
#3721 = AXIS2_PLACEMENT_3D ( 'NONE', #1179, #2537, #901 ) ;
#3722 = AXIS2_PLACEMENT_3D ( 'NONE', #1914, #2646, #3579 ) ;
#3723 = ORIENTED_EDGE ( 'NONE', *, *, #3304, .F. ) ;
#3724 = EDGE_CURVE ( 'NONE', #140, #1117, #2620, .T. ) ;
#3725 = ORIENTED_EDGE ( 'NONE', *, *, #3459, .T. ) ;
#3726 = CARTESIAN_POINT ( 'NONE',  ( -49.20000000000000284, -4.200000000000000178, -26.27499999999999858 ) ) ;
#3727 = VECTOR ( 'NONE', #4267, 1000.000000000000000 ) ;
#3728 = AXIS2_PLACEMENT_3D ( 'NONE', #2887, #2265, #2631 ) ;
#3729 = FACE_OUTER_BOUND ( 'NONE', #2114, .T. ) ;
#3730 = LINE ( 'NONE', #235, #272 ) ;
#3731 = CARTESIAN_POINT ( 'NONE',  ( -57.79999999999999716, -4.200000000000000178, -26.27499999999999858 ) ) ;
#3732 = ADVANCED_FACE ( 'NONE', ( #2558 ), #2294, .F. ) ;
#3733 = ORIENTED_EDGE ( 'NONE', *, *, #3445, .T. ) ;
#3734 = DIRECTION ( 'NONE',  ( 0.000000000000000000, 1.000000000000000000, -4.336808689942020891E-15 ) ) ;
#3735 = PRESENTATION_STYLE_ASSIGNMENT (( #4038 ) ) ;
#3736 = AXIS2_PLACEMENT_3D ( 'NONE', #1087, #4096, #85 ) ;
#3737 = CARTESIAN_POINT ( 'NONE',  ( 24.60000000000000142, -1.000000000000000000, 30.82500000000000284 ) ) ;
#3738 = VERTEX_POINT ( 'NONE', #3201 ) ;
#3739 = DIRECTION ( 'NONE',  ( 0.000000000000000000, 0.000000000000000000, -1.000000000000000000 ) ) ;
#3740 = VERTEX_POINT ( 'NONE', #1280 ) ;
#3741 = CARTESIAN_POINT ( 'NONE',  ( 22.39999999999999858, -1.000000000000000000, -28.62500000000000000 ) ) ;
#3742 = CARTESIAN_POINT ( 'NONE',  ( 20.60000000000000142, -1.000000000000000000, -10.00000000000000000 ) ) ;
#3743 = ORIENTED_EDGE ( 'NONE', *, *, #660, .F. ) ;
#3744 = VERTEX_POINT ( 'NONE', #3880 ) ;
#3745 = DIRECTION ( 'NONE',  ( -0.000000000000000000, -1.000000000000000000, -0.000000000000000000 ) ) ;
#3746 = EDGE_CURVE ( 'NONE', #1827, #338, #1946, .T. ) ;
#3747 = AXIS2_PLACEMENT_3D ( 'NONE', #4269, #1308, #2663 ) ;
#3748 = CARTESIAN_POINT ( 'NONE',  ( -47.00000000000000000, 0.000000000000000000, 0.000000000000000000 ) ) ;
#3749 = EDGE_CURVE ( 'NONE', #534, #1720, #2595, .T. ) ;
#3750 = CARTESIAN_POINT ( 'NONE',  ( 33.24651445326420429, -1.000000000000000000, 28.02500000000000213 ) ) ;
#3751 = APPLICATION_CONTEXT ( 'automotive_design' ) ;
#3752 = VERTEX_POINT ( 'NONE', #2235 ) ;
#3753 = DIRECTION ( 'NONE',  ( 3.198674529871209919E-16, 0.000000000000000000, -1.000000000000000000 ) ) ;
#3754 = LINE ( 'NONE', #4084, #1830 ) ;
#3755 = ORIENTED_EDGE ( 'NONE', *, *, #4236, .F. ) ;
#3756 = CARTESIAN_POINT ( 'NONE',  ( 33.24651445326420429, -1.000000000000000000, 25.82499999999999929 ) ) ;
#3757 = VERTEX_POINT ( 'NONE', #957 ) ;
#3758 = DIRECTION ( 'NONE',  ( 0.000000000000000000, 0.000000000000000000, -1.000000000000000000 ) ) ;
#3759 = DIRECTION ( 'NONE',  ( 0.000000000000000000, 0.000000000000000000, -1.000000000000000000 ) ) ;
#3760 = EDGE_CURVE ( 'NONE', #2847, #4262, #322, .T. ) ;
#3761 = VERTEX_POINT ( 'NONE', #3549 ) ;
#3762 = EDGE_CURVE ( 'NONE', #644, #1768, #4292, .T. ) ;
#3763 = ORIENTED_EDGE ( 'NONE', *, *, #1551, .T. ) ;
#3764 = DIRECTION ( 'NONE',  ( 0.000000000000000000, 0.000000000000000000, -1.000000000000000000 ) ) ;
#3765 = DIRECTION ( 'NONE',  ( -5.013651664672849522E-17, 0.000000000000000000, -1.000000000000000000 ) ) ;
#3766 = ADVANCED_FACE ( 'NONE', ( #2640 ), #897, .T. ) ;
#3767 = CARTESIAN_POINT ( 'NONE',  ( 35.39999999999999858, -1.000000000000000000, -26.27499999999999858 ) ) ;
#3768 = AXIS2_PLACEMENT_3D ( 'NONE', #3067, #100, #454 ) ;
#3769 = VECTOR ( 'NONE', #2481, 1000.000000000000000 ) ;
#3770 = DIRECTION ( 'NONE',  ( -6.904372043688789759E-16, 0.000000000000000000, 1.000000000000000000 ) ) ;
#3771 = ORIENTED_EDGE ( 'NONE', *, *, #811, .T. ) ;
#3772 = CARTESIAN_POINT ( 'NONE',  ( 57.79999999999999716, -4.200000000000000178, 25.82499999999999929 ) ) ;
#3773 = AXIS2_PLACEMENT_3D ( 'NONE', #3888, #2520, #3210 ) ;
#3774 = DIRECTION ( 'NONE',  ( 0.000000000000000000, 0.000000000000000000, 1.000000000000000000 ) ) ;
#3775 = SHAPE_DEFINITION_REPRESENTATION ( #529, #2361 ) ;
#3776 = ORIENTED_EDGE ( 'NONE', *, *, #3543, .T. ) ;
#3777 = CARTESIAN_POINT ( 'NONE',  ( 30.00000000000000000, -5.000000000000000000, -20.83666923472160093 ) ) ;
#3778 = ORIENTED_EDGE ( 'NONE', *, *, #2956, .F. ) ;
#3779 = PLANE ( 'NONE',  #955 ) ;
#3780 = LINE ( 'NONE', #819, #3838 ) ;
#3781 = CIRCLE ( 'NONE', #2401, 2.200000000000000622 ) ;
#3782 = DIRECTION ( 'NONE',  ( 0.000000000000000000, 0.000000000000000000, 1.000000000000000000 ) ) ;
#3784 = ADVANCED_FACE ( 'NONE', ( #237 ), #260, .F. ) ;
#3783 = ORIENTED_EDGE ( 'NONE', *, *, #2575, .F. ) ;
#3785 = CYLINDRICAL_SURFACE ( 'NONE', #868, 2.200000000000000622 ) ;
#3786 = CIRCLE ( 'NONE', #890, 1.250000000000001110 ) ;
#3787 = CIRCLE ( 'NONE', #467, 2.199999999999997069 ) ;
#3788 = VECTOR ( 'NONE', #1328, 1000.000000000000000 ) ;
#3789 = DIRECTION ( 'NONE',  ( 0.000000000000000000, 0.000000000000000000, 1.000000000000000000 ) ) ;
#3790 = ORIENTED_EDGE ( 'NONE', *, *, #3440, .T. ) ;
#3791 = CARTESIAN_POINT ( 'NONE',  ( 20.00000000000000000, -5.000000000000000000, 12.20000000000000107 ) ) ;
#3792 = LINE ( 'NONE', #829, #1291 ) ;
#3793 = ORIENTED_EDGE ( 'NONE', *, *, #1072, .T. ) ;
#3794 = AXIS2_PLACEMENT_3D ( 'NONE', #2907, #2650, #605 ) ;
#3795 = DIRECTION ( 'NONE',  ( 0.000000000000000000, 0.000000000000000000, -1.000000000000000000 ) ) ;
#3796 = CARTESIAN_POINT ( 'NONE',  ( -24.60000000000000142, -1.000000000000000000, -25.82499999999999929 ) ) ;
#3797 = ORIENTED_EDGE ( 'NONE', *, *, #415, .F. ) ;
#3798 = FACE_BOUND ( 'NONE', #1015, .T. ) ;
#3799 = ADVANCED_FACE ( 'NONE', ( #2576 ), #84, .F. ) ;
#3800 = VERTEX_POINT ( 'NONE', #3028 ) ;
#3801 = CARTESIAN_POINT ( 'NONE',  ( 20.00000000000000000, -1.000000000000000000, 10.00000000000000000 ) ) ;
#3802 = AXIS2_PLACEMENT_3D ( 'NONE', #895, #215, #2209 ) ;
#3803 = LINE ( 'NONE', #2802, #2733 ) ;
#3804 = DIRECTION ( 'NONE',  ( 0.000000000000000000, -1.000000000000000000, 0.000000000000000000 ) ) ;
#3805 = ORIENTED_EDGE ( 'NONE', *, *, #377, .F. ) ;
#3806 = FACE_BOUND ( 'NONE', #4105, .T. ) ;
#3807 = CARTESIAN_POINT ( 'NONE',  ( 33.24651445326420429, -5.000000000000000000, 25.82499999999999929 ) ) ;
#3808 = CARTESIAN_POINT ( 'NONE',  ( 0.000000000000000000, 0.000000000000000000, -10.00000000000000000 ) ) ;
#3809 = VERTEX_POINT ( 'NONE', #2060 ) ;
#3810 = DIRECTION ( 'NONE',  ( 0.000000000000000000, -1.000000000000000000, 0.000000000000000000 ) ) ;
#3811 = EDGE_CURVE ( 'NONE', #1827, #2396, #1395, .T. ) ;
#3812 = EDGE_CURVE ( 'NONE', #3264, #600, #2687, .T. ) ;
#3813 = VECTOR ( 'NONE', #3942, 1000.000000000000000 ) ;
#3814 = DIRECTION ( 'NONE',  ( 1.000000000000000000, 0.000000000000000000, 0.000000000000000000 ) ) ;
#3815 = ORIENTED_EDGE ( 'NONE', *, *, #3107, .F. ) ;
#3816 = DIRECTION ( 'NONE',  ( 0.000000000000000000, -1.000000000000000000, 0.000000000000000000 ) ) ;
#3817 = CARTESIAN_POINT ( 'NONE',  ( 69.20000000000000284, -5.000000000000000000, 33.64999999999999858 ) ) ;
#3818 = EDGE_CURVE ( 'NONE', #2352, #994, #17, .T. ) ;
#3819 = ADVANCED_FACE ( 'NONE', ( #2706 ), #675, .F. ) ;
#3820 = VERTEX_POINT ( 'NONE', #4007 ) ;
#3821 = LINE ( 'NONE', #175, #1588 ) ;
#3822 = ORIENTED_EDGE ( 'NONE', *, *, #4154, .F. ) ;
#3823 = DIRECTION ( 'NONE',  ( 0.000000000000000000, 0.000000000000000000, -1.000000000000000000 ) ) ;
#3824 = CARTESIAN_POINT ( 'NONE',  ( -22.80000000000000071, -1.000000000000000000, -10.00000000000000000 ) ) ;
#3825 = ADVANCED_FACE ( 'NONE', ( #3681 ), #3309, .F. ) ;
#3826 = CARTESIAN_POINT ( 'NONE',  ( 57.79999999999999716, -2.000000000000000000, 26.27499999999999858 ) ) ;
#3827 = ORIENTED_EDGE ( 'NONE', *, *, #3862, .F. ) ;
#3828 = FACE_OUTER_BOUND ( 'NONE', #1188, .T. ) ;
#3829 = DIRECTION ( 'NONE',  ( 0.000000000000000000, -1.000000000000000000, 0.000000000000000000 ) ) ;
#3830 = CARTESIAN_POINT ( 'NONE',  ( 22.39999999999999858, -5.000000000000000000, 30.82500000000000284 ) ) ;
#3831 = ORIENTED_EDGE ( 'NONE', *, *, #3724, .F. ) ;
#3832 = CYLINDRICAL_SURFACE ( 'NONE', #1792, 2.200000000000000622 ) ;
#3833 = CARTESIAN_POINT ( 'NONE',  ( -60.00000000000000000, -1.000000000000000000, -33.64999999999999858 ) ) ;
#3834 = ORIENTED_EDGE ( 'NONE', *, *, #371, .T. ) ;
#3835 = EDGE_CURVE ( 'NONE', #3707, #3615, #4208, .T. ) ;
#3836 = CARTESIAN_POINT ( 'NONE',  ( 20.29999999999999716, -5.000000000000000000, -5.000000000000000000 ) ) ;
#3837 = FACE_OUTER_BOUND ( 'NONE', #519, .T. ) ;
#3838 = VECTOR ( 'NONE', #2134, 1000.000000000000000 ) ;
#3839 = VERTEX_POINT ( 'NONE', #3006 ) ;
#3840 = DIRECTION ( 'NONE',  ( 0.000000000000000000, 1.000000000000000000, 0.000000000000000000 ) ) ;
#3841 = VERTEX_POINT ( 'NONE', #438 ) ;
#3842 = LINE ( 'NONE', #3169, #4272 ) ;
#3843 = DIRECTION ( 'NONE',  ( 0.000000000000000000, 0.000000000000000000, -1.000000000000000000 ) ) ;
#3844 = EDGE_CURVE ( 'NONE', #2438, #2030, #2407, .T. ) ;
#3845 = VERTEX_POINT ( 'NONE', #392 ) ;
#3846 = EDGE_CURVE ( 'NONE', #1768, #1628, #2474, .T. ) ;
#3847 = LINE ( 'NONE', #2827, #2690 ) ;
#3848 = ORIENTED_EDGE ( 'NONE', *, *, #2298, .T. ) ;
#3849 = FACE_BOUND ( 'NONE', #2616, .T. ) ;
#3850 = DIRECTION ( 'NONE',  ( 0.000000000000000000, 0.000000000000000000, -1.000000000000000000 ) ) ;
#3851 = VECTOR ( 'NONE', #3038, 1000.000000000000000 ) ;
#3852 = DIRECTION ( 'NONE',  ( 0.000000000000000000, -1.000000000000000000, 0.000000000000000000 ) ) ;
#3853 = ORIENTED_EDGE ( 'NONE', *, *, #1275, .T. ) ;
#3854 = DIRECTION ( 'NONE',  ( 0.000000000000000000, -1.000000000000000000, 0.000000000000000000 ) ) ;
#3855 = VECTOR ( 'NONE', #779, 1000.000000000000000 ) ;
#3856 = COLOUR_RGB ( '',0.7921568627450980005, 0.8196078431372548767, 0.9333333333333333481 ) ;
#3857 = AXIS2_PLACEMENT_3D ( 'NONE', #601, #2240, #1933 ) ;
#3858 = LINE ( 'NONE', #870, #4273 ) ;
#3859 = EDGE_LOOP ( 'NONE', ( #2754, #1208, #3123, #1900, #3356, #1039, #1120, #1704, #3189, #1092, #1350, #2477 ) ) ;
#3860 = CARTESIAN_POINT ( 'NONE',  ( 35.39999999999999858, -1.000000000000000000, 26.27499999999999858 ) ) ;
#3861 = LINE ( 'NONE', #240, #2058 ) ;
#3862 = EDGE_CURVE ( 'NONE', #547, #1642, #740, .T. ) ;
#3863 = VECTOR ( 'NONE', #3453, 1000.000000000000000 ) ;
#3864 = ORIENTED_EDGE ( 'NONE', *, *, #4132, .T. ) ;
#3865 = DIRECTION ( 'NONE',  ( 0.000000000000000000, 0.000000000000000000, 1.000000000000000000 ) ) ;
#3866 = VERTEX_POINT ( 'NONE', #2726 ) ;
#3867 = DIRECTION ( 'NONE',  ( 0.000000000000000000, -1.000000000000000000, 0.000000000000000000 ) ) ;
#3868 = DIRECTION ( 'NONE',  ( 0.000000000000000000, 0.000000000000000000, -1.000000000000000000 ) ) ;
#3869 = VECTOR ( 'NONE', #3488, 1000.000000000000000 ) ;
#3870 = EDGE_CURVE ( 'NONE', #361, #1173, #2338, .T. ) ;
#3871 = ORIENTED_EDGE ( 'NONE', *, *, #2503, .T. ) ;
#3872 = DIRECTION ( 'NONE',  ( 0.000000000000000000, -1.000000000000000000, 0.000000000000000000 ) ) ;
#3873 = EDGE_LOOP ( 'NONE', ( #3864, #3975, #4178, #2943, #3984, #563, #4183, #2730 ) ) ;
#3874 = DIRECTION ( 'NONE',  ( 0.000000000000000000, 0.000000000000000000, -1.000000000000000000 ) ) ;
#3875 = DIRECTION ( 'NONE',  ( -1.000000000000000000, 0.000000000000000000, 0.000000000000000000 ) ) ;
#3876 = ORIENTED_EDGE ( 'NONE', *, *, #4085, .T. ) ;
#3877 = CYLINDRICAL_SURFACE ( 'NONE', #872, 2.200000000000000622 ) ;
#3878 = ADVANCED_FACE ( 'NONE', ( #3631 ), #3048, .F. ) ;
#3879 = ADVANCED_FACE ( 'NONE', ( #3729 ), #3068, .F. ) ;
#3880 = CARTESIAN_POINT ( 'NONE',  ( -18.19999999999999929, -5.000000000000000000, -23.00000000000000000 ) ) ;
#3881 = LINE ( 'NONE', #4245, #2566 ) ;
#3882 = DIRECTION ( 'NONE',  ( -1.000000000000000000, 0.000000000000000000, 0.000000000000000000 ) ) ;
#3883 = VECTOR ( 'NONE', #3734, 1000.000000000000000 ) ;
#3884 = ORIENTED_EDGE ( 'NONE', *, *, #1953, .F. ) ;
#3885 = CIRCLE ( 'NONE', #3536, 1.250000000000001110 ) ;
#3886 = VERTEX_POINT ( 'NONE', #3960 ) ;
#3887 = DIRECTION ( 'NONE',  ( 0.000000000000000000, -1.000000000000000000, 0.000000000000000000 ) ) ;
#3888 = CARTESIAN_POINT ( 'NONE',  ( -35.39999999999999858, -1.000000000000000000, -30.37500000000000000 ) ) ;
#3889 = ORIENTED_EDGE ( 'NONE', *, *, #773, .T. ) ;
#3890 = DIRECTION ( 'NONE',  ( 0.000000000000000000, -1.000000000000000000, 0.000000000000000000 ) ) ;
#3891 = ORIENTED_EDGE ( 'NONE', *, *, #1417, .T. ) ;
#3892 = CARTESIAN_POINT ( 'NONE',  ( -22.39999999999999858, -5.000000000000000000, 28.02500000000000213 ) ) ;
#3893 = CARTESIAN_POINT ( 'NONE',  ( -22.39999999999999858, -5.000000000000000000, 23.00000000000000000 ) ) ;
#3894 = EDGE_CURVE ( 'NONE', #124, #3841, #2011, .T. ) ;
#3895 = EDGE_LOOP ( 'NONE', ( #1287, #2150, #1797, #3630 ) ) ;
#3896 = PLANE ( 'NONE',  #1143 ) ;
#3897 = EDGE_CURVE ( 'NONE', #3290, #3676, #699, .T. ) ;
#3898 = CARTESIAN_POINT ( 'NONE',  ( 24.60000000000000142, -5.000000000000000000, 30.82500000000000284 ) ) ;
#3899 = CARTESIAN_POINT ( 'NONE',  ( 64.60000000000000853, -5.000000000000000000, 27.07499999999999929 ) ) ;
#3900 = CARTESIAN_POINT ( 'NONE',  ( 22.80000000000000071, 0.000000000000000000, -10.00000000000000000 ) ) ;
#3901 = ORIENTED_EDGE ( 'NONE', *, *, #3395, .F. ) ;
#3902 = ORIENTED_EDGE ( 'NONE', *, *, #432, .T. ) ;
#3903 = DIRECTION ( 'NONE',  ( 0.000000000000000000, -1.000000000000000000, 0.000000000000000000 ) ) ;
#3904 = DIRECTION ( 'NONE',  ( 0.000000000000000000, 0.000000000000000000, 1.000000000000000000 ) ) ;
#3905 = AXIS2_PLACEMENT_3D ( 'NONE', #1126, #2443, #3764 ) ;
#3906 = VECTOR ( 'NONE', #3904, 1000.000000000000000 ) ;
#3907 = ORIENTED_EDGE ( 'NONE', *, *, #3066, .T. ) ;
#3908 = CARTESIAN_POINT ( 'NONE',  ( 30.00000000000000000, -5.000000000000000000, -10.00000000000000000 ) ) ;
#3909 = VERTEX_POINT ( 'NONE', #368 ) ;
#3910 = LINE ( 'NONE', #2653, #3023 ) ;
#3911 = CARTESIAN_POINT ( 'NONE',  ( 57.79999999999999716, -2.000000000000000000, -26.27499999999999858 ) ) ;
#3912 = VECTOR ( 'NONE', #2891, 1000.000000000000000 ) ;
#3913 = ADVANCED_FACE ( 'NONE', ( #1688 ), #2183, .T. ) ;
#3914 = EDGE_LOOP ( 'NONE', ( #2311, #2285, #1955, #2490 ) ) ;
#3915 = DIRECTION ( 'NONE',  ( 1.000000000000000000, 0.000000000000000000, 0.000000000000000000 ) ) ;
#3916 = AXIS2_PLACEMENT_3D ( 'NONE', #1837, #3480, #3181 ) ;
#3917 = AXIS2_PLACEMENT_3D ( 'NONE', #1149, #2444, #213 ) ;
#3918 = CIRCLE ( 'NONE', #745, 2.199999999999997069 ) ;
#3919 = DIRECTION ( 'NONE',  ( 0.000000000000000000, -1.000000000000000000, 0.000000000000000000 ) ) ;
#3920 = CARTESIAN_POINT ( 'NONE',  ( 49.20000000000000284, -4.200000000000000178, -26.27499999999999858 ) ) ;
#3921 = CARTESIAN_POINT ( 'NONE',  ( 60.00000000000000000, 0.000000000000000000, 0.000000000000000000 ) ) ;
#3922 = CIRCLE ( 'NONE', #2746, 1.250000000000001110 ) ;
#3923 = VECTOR ( 'NONE', #1338, 1000.000000000000000 ) ;
#3924 = ORIENTED_EDGE ( 'NONE', *, *, #297, .F. ) ;
#3925 = ORIENTED_EDGE ( 'NONE', *, *, #482, .T. ) ;
#3926 = FACE_OUTER_BOUND ( 'NONE', #2318, .T. ) ;
#3927 = CARTESIAN_POINT ( 'NONE',  ( 22.39999999999999858, -1.000000000000000000, -28.62500000000000000 ) ) ;
#3928 = EDGE_CURVE ( 'NONE', #4161, #3996, #2200, .T. ) ;
#3929 = EDGE_CURVE ( 'NONE', #2178, #3389, #3288, .T. ) ;
#3930 = LINE ( 'NONE', #3667, #254 ) ;
#3931 = ORIENTED_EDGE ( 'NONE', *, *, #3612, .F. ) ;
#3932 = PLANE ( 'NONE',  #760 ) ;
#3933 = ORIENTED_EDGE ( 'NONE', *, *, #3553, .F. ) ;
#3934 = PLANE ( 'NONE',  #2332 ) ;
#3935 = VECTOR ( 'NONE', #1293, 1000.000000000000000 ) ;
#3936 = DIRECTION ( 'NONE',  ( 0.000000000000000000, 1.000000000000000000, -1.084202172485504040E-15 ) ) ;
#3937 = ORIENTED_EDGE ( 'NONE', *, *, #2806, .F. ) ;
#3938 = ORIENTED_EDGE ( 'NONE', *, *, #1778, .F. ) ;
#3939 = CARTESIAN_POINT ( 'NONE',  ( -20.00000000000000000, -5.000000000000000000, -12.20000000000000107 ) ) ;
#3940 = DIRECTION ( 'NONE',  ( 1.000000000000000000, 0.000000000000000000, 0.000000000000000000 ) ) ;
#3941 = CARTESIAN_POINT ( 'NONE',  ( -49.20000000000000284, -4.200000000000000178, 25.82499999999999929 ) ) ;
#3942 = DIRECTION ( 'NONE',  ( 0.000000000000000000, -1.000000000000000000, 0.000000000000000000 ) ) ;
#3943 = EDGE_CURVE ( 'NONE', #2170, #4073, #1771, .T. ) ;
#3944 = CARTESIAN_POINT ( 'NONE',  ( 33.24651445326420429, -5.000000000000000000, 30.82500000000000284 ) ) ;
#3945 = ORIENTED_EDGE ( 'NONE', *, *, #3928, .F. ) ;
#3946 = ORIENTED_EDGE ( 'NONE', *, *, #3661, .T. ) ;
#3947 = CARTESIAN_POINT ( 'NONE',  ( -64.19999999999998863, -1.000000000000000000, 33.64999999999999858 ) ) ;
#3948 = PLANE ( 'NONE',  #3076 ) ;
#3949 = EDGE_CURVE ( 'NONE', #1932, #2883, #1811, .T. ) ;
#3950 = CIRCLE ( 'NONE', #3327, 1.250000000000000222 ) ;
#3951 = CARTESIAN_POINT ( 'NONE',  ( -20.29999999999999716, -1.000000000000000000, -5.000000000000000000 ) ) ;
#3952 = VERTEX_POINT ( 'NONE', #1497 ) ;
#3953 = FACE_OUTER_BOUND ( 'NONE', #4035, .T. ) ;
#3954 = ORIENTED_EDGE ( 'NONE', *, *, #698, .F. ) ;
#3955 = FACE_OUTER_BOUND ( 'NONE', #1895, .T. ) ;
#3956 = CARTESIAN_POINT ( 'NONE',  ( -22.80000000000000071, -5.000000000000000000, -10.00000000000000000 ) ) ;
#3957 = ORIENTED_EDGE ( 'NONE', *, *, #1729, .T. ) ;
#3958 = VERTEX_POINT ( 'NONE', #2466 ) ;
#3959 = CARTESIAN_POINT ( 'NONE',  ( -35.39999999999999858, -1.000000000000000000, 26.27499999999999858 ) ) ;
#3960 = CARTESIAN_POINT ( 'NONE',  ( 69.20000000000000284, -1.000000000000000000, -28.65000000000000568 ) ) ;
#3961 = DIRECTION ( 'NONE',  ( 0.000000000000000000, 0.000000000000000000, -1.000000000000000000 ) ) ;
#3962 = CARTESIAN_POINT ( 'NONE',  ( 17.80000000000000071, -5.000000000000000000, 20.83666923472160093 ) ) ;
#3963 = EDGE_CURVE ( 'NONE', #3393, #4056, #825, .T. ) ;
#3964 = VERTEX_POINT ( 'NONE', #2141 ) ;
#3965 = ORIENTED_EDGE ( 'NONE', *, *, #2064, .T. ) ;
#3966 = PLANE ( 'NONE',  #2194 ) ;
#3967 = CARTESIAN_POINT ( 'NONE',  ( 57.79999999999999716, -2.000000000000000000, -30.37500000000000000 ) ) ;
#3968 = CARTESIAN_POINT ( 'NONE',  ( -22.39999999999999858, -1.000000000000000000, 30.82500000000000284 ) ) ;
#3969 = VERTEX_POINT ( 'NONE', #3477 ) ;
#3970 = CARTESIAN_POINT ( 'NONE',  ( 60.00000000000000000, -1.000000000000000000, -30.37500000000000000 ) ) ;
#3971 = ORIENTED_EDGE ( 'NONE', *, *, #1276, .F. ) ;
#3972 = CARTESIAN_POINT ( 'NONE',  ( 64.19999999999998863, -1.000000000000000000, -28.65000000000000568 ) ) ;
#3973 = DIRECTION ( 'NONE',  ( -1.000000000000000000, 0.000000000000000000, 0.000000000000000000 ) ) ;
#3974 = ADVANCED_FACE ( 'NONE', ( #3456 ), #499, .T. ) ;
#3975 = ORIENTED_EDGE ( 'NONE', *, *, #4033, .T. ) ;
#3976 = ORIENTED_EDGE ( 'NONE', *, *, #2810, .T. ) ;
#3977 = DIRECTION ( 'NONE',  ( 0.000000000000000000, 0.000000000000000000, 1.000000000000000000 ) ) ;
#3978 = AXIS2_PLACEMENT_3D ( 'NONE', #1576, #3539, #2154 ) ;
#3979 = ORIENTED_EDGE ( 'NONE', *, *, #2115, .F. ) ;
#3980 = CARTESIAN_POINT ( 'NONE',  ( -20.60000000000000142, -1.000000000000000000, -12.20000000000000107 ) ) ;
#3981 = CARTESIAN_POINT ( 'NONE',  ( -17.80000000000000071, -5.000000000000000000, 12.20000000000000107 ) ) ;
#3982 = DIRECTION ( 'NONE',  ( 0.000000000000000000, 0.000000000000000000, 1.000000000000000000 ) ) ;
#3983 = AXIS2_PLACEMENT_3D ( 'NONE', #966, #3269, #2871 ) ;
#3984 = ORIENTED_EDGE ( 'NONE', *, *, #1943, .T. ) ;
#3985 = ORIENTED_EDGE ( 'NONE', *, *, #432, .F. ) ;
#3986 = ORIENTED_EDGE ( 'NONE', *, *, #1626, .T. ) ;
#3987 = DIRECTION ( 'NONE',  ( 0.000000000000000000, 0.000000000000000000, -1.000000000000000000 ) ) ;
#3988 = AXIS2_PLACEMENT_3D ( 'NONE', #2515, #3204, #3532 ) ;
#3989 = VECTOR ( 'NONE', #1600, 1000.000000000000000 ) ;
#3990 = CARTESIAN_POINT ( 'NONE',  ( 22.39999999999999858, -1.000000000000000000, 28.62500000000000000 ) ) ;
#3991 = ADVANCED_FACE ( 'NONE', ( #3131 ), #4094, .T. ) ;
#3992 = VECTOR ( 'NONE', #1196, 1000.000000000000000 ) ;
#3993 = FACE_OUTER_BOUND ( 'NONE', #421, .T. ) ;
#3994 = ORIENTED_EDGE ( 'NONE', *, *, #4247, .T. ) ;
#3995 = DIRECTION ( 'NONE',  ( -0.000000000000000000, 1.000000000000000000, -0.000000000000000000 ) ) ;
#3996 = VERTEX_POINT ( 'NONE', #2809 ) ;
#3997 = DIRECTION ( 'NONE',  ( 0.000000000000000000, 0.000000000000000000, -1.000000000000000000 ) ) ;
#3998 = FACE_OUTER_BOUND ( 'NONE', #2675, .T. ) ;
#3999 = EDGE_CURVE ( 'NONE', #715, #2494, #533, .T. ) ;
#4000 = EDGE_CURVE ( 'NONE', #1117, #3800, #181, .T. ) ;
#4001 = ORIENTED_EDGE ( 'NONE', *, *, #3683, .F. ) ;
#4002 = ORIENTED_EDGE ( 'NONE', *, *, #1231, .T. ) ;
#4003 = CARTESIAN_POINT ( 'NONE',  ( 69.20000000000000284, -1.000000000000000000, 33.64999999999999858 ) ) ;
#4004 = AXIS2_PLACEMENT_3D ( 'NONE', #222, #793, #558 ) ;
#4005 = PRODUCT_DEFINITION ( 'UNKNOWN', '', #3568, #3427 ) ;
#4006 = ORIENTED_EDGE ( 'NONE', *, *, #3120, .T. ) ;
#4007 = CARTESIAN_POINT ( 'NONE',  ( 20.29999999999999716, -1.000000000000000000, 6.250000000000000000 ) ) ;
#4008 = CARTESIAN_POINT ( 'NONE',  ( 20.60000000000000142, -5.000000000000000000, 12.20000000000000107 ) ) ;
#4009 = AXIS2_PLACEMENT_3D ( 'NONE', #3399, #417, #105 ) ;
#4010 = CARTESIAN_POINT ( 'NONE',  ( 64.60000000000000853, -5.000000000000000000, 27.07499999999999929 ) ) ;
#4011 = ADVANCED_FACE ( 'NONE', ( #846 ), #1127, .F. ) ;
#4012 = ORIENTED_EDGE ( 'NONE', *, *, #1982, .T. ) ;
#4013 = ORIENTED_EDGE ( 'NONE', *, *, #2080, .F. ) ;
#4014 = ORIENTED_EDGE ( 'NONE', *, *, #3219, .T. ) ;
#4015 = ORIENTED_EDGE ( 'NONE', *, *, #3071, .T. ) ;
#4016 = CARTESIAN_POINT ( 'NONE',  ( 17.80000000000000071, -1.000000000000000000, -20.83666923472160093 ) ) ;
#4017 = CARTESIAN_POINT ( 'NONE',  ( -20.60000000000000142, -1.000000000000000000, -10.00000000000000000 ) ) ;
#4018 = LINE ( 'NONE', #2046, #2467 ) ;
#4019 = ORIENTED_EDGE ( 'NONE', *, *, #1759, .T. ) ;
#4020 = DIRECTION ( 'NONE',  ( -1.000000000000000000, 0.000000000000000000, 0.000000000000000000 ) ) ;
#4021 = ORIENTED_EDGE ( 'NONE', *, *, #2658, .F. ) ;
#4022 = DIRECTION ( 'NONE',  ( 0.000000000000000000, 0.000000000000000000, -1.000000000000000000 ) ) ;
#4023 = DIRECTION ( 'NONE',  ( 0.000000000000000000, -1.000000000000000000, 0.000000000000000000 ) ) ;
#4024 = AXIS2_PLACEMENT_3D ( 'NONE', #2668, #3035, #3987 ) ;
#4025 = EDGE_LOOP ( 'NONE', ( #3561, #4103, #109, #3101 ) ) ;
#4027 = EDGE_CURVE ( 'NONE', #3615, #2834, #2117, .T. ) ;
#4026 = ORIENTED_EDGE ( 'NONE', *, *, #2521, .F. ) ;
#4028 = LINE ( 'NONE', #2078, #659 ) ;
#4029 = EDGE_CURVE ( 'NONE', #4276, #2683, #1521, .T. ) ;
#4030 = DIRECTION ( 'NONE',  ( 0.000000000000000000, 0.000000000000000000, -1.000000000000000000 ) ) ;
#4031 = DIRECTION ( 'NONE',  ( 0.000000000000000000, 0.000000000000000000, -1.000000000000000000 ) ) ;
#4032 = DIRECTION ( 'NONE',  ( 0.000000000000000000, 0.000000000000000000, -1.000000000000000000 ) ) ;
#4033 = EDGE_CURVE ( 'NONE', #3969, #3686, #3112, .T. ) ;
#4034 = ORIENTED_EDGE ( 'NONE', *, *, #1072, .F. ) ;
#4035 = EDGE_LOOP ( 'NONE', ( #4014, #1526, #1318, #2245 ) ) ;
#4036 = VERTEX_POINT ( 'NONE', #1192 ) ;
#4037 = CARTESIAN_POINT ( 'NONE',  ( -18.19999999999999929, -1.000000000000000000, -23.00000000000000000 ) ) ;
#4038 = SURFACE_STYLE_USAGE ( .BOTH. , #2372 ) ;
#4039 = ORIENTED_EDGE ( 'NONE', *, *, #3485, .F. ) ;
#4040 = DIRECTION ( 'NONE',  ( 0.000000000000000000, -1.000000000000000000, 0.000000000000000000 ) ) ;
#4041 = ORIENTED_EDGE ( 'NONE', *, *, #107, .T. ) ;
#4042 = CARTESIAN_POINT ( 'NONE',  ( -47.00000000000000000, -1.000000000000000000, -30.37500000000000000 ) ) ;
#4043 = DIRECTION ( 'NONE',  ( 0.000000000000000000, 0.000000000000000000, 1.000000000000000000 ) ) ;
#4044 = ORIENTED_EDGE ( 'NONE', *, *, #3029, .T. ) ;
#4045 = ORIENTED_EDGE ( 'NONE', *, *, #1417, .F. ) ;
#4046 = DIRECTION ( 'NONE',  ( 0.000000000000000000, 0.000000000000000000, -1.000000000000000000 ) ) ;
#4047 = VECTOR ( 'NONE', #2684, 1000.000000000000000 ) ;
#4048 = EDGE_CURVE ( 'NONE', #1052, #3662, #2508, .T. ) ;
#4049 = VERTEX_POINT ( 'NONE', #3830 ) ;
#4050 = AXIS2_PLACEMENT_3D ( 'NONE', #1186, #536, #3843 ) ;
#4051 = DIRECTION ( 'NONE',  ( 0.000000000000000000, 1.000000000000000000, 0.000000000000000000 ) ) ;
#4052 = DIRECTION ( 'NONE',  ( 6.904372043688789759E-16, 0.000000000000000000, 1.000000000000000000 ) ) ;
#4053 = LINE ( 'NONE', #3703, #3398 ) ;
#4054 = VECTOR ( 'NONE', #2440, 1000.000000000000000 ) ;
#4055 = VERTEX_POINT ( 'NONE', #865 ) ;
#4056 = VERTEX_POINT ( 'NONE', #3092 ) ;
#4057 = CARTESIAN_POINT ( 'NONE',  ( -24.60000000000000142, -1.000000000000000000, -25.82499999999999929 ) ) ;
#4058 = VECTOR ( 'NONE', #3852, 1000.000000000000000 ) ;
#4059 = EDGE_CURVE ( 'NONE', #2494, #3866, #1793, .T. ) ;
#4060 = DIRECTION ( 'NONE',  ( 0.000000000000000000, 1.000000000000000000, 0.000000000000000000 ) ) ;
#4061 = EDGE_CURVE ( 'NONE', #2325, #2883, #4203, .T. ) ;
#4062 = VECTOR ( 'NONE', #2246, 1000.000000000000000 ) ;
#4063 = ORIENTED_EDGE ( 'NONE', *, *, #3999, .T. ) ;
#4064 = CARTESIAN_POINT ( 'NONE',  ( 22.39999999999999858, -1.000000000000000000, 28.02500000000000213 ) ) ;
#4065 = EDGE_LOOP ( 'NONE', ( #579, #4002, #2047, #3012 ) ) ;
#4066 = DIRECTION ( 'NONE',  ( 0.000000000000000000, -1.000000000000000000, 0.000000000000000000 ) ) ;
#4067 = DIRECTION ( 'NONE',  ( 0.000000000000000000, 1.000000000000000000, 0.000000000000000000 ) ) ;
#4068 = AXIS2_PLACEMENT_3D ( 'NONE', #3422, #707, #1070 ) ;
#4069 = VECTOR ( 'NONE', #3292, 1000.000000000000000 ) ;
#4070 = EDGE_CURVE ( 'NONE', #15, #2941, #1211, .T. ) ;
#4071 = EDGE_CURVE ( 'NONE', #398, #2225, #1370, .T. ) ;
#4072 = VERTEX_POINT ( 'NONE', #2949 ) ;
#4073 = VERTEX_POINT ( 'NONE', #2351 ) ;
#4074 = DIRECTION ( 'NONE',  ( 0.000000000000000000, 0.000000000000000000, -1.000000000000000000 ) ) ;
#4075 = AXIS2_PLACEMENT_3D ( 'NONE', #3505, #3814, #2122 ) ;
#4076 = VECTOR ( 'NONE', #3127, 1000.000000000000000 ) ;
#4077 = CARTESIAN_POINT ( 'NONE',  ( 33.24651445326420429, -1.000000000000000000, -25.82499999999999929 ) ) ;
#4078 = CARTESIAN_POINT ( 'NONE',  ( -24.60000000000000142, -5.000000000000000000, 28.62500000000000000 ) ) ;
#4079 = DIRECTION ( 'NONE',  ( 0.000000000000000000, -1.000000000000000000, 0.000000000000000000 ) ) ;
#4080 = CIRCLE ( 'NONE', #1857, 5.000000000000000888 ) ;
#4081 = VERTEX_POINT ( 'NONE', #2530 ) ;
#4082 = EDGE_CURVE ( 'NONE', #3752, #723, #8, .T. ) ;
#4083 = CARTESIAN_POINT ( 'NONE',  ( -22.39999999999999858, -1.000000000000000000, -25.82499999999999929 ) ) ;
#4084 = CARTESIAN_POINT ( 'NONE',  ( -30.00000000000000000, -1.000000000000000000, -10.00000000000000000 ) ) ;
#4085 = EDGE_CURVE ( 'NONE', #1584, #118, #4280, .T. ) ;
#4086 = ORIENTED_EDGE ( 'NONE', *, *, #2131, .F. ) ;
#4087 = CARTESIAN_POINT ( 'NONE',  ( -33.24651445326420429, -1.000000000000000000, 25.82499999999999929 ) ) ;
#4088 = ORIENTED_EDGE ( 'NONE', *, *, #3576, .T. ) ;
#4089 = DIRECTION ( 'NONE',  ( 0.000000000000000000, 0.000000000000000000, -1.000000000000000000 ) ) ;
#4090 = CARTESIAN_POINT ( 'NONE',  ( 22.80000000000000071, -5.000000000000000000, -20.83666923472160093 ) ) ;
#4091 = ORIENTED_EDGE ( 'NONE', *, *, #3999, .F. ) ;
#4092 = ORIENTED_EDGE ( 'NONE', *, *, #4180, .T. ) ;
#4093 = CARTESIAN_POINT ( 'NONE',  ( -22.80000000000000071, -1.000000000000000000, -12.20000000000000107 ) ) ;
#4094 = PLANE ( 'NONE',  #2056 ) ;
#4095 = AXIS2_PLACEMENT_3D ( 'NONE', #2728, #1088, #2082 ) ;
#4096 = DIRECTION ( 'NONE',  ( 0.000000000000000000, -1.000000000000000000, 0.000000000000000000 ) ) ;
#4097 = CARTESIAN_POINT ( 'NONE',  ( 47.00000000000000000, -2.000000000000000000, 30.37500000000000000 ) ) ;
#4098 = ORIENTED_EDGE ( 'NONE', *, *, #3029, .F. ) ;
#4099 = CARTESIAN_POINT ( 'NONE',  ( -24.60000000000000142, -1.000000000000000000, 28.02500000000000213 ) ) ;
#4100 = CARTESIAN_POINT ( 'NONE',  ( -22.39999999999999858, -5.000000000000000000, 30.82500000000000284 ) ) ;
#4101 = ADVANCED_FACE ( 'NONE', ( #1954 ), #26, .F. ) ;
#4102 = LINE ( 'NONE', #2735, #812 ) ;
#4103 = ORIENTED_EDGE ( 'NONE', *, *, #1327, .T. ) ;
#4104 = FACE_OUTER_BOUND ( 'NONE', #2073, .T. ) ;
#4105 = EDGE_LOOP ( 'NONE', ( #3340, #2586 ) ) ;
#4106 = CARTESIAN_POINT ( 'NONE',  ( 20.29999999999999716, -5.000000000000000000, 5.000000000000000000 ) ) ;
#4107 = CARTESIAN_POINT ( 'NONE',  ( -35.39999999999999858, -1.000000000000000000, -28.02500000000000213 ) ) ;
#4108 = CARTESIAN_POINT ( 'NONE',  ( -35.39999999999999858, -1.000000000000000000, -26.27499999999999858 ) ) ;
#4109 = ORIENTED_EDGE ( 'NONE', *, *, #4181, .F. ) ;
#4110 = LINE ( 'NONE', #125, #383 ) ;
#4111 = DIRECTION ( 'NONE',  ( 0.000000000000000000, 0.000000000000000000, -1.000000000000000000 ) ) ;
#4112 = LINE ( 'NONE', #805, #4148 ) ;
#4113 = AXIS2_PLACEMENT_3D ( 'NONE', #1604, #3278, #2617 ) ;
#4114 = CIRCLE ( 'NONE', #1147, 2.199999999999997069 ) ;
#4115 = EDGE_CURVE ( 'NONE', #3387, #3103, #3524, .T. ) ;
#4116 = DIRECTION ( 'NONE',  ( 1.410344289412037979E-16, 0.000000000000000000, -1.000000000000000000 ) ) ;
#4117 = ORIENTED_EDGE ( 'NONE', *, *, #397, .T. ) ;
#4118 = CARTESIAN_POINT ( 'NONE',  ( 22.39999999999999858, -5.000000000000000000, -30.82500000000000284 ) ) ;
#4119 = CIRCLE ( 'NONE', #315, 2.200000000000000622 ) ;
#4120 = DIRECTION ( 'NONE',  ( 0.000000000000000000, 1.000000000000000000, 0.000000000000000000 ) ) ;
#4121 = ORIENTED_EDGE ( 'NONE', *, *, #3675, .F. ) ;
#4122 = DIRECTION ( 'NONE',  ( -1.000000000000000000, 0.000000000000000000, 0.000000000000000000 ) ) ;
#4123 = ORIENTED_EDGE ( 'NONE', *, *, #1017, .T. ) ;
#4124 = LINE ( 'NONE', #1003, #3575 ) ;
#4125 = CARTESIAN_POINT ( 'NONE',  ( 20.00000000000000000, -1.000000000000000000, -12.20000000000000107 ) ) ;
#4126 = EDGE_CURVE ( 'NONE', #3757, #2016, #3153, .T. ) ;
#4127 = AXIS2_PLACEMENT_3D ( 'NONE', #2779, #2716, #1135 ) ;
#4128 = AXIS2_PLACEMENT_3D ( 'NONE', #2700, #78, #2720 ) ;
#4129 = DIRECTION ( 'NONE',  ( 0.000000000000000000, 0.000000000000000000, -1.000000000000000000 ) ) ;
#4130 = ORIENTED_EDGE ( 'NONE', *, *, #1565, .T. ) ;
#4131 = PLANE ( 'NONE',  #3557 ) ;
#4132 = EDGE_CURVE ( 'NONE', #1628, #3969, #3930, .T. ) ;
#4133 = AXIS2_PLACEMENT_3D ( 'NONE', #1781, #3336, #3709 ) ;
#4134 = CIRCLE ( 'NONE', #3857, 2.199999999999997069 ) ;
#4135 = DIRECTION ( 'NONE',  ( 0.000000000000000000, 1.000000000000000000, 0.000000000000000000 ) ) ;
#4136 = ORIENTED_EDGE ( 'NONE', *, *, #287, .F. ) ;
#4137 = FACE_OUTER_BOUND ( 'NONE', #14, .T. ) ;
#4138 = DIRECTION ( 'NONE',  ( 0.000000000000000000, 0.000000000000000000, -1.000000000000000000 ) ) ;
#4139 = ORIENTED_EDGE ( 'NONE', *, *, #3281, .F. ) ;
#4140 = CIRCLE ( 'NONE', #194, 1.250000000000001110 ) ;
#4141 = DIRECTION ( 'NONE',  ( 0.000000000000000000, 0.000000000000000000, -1.000000000000000000 ) ) ;
#4142 = LINE ( 'NONE', #3817, #2606 ) ;
#4143 = ADVANCED_FACE ( 'NONE', ( #233 ), #1562, .F. ) ;
#4144 = ORIENTED_EDGE ( 'NONE', *, *, #1991, .T. ) ;
#4145 = DIRECTION ( 'NONE',  ( 0.000000000000000000, 0.000000000000000000, 1.000000000000000000 ) ) ;
#4146 = ORIENTED_EDGE ( 'NONE', *, *, #3304, .T. ) ;
#4147 = CARTESIAN_POINT ( 'NONE',  ( -30.00000000000000000, -1.000000000000000000, 10.00000000000000000 ) ) ;
#4148 = VECTOR ( 'NONE', #1736, 1000.000000000000000 ) ;
#4149 = CARTESIAN_POINT ( 'NONE',  ( 20.29999999999999716, -1.000000000000000000, 3.750000000000000000 ) ) ;
#4150 = DIRECTION ( 'NONE',  ( 1.000000000000000000, 0.000000000000000000, 0.000000000000000000 ) ) ;
#4151 = ORIENTED_EDGE ( 'NONE', *, *, #2855, .T. ) ;
#4152 = FACE_OUTER_BOUND ( 'NONE', #3061, .T. ) ;
#4153 = LINE ( 'NONE', #2571, #916 ) ;
#4154 = EDGE_CURVE ( 'NONE', #3387, #2239, #2741, .T. ) ;
#4155 = DIRECTION ( 'NONE',  ( 1.000000000000000000, 0.000000000000000000, -1.410344289412037979E-16 ) ) ;
#4156 = EDGE_LOOP ( 'NONE', ( #3889, #3489, #3706, #782 ) ) ;
#4157 = DIRECTION ( 'NONE',  ( 1.000000000000000000, 0.000000000000000000, 1.410344289412037979E-16 ) ) ;
#4158 = CIRCLE ( 'NONE', #4024, 1.250000000000000222 ) ;
#4159 = CIRCLE ( 'NONE', #1535, 2.200000000000000622 ) ;
#4160 = PLANE ( 'NONE',  #2126 ) ;
#4161 = VERTEX_POINT ( 'NONE', #3619 ) ;
#4162 = EDGE_CURVE ( 'NONE', #2203, #1467, #2186, .T. ) ;
#4163 = DIRECTION ( 'NONE',  ( 0.000000000000000000, -1.000000000000000000, 0.000000000000000000 ) ) ;
#4164 = ADVANCED_FACE ( 'NONE', ( #1656 ), #709, .F. ) ;
#4165 = CARTESIAN_POINT ( 'NONE',  ( -22.80000000000000071, -5.000000000000000000, 12.20000000000000107 ) ) ;
#4166 = EDGE_CURVE ( 'NONE', #994, #2208, #3296, .T. ) ;
#4167 = ORIENTED_EDGE ( 'NONE', *, *, #377, .T. ) ;
#4168 = CARTESIAN_POINT ( 'NONE',  ( -30.00000000000000000, 0.000000000000000000, 0.000000000000000000 ) ) ;
#4169 = VERTEX_POINT ( 'NONE', #3968 ) ;
#4170 = LINE ( 'NONE', #2171, #2262 ) ;
#4171 = DIRECTION ( 'NONE',  ( 0.000000000000000000, 0.000000000000000000, -1.000000000000000000 ) ) ;
#4172 = ORIENTED_EDGE ( 'NONE', *, *, #2725, .T. ) ;
#4173 = DIRECTION ( 'NONE',  ( 0.000000000000000000, 1.000000000000000000, 0.000000000000000000 ) ) ;
#4174 = EDGE_LOOP ( 'NONE', ( #3822, #3132, #2990, #1411 ) ) ;
#4175 = DIRECTION ( 'NONE',  ( 1.000000000000000000, 0.000000000000000000, 0.000000000000000000 ) ) ;
#4176 = CARTESIAN_POINT ( 'NONE',  ( 17.80000000000000071, -5.000000000000000000, 10.00000000000000000 ) ) ;
#4177 = CARTESIAN_POINT ( 'NONE',  ( -64.19999999999998863, 2.000000000000000000, -33.64999999999999858 ) ) ;
#4178 = ORIENTED_EDGE ( 'NONE', *, *, #589, .F. ) ;
#4179 = FACE_OUTER_BOUND ( 'NONE', #1636, .T. ) ;
#4180 = EDGE_CURVE ( 'NONE', #203, #1202, #3643, .T. ) ;
#4181 = EDGE_CURVE ( 'NONE', #311, #2387, #1677, .T. ) ;
#4182 = CARTESIAN_POINT ( 'NONE',  ( 64.60000000000000853, -1.000000000000000000, -27.07499999999999929 ) ) ;
#4183 = ORIENTED_EDGE ( 'NONE', *, *, #152, .F. ) ;
#4184 = CARTESIAN_POINT ( 'NONE',  ( 18.19999999999999929, -1.000000000000000000, 23.00000000000000000 ) ) ;
#4185 = LINE ( 'NONE', #578, #1713 ) ;
#4186 = AXIS2_PLACEMENT_3D ( 'NONE', #2913, #3606, #2932 ) ;
#4187 = ADVANCED_FACE ( 'NONE', ( #3993 ), #1030, .F. ) ;
#4188 = AXIS2_PLACEMENT_3D ( 'NONE', #305, #1631, #1339 ) ;
#4189 = ORIENTED_EDGE ( 'NONE', *, *, #2210, .T. ) ;
#4190 = CARTESIAN_POINT ( 'NONE',  ( 17.80000000000000071, -5.000000000000000000, -10.00000000000000000 ) ) ;
#4191 = ORIENTED_EDGE ( 'NONE', *, *, #1218, .F. ) ;
#4192 = DIRECTION ( 'NONE',  ( 0.000000000000000000, 0.000000000000000000, -1.000000000000000000 ) ) ;
#4193 = CARTESIAN_POINT ( 'NONE',  ( 18.19999999999999929, -5.000000000000000000, 23.00000000000000000 ) ) ;
#4194 = ORIENTED_EDGE ( 'NONE', *, *, #3500, .T. ) ;
#4195 = ORIENTED_EDGE ( 'NONE', *, *, #1903, .F. ) ;
#4196 = DIRECTION ( 'NONE',  ( 0.000000000000000000, 0.000000000000000000, -1.000000000000000000 ) ) ;
#4197 = VERTEX_POINT ( 'NONE', #52 ) ;
#4198 = PLANE ( 'NONE',  #3361 ) ;
#4199 = CARTESIAN_POINT ( 'NONE',  ( 47.00000000000000000, -2.000000000000000000, 26.27499999999999858 ) ) ;
#4200 = EDGE_CURVE ( 'NONE', #1844, #1173, #2671, .T. ) ;
#4201 = EDGE_CURVE ( 'NONE', #1743, #269, #4102, .T. ) ;
#4202 = AXIS2_PLACEMENT_3D ( 'NONE', #1832, #4135, #1109 ) ;
#4203 = LINE ( 'NONE', #2629, #1711 ) ;
#4204 = ORIENTED_EDGE ( 'NONE', *, *, #324, .T. ) ;
#4205 = CARTESIAN_POINT ( 'NONE',  ( 64.60000000000000853, -5.000000000000000000, -29.57499999999999929 ) ) ;
#4206 = AXIS2_PLACEMENT_3D ( 'NONE', #595, #4246, #919 ) ;
#4207 = VECTOR ( 'NONE', #1980, 1000.000000000000000 ) ;
#4208 = CIRCLE ( 'NONE', #753, 1.250000000000001110 ) ;
#4209 = CARTESIAN_POINT ( 'NONE',  ( 64.60000000000000853, -1.000000000000000000, -28.32499999999999929 ) ) ;
#4210 = CARTESIAN_POINT ( 'NONE',  ( -20.60000000000000142, -1.000000000000000000, 20.83666923472160093 ) ) ;
#4211 = CARTESIAN_POINT ( 'NONE',  ( 47.00000000000000000, -4.200000000000000178, 26.27499999999999858 ) ) ;
#4213 = EDGE_CURVE ( 'NONE', #2290, #1045, #3220, .T. ) ;
#4212 = AXIS2_PLACEMENT_3D ( 'NONE', #1187, #4150, #4173 ) ;
#4214 = ORIENTED_EDGE ( 'NONE', *, *, #4275, .T. ) ;
#4215 = ORIENTED_EDGE ( 'NONE', *, *, #978, .F. ) ;
#4216 = CARTESIAN_POINT ( 'NONE',  ( 60.00000000000000000, -1.000000000000000000, -33.64999999999999858 ) ) ;
#4217 = DIRECTION ( 'NONE',  ( 0.000000000000000000, 0.000000000000000000, 1.000000000000000000 ) ) ;
#4218 = ADVANCED_FACE ( 'NONE', ( #2419 ), #728, .T. ) ;
#4219 = VECTOR ( 'NONE', #1022, 1000.000000000000000 ) ;
#4220 = VERTEX_POINT ( 'NONE', #2128 ) ;
#4221 = LINE ( 'NONE', #1253, #126 ) ;
#4222 = VECTOR ( 'NONE', #2468, 1000.000000000000000 ) ;
#4223 = ORIENTED_EDGE ( 'NONE', *, *, #1195, .T. ) ;
#4224 = DIRECTION ( 'NONE',  ( -6.904372043688789759E-16, 0.000000000000000000, -1.000000000000000000 ) ) ;
#4225 = LINE ( 'NONE', #212, #1334 ) ;
#4226 = EDGE_CURVE ( 'NONE', #3530, #1426, #3781, .T. ) ;
#4227 = VERTEX_POINT ( 'NONE', #378 ) ;
#4228 = CARTESIAN_POINT ( 'NONE',  ( 22.80000000000000071, -5.000000000000000000, 12.20000000000000107 ) ) ;
#4229 = DIRECTION ( 'NONE',  ( 0.000000000000000000, 0.000000000000000000, -1.000000000000000000 ) ) ;
#4230 = DIRECTION ( 'NONE',  ( 1.000000000000000000, 0.000000000000000000, 0.000000000000000000 ) ) ;
#4231 = CARTESIAN_POINT ( 'NONE',  ( 18.19999999999999929, -1.000000000000000000, -23.00000000000000000 ) ) ;
#4232 = ORIENTED_EDGE ( 'NONE', *, *, #747, .F. ) ;
#4233 = ORIENTED_EDGE ( 'NONE', *, *, #1112, .T. ) ;
#4234 = DIRECTION ( 'NONE',  ( 1.000000000000000000, 0.000000000000000000, 0.000000000000000000 ) ) ;
#4235 = CARTESIAN_POINT ( 'NONE',  ( -69.20000000000000284, 2.000000000000000000, -33.64999999999999858 ) ) ;
#4236 = EDGE_CURVE ( 'NONE', #3839, #3738, #879, .T. ) ;
#4237 = EDGE_LOOP ( 'NONE', ( #1405, #972, #2925, #3332 ) ) ;
#4238 = LINE ( 'NONE', #2326, #1382 ) ;
#4239 = ORIENTED_EDGE ( 'NONE', *, *, #3844, .T. ) ;
#4240 = DIRECTION ( 'NONE',  ( -0.000000000000000000, 1.000000000000000000, -0.000000000000000000 ) ) ;
#4241 = CARTESIAN_POINT ( 'NONE',  ( -18.19999999999999929, -5.000000000000000000, -23.00000000000000000 ) ) ;
#4242 = ORIENTED_EDGE ( 'NONE', *, *, #2414, .T. ) ;
#4243 = CARTESIAN_POINT ( 'NONE',  ( 69.20000000000000284, -1.000000000000000000, -33.64999999999999858 ) ) ;
#4244 = CARTESIAN_POINT ( 'NONE',  ( 64.60000000000000853, -5.000000000000000000, 28.32499999999999929 ) ) ;
#4245 = CARTESIAN_POINT ( 'NONE',  ( -20.00000000000000000, -1.000000000000000000, -20.83666923472160093 ) ) ;
#4246 = DIRECTION ( 'NONE',  ( 0.000000000000000000, -1.000000000000000000, 0.000000000000000000 ) ) ;
#4247 = EDGE_CURVE ( 'NONE', #3646, #4197, #3690, .T. ) ;
#4248 = ORIENTED_EDGE ( 'NONE', *, *, #1183, .T. ) ;
#4249 = ORIENTED_EDGE ( 'NONE', *, *, #2642, .T. ) ;
#4250 = CARTESIAN_POINT ( 'NONE',  ( 69.20000000000000284, -5.000000000000000000, 28.02500000000000213 ) ) ;
#4251 = LINE ( 'NONE', #658, #2593 ) ;
#4252 = CIRCLE ( 'NONE', #2177, 2.200000000000000622 ) ;
#4253 = VECTOR ( 'NONE', #2865, 1000.000000000000000 ) ;
#4254 = ORIENTED_EDGE ( 'NONE', *, *, #2496, .T. ) ;
#4255 = DIRECTION ( 'NONE',  ( 0.000000000000000000, 0.000000000000000000, -1.000000000000000000 ) ) ;
#4256 = ORIENTED_EDGE ( 'NONE', *, *, #3090, .T. ) ;
#4257 = CARTESIAN_POINT ( 'NONE',  ( -22.39999999999999858, -1.000000000000000000, 33.64999999999999858 ) ) ;
#4258 = DIRECTION ( 'NONE',  ( 0.000000000000000000, 0.000000000000000000, -1.000000000000000000 ) ) ;
#4259 = CIRCLE ( 'NONE', #2392, 2.200000000000000622 ) ;
#4260 = VERTEX_POINT ( 'NONE', #2106 ) ;
#4261 = EDGE_CURVE ( 'NONE', #71, #564, #42, .T. ) ;
#4262 = VERTEX_POINT ( 'NONE', #3386 ) ;
#4263 = CARTESIAN_POINT ( 'NONE',  ( 47.00000000000000000, -1.000000000000000000, -26.27499999999999858 ) ) ;
#4264 = VECTOR ( 'NONE', #2672, 1000.000000000000000 ) ;
#4265 = AXIS2_PLACEMENT_3D ( 'NONE', #2023, #1543, #2852 ) ;
#4266 = CIRCLE ( 'NONE', #4128, 5.000000000000000888 ) ;
#4267 = DIRECTION ( 'NONE',  ( 0.000000000000000000, -1.000000000000000000, 0.000000000000000000 ) ) ;
#4268 = DIRECTION ( 'NONE',  ( 0.000000000000000000, -1.000000000000000000, 0.000000000000000000 ) ) ;
#4269 = CARTESIAN_POINT ( 'NONE',  ( -20.29999999999999716, -1.000000000000000000, -5.000000000000000000 ) ) ;
#4270 = LINE ( 'NONE', #4211, #3434 ) ;
#4271 = AXIS2_PLACEMENT_3D ( 'NONE', #1446, #1199, #1134 ) ;
#4272 = VECTOR ( 'NONE', #560, 1000.000000000000000 ) ;
#4273 = VECTOR ( 'NONE', #168, 1000.000000000000000 ) ;
#4274 = ORIENTED_EDGE ( 'NONE', *, *, #1692, .F. ) ;
#4275 = EDGE_CURVE ( 'NONE', #2002, #485, #4018, .T. ) ;
#4276 = VERTEX_POINT ( 'NONE', #2089 ) ;
#4277 = CARTESIAN_POINT ( 'NONE',  ( 60.00000000000000000, -1.000000000000000000, 30.37500000000000000 ) ) ;
#4278 = DIRECTION ( 'NONE',  ( 0.000000000000000000, 0.000000000000000000, -1.000000000000000000 ) ) ;
#4279 = VECTOR ( 'NONE', #1578, 1000.000000000000000 ) ;
#4280 = LINE ( 'NONE', #1317, #395 ) ;
#4281 = ORIENTED_EDGE ( 'NONE', *, *, #785, .F. ) ;
#4282 = CYLINDRICAL_SURFACE ( 'NONE', #824, 2.200000000000000622 ) ;
#4283 = VERTEX_POINT ( 'NONE', #3058 ) ;
#4284 = CARTESIAN_POINT ( 'NONE',  ( -18.19999999999999929, -1.000000000000000000, -23.00000000000000000 ) ) ;
#4285 = AXIS2_PLACEMENT_3D ( 'NONE', #490, #4122, #3865 ) ;
#4286 = CARTESIAN_POINT ( 'NONE',  ( 22.39999999999999858, -1.000000000000000000, 25.82499999999999929 ) ) ;
#4287 = EDGE_LOOP ( 'NONE', ( #982, #2213, #898, #1384 ) ) ;
#4288 = ORIENTED_EDGE ( 'NONE', *, *, #4126, .F. ) ;
#4289 = CARTESIAN_POINT ( 'NONE',  ( -24.60000000000000142, -5.000000000000000000, -25.82499999999999929 ) ) ;
#4290 = VECTOR ( 'NONE', #2749, 1000.000000000000000 ) ;
#4291 = EDGE_CURVE ( 'NONE', #2957, #2161, #3405, .T. ) ;
#4292 = LINE ( 'NONE', #917, #3788 ) ;
#4293 = CARTESIAN_POINT ( 'NONE',  ( -60.00000000000000000, -1.000000000000000000, 33.64999999999999858 ) ) ;
#4294 = CYLINDRICAL_SURFACE ( 'NONE', #845, 2.200000000000000622 ) ;
#4295 = DIRECTION ( 'NONE',  ( 0.000000000000000000, 0.000000000000000000, 1.000000000000000000 ) ) ;
ENDSEC;
END-ISO-10303-21;
