# Supplementary material for: A custom force plate for quantifying the force applied by the finger during smartphone usage
Source: Front Bioeng Biotechnol. 2026 Feb 17;14:1685410. doi: 10.3389/fbioe.2026.1685410 (PMC12953535; doi:10.3389/fbioe.2026.1685410)
Supplement: Supplementary file 2 [file DataSheet1.zip › STEP file/layer_4.STEP]

ISO-10303-21;
HEADER;
FILE_DESCRIPTION (( 'STEP AP214' ),
    '1' );
FILE_NAME ('layer_4.STEP',
    '2025-07-21T15:56:59',
    ( '' ),
    ( '' ),
    'SwSTEP 2.0',
    'SolidWorks 2023',
    '' );
FILE_SCHEMA (( 'AUTOMOTIVE_DESIGN' ));
ENDSEC;

DATA;
#1 = ADVANCED_FACE ( 'NONE', ( #694 ), #703, .F. ) ;
#2 = VERTEX_POINT ( 'NONE', #683 ) ;
#3 = DIRECTION ( 'NONE',  ( 0.000000000000000000, -1.000000000000000000, 0.000000000000000000 ) ) ;
#4 = LINE ( 'NONE', #613, #635 ) ;
#5 = ORIENTED_EDGE ( 'NONE', *, *, #417, .F. ) ;
#6 = DIRECTION ( 'NONE',  ( 0.000000000000000000, 0.000000000000000000, -1.000000000000000000 ) ) ;
#7 = DIRECTION ( 'NONE',  ( 0.000000000000000000, -1.000000000000000000, 0.000000000000000000 ) ) ;
#8 = ORIENTED_EDGE ( 'NONE', *, *, #156, .T. ) ;
#9 = VECTOR ( 'NONE', #539, 1000.000000000000000 ) ;
#10 = VERTEX_POINT ( 'NONE', #150 ) ;
#11 = AXIS2_PLACEMENT_3D ( 'NONE', #708, #279, #465 ) ;
#12 = DIRECTION ( 'NONE',  ( 0.000000000000000000, 0.000000000000000000, -1.000000000000000000 ) ) ;
#13 = DIRECTION ( 'NONE',  ( -0.000000000000000000, -1.000000000000000000, -0.000000000000000000 ) ) ;
#14 = EDGE_LOOP ( 'NONE', ( #764, #245 ) ) ;
#15 = EDGE_LOOP ( 'NONE', ( #203, #348, #30, #144 ) ) ;
#16 = EDGE_CURVE ( 'NONE', #225, #189, #200, .T. ) ;
#17 = ORIENTED_EDGE ( 'NONE', *, *, #521, .F. ) ;
#18 = AXIS2_PLACEMENT_3D ( 'NONE', #336, #643, #96 ) ;
#19 = CARTESIAN_POINT ( 'NONE',  ( -69.20000000000000284, 2.000000000000000000, -33.64999999999999858 ) ) ;
#20 = ORIENTED_EDGE ( 'NONE', *, *, #151, .F. ) ;
#21 = ORIENTED_EDGE ( 'NONE', *, *, #711, .F. ) ;
#22 = DIRECTION ( 'NONE',  ( -1.000000000000000000, 0.000000000000000000, 5.013651664672850138E-17 ) ) ;
#23 = VECTOR ( 'NONE', #501, 1000.000000000000000 ) ;
#24 = DIRECTION ( 'NONE',  ( 0.000000000000000000, 0.000000000000000000, -1.000000000000000000 ) ) ;
#25 = ORIENTED_EDGE ( 'NONE', *, *, #506, .F. ) ;
#26 = EDGE_CURVE ( 'NONE', #312, #484, #330, .T. ) ;
#27 = EDGE_LOOP ( 'NONE', ( #57, #620, #301, #516 ) ) ;
#28 = CARTESIAN_POINT ( 'NONE',  ( -64.59999999999999432, -5.000000000000000000, -27.07499999999999929 ) ) ;
#29 = CARTESIAN_POINT ( 'NONE',  ( -69.20000000000000284, -5.000000000000000000, 28.65000000000000213 ) ) ;
#30 = ORIENTED_EDGE ( 'NONE', *, *, #387, .F. ) ;
#31 = SURFACE_SIDE_STYLE ('',( #206 ) ) ;
#32 = EDGE_LOOP ( 'NONE', ( #488, #588, #680, #457 ) ) ;
#33 = ORIENTED_EDGE ( 'NONE', *, *, #16, .F. ) ;
#34 = LINE ( 'NONE', #712, #558 ) ;
#35 = AXIS2_PLACEMENT_3D ( 'NONE', #355, #738, #361 ) ;
#36 = FILL_AREA_STYLE_COLOUR ( '', #595 ) ;
#37 = VECTOR ( 'NONE', #282, 1000.000000000000000 ) ;
#38 = ORIENTED_EDGE ( 'NONE', *, *, #495, .T. ) ;
#39 = DIRECTION ( 'NONE',  ( -0.000000000000000000, 0.000000000000000000, 1.000000000000000000 ) ) ;
#40 = ADVANCED_FACE ( 'NONE', ( #452, #147, #248 ), #644, .F. ) ;
#41 = DIRECTION ( 'NONE',  ( 0.000000000000000000, -0.000000000000000000, -1.000000000000000000 ) ) ;
#42 = PLANE ( 'NONE',  #405 ) ;
#43 = CIRCLE ( 'NONE', #117, 1.250000000000001110 ) ;
#44 = FACE_BOUND ( 'NONE', #14, .T. ) ;
#45 = DIRECTION ( 'NONE',  ( 0.000000000000000000, 0.000000000000000000, -1.000000000000000000 ) ) ;
#46 = CARTESIAN_POINT ( 'NONE',  ( -60.00000000000000000, -5.000000000000000000, -33.64999999999999858 ) ) ;
#47 = CIRCLE ( 'NONE', #35, 1.249999999999997558 ) ;
#48 = AXIS2_PLACEMENT_3D ( 'NONE', #136, #376, #628 ) ;
#49 = EDGE_CURVE ( 'NONE', #545, #484, #448, .T. ) ;
#50 = DIRECTION ( 'NONE',  ( -0.000000000000000000, -0.000000000000000000, 1.000000000000000000 ) ) ;
#51 = VERTEX_POINT ( 'NONE', #94 ) ;
#52 = ADVANCED_FACE ( 'NONE', ( #746 ), #377, .F. ) ;
#53 = FACE_BOUND ( 'NONE', #331, .T. ) ;
#54 = DIRECTION ( 'NONE',  ( -0.000000000000000000, -0.000000000000000000, 1.000000000000000000 ) ) ;
#55 = AXIS2_PLACEMENT_3D ( 'NONE', #478, #423, #418 ) ;
#56 = UNCERTAINTY_MEASURE_WITH_UNIT (LENGTH_MEASURE( 1.000000000000000082E-05 ), #381, 'distance_accuracy_value', 'NONE');
#57 = ORIENTED_EDGE ( 'NONE', *, *, #373, .F. ) ;
#58 = CARTESIAN_POINT ( 'NONE',  ( 64.59999999999999432, -5.000000000000000000, -28.32499999999999929 ) ) ;
#59 = ADVANCED_FACE ( 'NONE', ( #570 ), #197, .F. ) ;
#60 = DIRECTION ( 'NONE',  ( -0.000000000000000000, -1.000000000000000000, -0.000000000000000000 ) ) ;
#61 = ORIENTED_EDGE ( 'NONE', *, *, #239, .F. ) ;
#62 = CARTESIAN_POINT ( 'NONE',  ( -64.59999999999999432, -7.000000000000000000, 28.32499999999999929 ) ) ;
#63 = CARTESIAN_POINT ( 'NONE',  ( 64.59999999999999432, -7.000000000000000000, -28.32499999999999929 ) ) ;
#64 = EDGE_LOOP ( 'NONE', ( #726, #502, #309, #688 ) ) ;
#65 = FACE_OUTER_BOUND ( 'NONE', #660, .T. ) ;
#66 = DIRECTION ( 'NONE',  ( 0.000000000000000000, 0.000000000000000000, -1.000000000000000000 ) ) ;
#67 = VERTEX_POINT ( 'NONE', #577 ) ;
#68 = AXIS2_PLACEMENT_3D ( 'NONE', #346, #618, #427 ) ;
#69 = ORIENTED_EDGE ( 'NONE', *, *, #506, .T. ) ;
#70 = CYLINDRICAL_SURFACE ( 'NONE', #665, 1.250000000000001110 ) ;
#71 = CARTESIAN_POINT ( 'NONE',  ( 64.59999999999999432, -6.000000000000000000, 27.07499999999999929 ) ) ;
#72 = ORIENTED_EDGE ( 'NONE', *, *, #317, .T. ) ;
#73 = EDGE_CURVE ( 'NONE', #67, #112, #319, .T. ) ;
#74 = PRESENTATION_LAYER_ASSIGNMENT (  '', '', ( #541 ) ) ;
#75 = VERTEX_POINT ( 'NONE', #29 ) ;
#76 = PRESENTATION_LAYER_ASSIGNMENT (  '', '', ( #268 ) ) ;
#77 = ORIENTED_EDGE ( 'NONE', *, *, #485, .F. ) ;
#78 = VERTEX_POINT ( 'NONE', #758 ) ;
#79 = CARTESIAN_POINT ( 'NONE',  ( 0.000000000000000000, -5.000000000000000000, 33.64999999999999858 ) ) ;
#80 = VERTEX_POINT ( 'NONE', #698 ) ;
#81 = AXIS2_PLACEMENT_3D ( 'NONE', #572, #441, #22 ) ;
#82 = VERTEX_POINT ( 'NONE', #392 ) ;
#83 = CARTESIAN_POINT ( 'NONE',  ( 0.000000000000000000, 0.000000000000000000, 0.000000000000000000 ) ) ;
#84 = DIRECTION ( 'NONE',  ( 1.000000000000000000, 0.000000000000000000, 0.000000000000000000 ) ) ;
#85 = EDGE_CURVE ( 'NONE', #734, #281, #332, .T. ) ;
#86 = EDGE_LOOP ( 'NONE', ( #581, #374, #263, #202, #5, #344 ) ) ;
#87 = ORIENTED_EDGE ( 'NONE', *, *, #614, .F. ) ;
#88 = VECTOR ( 'NONE', #212, 1000.000000000000000 ) ;
#89 = VECTOR ( 'NONE', #475, 1000.000000000000000 ) ;
#90 = CARTESIAN_POINT ( 'NONE',  ( 69.20000000000000284, -7.000000000000000000, 33.64999999999999858 ) ) ;
#91 = DIRECTION ( 'NONE',  ( -0.000000000000000000, -1.000000000000000000, -0.000000000000000000 ) ) ;
#92 = ORIENTED_EDGE ( 'NONE', *, *, #216, .F. ) ;
#93 = DIRECTION ( 'NONE',  ( -0.000000000000000000, 1.000000000000000000, -0.000000000000000000 ) ) ;
#94 = CARTESIAN_POINT ( 'NONE',  ( 64.19999999999998863, -7.000000000000000000, 33.64999999999999858 ) ) ;
#95 = ORIENTED_EDGE ( 'NONE', *, *, #345, .F. ) ;
#96 = DIRECTION ( 'NONE',  ( 0.000000000000000000, 0.000000000000000000, -1.000000000000000000 ) ) ;
#97 = ORIENTED_EDGE ( 'NONE', *, *, #184, .F. ) ;
#98 = ADVANCED_FACE ( 'NONE', ( #771 ), #768, .T. ) ;
#99 = ORIENTED_EDGE ( 'NONE', *, *, #216, .T. ) ;
#100 = LINE ( 'NONE', #334, #177 ) ;
#101 = CIRCLE ( 'NONE', #194, 1.250000000000001110 ) ;
#102 = DIRECTION ( 'NONE',  ( -0.000000000000000000, -1.000000000000000000, -0.000000000000000000 ) ) ;
#103 = DIRECTION ( 'NONE',  ( -0.000000000000000000, -1.000000000000000000, -0.000000000000000000 ) ) ;
#104 = MANIFOLD_SOLID_BREP ( 'Body2', #464 ) ;
#105 = FACE_OUTER_BOUND ( 'NONE', #266, .T. ) ;
#106 = ADVANCED_FACE ( 'NONE', ( #44, #522, #408 ), #766, .F. ) ;
#107 = CARTESIAN_POINT ( 'NONE',  ( -64.19999999999998863, 0.000000000000000000, 33.64999999999999858 ) ) ;
#108 = CARTESIAN_POINT ( 'NONE',  ( 64.19999999999998863, -7.000000000000000000, -33.64999999999999858 ) ) ;
#109 = LINE ( 'NONE', #524, #697 ) ;
#110 = VECTOR ( 'NONE', #215, 1000.000000000000000 ) ;
#111 = AXIS2_PLACEMENT_3D ( 'NONE', #573, #456, #500 ) ;
#112 = VERTEX_POINT ( 'NONE', #532 ) ;
#113 = CARTESIAN_POINT ( 'NONE',  ( 60.00000000000000000, -6.000000000000000000, -44.12091209016669779 ) ) ;
#114 = ORIENTED_EDGE ( 'NONE', *, *, #314, .F. ) ;
#115 = CARTESIAN_POINT ( 'NONE',  ( -64.19999999999998863, -5.000000000000000000, 33.64999999999999858 ) ) ;
#116 = DIRECTION ( 'NONE',  ( 0.000000000000000000, -0.000000000000000000, -1.000000000000000000 ) ) ;
#117 = AXIS2_PLACEMENT_3D ( 'NONE', #58, #289, #240 ) ;
#118 = VERTEX_POINT ( 'NONE', #654 ) ;
#119 = DIRECTION ( 'NONE',  ( 0.000000000000000000, 0.000000000000000000, 1.000000000000000000 ) ) ;
#120 = CARTESIAN_POINT ( 'NONE',  ( -69.20000000000000284, -7.000000000000000000, 28.64999999999999858 ) ) ;
#121 = ORIENTED_EDGE ( 'NONE', *, *, #227, .T. ) ;
#122 = PLANE ( 'NONE',  #632 ) ;
#123 = DIRECTION ( 'NONE',  ( 0.000000000000000000, 0.000000000000000000, 1.000000000000000000 ) ) ;
#124 = ORIENTED_EDGE ( 'NONE', *, *, #159, .T. ) ;
#125 = FACE_BOUND ( 'NONE', #498, .T. ) ;
#126 = LINE ( 'NONE', #432, #9 ) ;
#127 = EDGE_CURVE ( 'NONE', #51, #10, #401, .T. ) ;
#128 = ORIENTED_EDGE ( 'NONE', *, *, #49, .F. ) ;
#129 = AXIS2_PLACEMENT_3D ( 'NONE', #410, #486, #732 ) ;
#130 = FACE_OUTER_BOUND ( 'NONE', #32, .T. ) ;
#131 = CARTESIAN_POINT ( 'NONE',  ( -69.20000000000000284, -7.000000000000000000, -33.64999999999999858 ) ) ;
#132 = VERTEX_POINT ( 'NONE', #404 ) ;
#133 = ORIENTED_EDGE ( 'NONE', *, *, #641, .T. ) ;
#134 = VECTOR ( 'NONE', #84, 1000.000000000000000 ) ;
#135 = CARTESIAN_POINT ( 'NONE',  ( 64.59999999999999432, -5.000000000000000000, 27.07499999999999929 ) ) ;
#136 = CARTESIAN_POINT ( 'NONE',  ( 64.59999999999999432, -7.000000000000000000, 28.32499999999999929 ) ) ;
#137 = DIRECTION ( 'NONE',  ( 0.000000000000000000, -1.000000000000000000, 0.000000000000000000 ) ) ;
#138 = EDGE_CURVE ( 'NONE', #780, #449, #466, .T. ) ;
#139 = CARTESIAN_POINT ( 'NONE',  ( 64.19999999999998863, 0.000000000000000000, 28.64999999999999858 ) ) ;
#140 = DIRECTION ( 'NONE',  ( 0.000000000000000000, -1.000000000000000000, 0.000000000000000000 ) ) ;
#141 = CARTESIAN_POINT ( 'NONE',  ( 64.59999999999999432, -6.000000000000000000, 28.32499999999999929 ) ) ;
#142 = CARTESIAN_POINT ( 'NONE',  ( -64.59999999999999432, -6.000000000000000000, -29.57499999999999929 ) ) ;
#143 = CARTESIAN_POINT ( 'NONE',  ( -69.20000000000000284, -7.000000000000000000, 33.64999999999999858 ) ) ;
#144 = ORIENTED_EDGE ( 'NONE', *, *, #543, .T. ) ;
#145 = AXIS2_PLACEMENT_3D ( 'NONE', #639, #93, #442 ) ;
#146 = DIRECTION ( 'NONE',  ( -1.000000000000000000, -0.000000000000000000, -0.000000000000000000 ) ) ;
#147 = FACE_BOUND ( 'NONE', #426, .T. ) ;
#148 = ORIENTED_EDGE ( 'NONE', *, *, #207, .F. ) ;
#149 = CYLINDRICAL_SURFACE ( 'NONE', #18, 1.250000000000001110 ) ;
#150 = CARTESIAN_POINT ( 'NONE',  ( 60.00000000000000000, -7.000000000000000000, 33.64999999999999858 ) ) ;
#151 = EDGE_CURVE ( 'NONE', #178, #476, #109, .T. ) ;
#152 = ORIENTED_EDGE ( 'NONE', *, *, #444, .T. ) ;
#153 = VECTOR ( 'NONE', #520, 1000.000000000000000 ) ;
#154 = CARTESIAN_POINT ( 'NONE',  ( -69.20000000000000284, -5.000000000000000000, -28.64999999999999858 ) ) ;
#155 = DIRECTION ( 'NONE',  ( 0.000000000000000000, 0.000000000000000000, 1.000000000000000000 ) ) ;
#156 = EDGE_CURVE ( 'NONE', #78, #82, #535, .T. ) ;
#157 = LINE ( 'NONE', #400, #763 ) ;
#158 = CARTESIAN_POINT ( 'NONE',  ( 69.20000000000000284, -5.000000000000000000, -28.65000000000000568 ) ) ;
#159 = EDGE_CURVE ( 'NONE', #51, #734, #460, .T. ) ;
#160 = CARTESIAN_POINT ( 'NONE',  ( -64.59999999999999432, -7.000000000000000000, -27.07500000000000284 ) ) ;
#161 = LINE ( 'NONE', #107, #89 ) ;
#162 = LINE ( 'NONE', #653, #37 ) ;
#163 = AXIS2_PLACEMENT_3D ( 'NONE', #787, #670, #119 ) ;
#164 = SURFACE_STYLE_FILL_AREA ( #598 ) ;
#165 = ORIENTED_EDGE ( 'NONE', *, *, #769, .T. ) ;
#166 = DIRECTION ( 'NONE',  ( 0.000000000000000000, -1.000000000000000000, 0.000000000000000000 ) ) ;
#167 = CARTESIAN_POINT ( 'NONE',  ( 60.00000000000000000, -7.000000000000000000, 33.64999999999999858 ) ) ;
#168 = VECTOR ( 'NONE', #13, 1000.000000000000000 ) ;
#169 = CIRCLE ( 'NONE', #624, 1.250000000000001110 ) ;
#170 = ORIENTED_EDGE ( 'NONE', *, *, #689, .F. ) ;
#171 = CARTESIAN_POINT ( 'NONE',  ( 60.00000000000000000, -7.000000000000000000, -33.64999999999999858 ) ) ;
#172 = CARTESIAN_POINT ( 'NONE',  ( 60.00000000000000000, -6.000000000000000000, 33.65000000000000568 ) ) ;
#173 = ORIENTED_EDGE ( 'NONE', *, *, #272, .T. ) ;
#174 = EDGE_CURVE ( 'NONE', #753, #190, #292, .T. ) ;
#175 = CYLINDRICAL_SURFACE ( 'NONE', #55, 1.250000000000001110 ) ;
#176 = DIRECTION ( 'NONE',  ( -0.000000000000000000, -1.000000000000000000, -0.000000000000000000 ) ) ;
#177 = VECTOR ( 'NONE', #39, 1000.000000000000000 ) ;
#178 = VERTEX_POINT ( 'NONE', #219 ) ;
#179 = FACE_OUTER_BOUND ( 'NONE', #64, .T. ) ;
#180 = CARTESIAN_POINT ( 'NONE',  ( 60.00000000000000000, -5.000000000000000000, 33.64999999999999858 ) ) ;
#181 = ORIENTED_EDGE ( 'NONE', *, *, #314, .T. ) ;
#182 = AXIS2_PLACEMENT_3D ( 'NONE', #326, #91, #629 ) ;
#183 = FACE_OUTER_BOUND ( 'NONE', #507, .T. ) ;
#184 = EDGE_CURVE ( 'NONE', #743, #636, #161, .T. ) ;
#185 = DIRECTION ( 'NONE',  ( -0.000000000000000000, -0.000000000000000000, 1.000000000000000000 ) ) ;
#186 = ORIENTED_EDGE ( 'NONE', *, *, #345, .T. ) ;
#187 = ORIENTED_EDGE ( 'NONE', *, *, #468, .T. ) ;
#188 = LINE ( 'NONE', #420, #340 ) ;
#189 = VERTEX_POINT ( 'NONE', #46 ) ;
#190 = VERTEX_POINT ( 'NONE', #343 ) ;
#191 =( LENGTH_UNIT ( ) NAMED_UNIT ( * ) SI_UNIT ( .MILLI., .METRE. ) );
#192 = DIRECTION ( 'NONE',  ( 1.000000000000000000, -0.000000000000000000, -5.013651664672850138E-17 ) ) ;
#193 = ADVANCED_FACE ( 'NONE', ( #280 ), #774, .F. ) ;
#194 = AXIS2_PLACEMENT_3D ( 'NONE', #224, #176, #663 ) ;
#195 = ORIENTED_EDGE ( 'NONE', *, *, #684, .T. ) ;
#196 = DIRECTION ( 'NONE',  ( -0.000000000000000000, -1.000000000000000000, -0.000000000000000000 ) ) ;
#197 = CYLINDRICAL_SURFACE ( 'NONE', #218, 1.250000000000001110 ) ;
#198 = EDGE_CURVE ( 'NONE', #445, #379, #101, .T. ) ;
#199 = DIRECTION ( 'NONE',  ( 0.000000000000000000, -1.000000000000000000, 0.000000000000000000 ) ) ;
#200 = LINE ( 'NONE', #258, #505 ) ;
#201 = CARTESIAN_POINT ( 'NONE',  ( -64.59999999999999432, -6.000000000000000000, 29.57499999999999929 ) ) ;
#202 = ORIENTED_EDGE ( 'NONE', *, *, #272, .F. ) ;
#203 = ORIENTED_EDGE ( 'NONE', *, *, #73, .T. ) ;
#204 = AXIS2_PLACEMENT_3D ( 'NONE', #783, #347, #66 ) ;
#205 = VECTOR ( 'NONE', #397, 1000.000000000000000 ) ;
#206 = SURFACE_STYLE_FILL_AREA ( #491 ) ;
#207 = EDGE_CURVE ( 'NONE', #476, #636, #496, .T. ) ;
#208 = APPLICATION_CONTEXT ( 'automotive_design' ) ;
#209 = DIRECTION ( 'NONE',  ( 0.000000000000000000, -0.000000000000000000, -1.000000000000000000 ) ) ;
#210 = EDGE_LOOP ( 'NONE', ( #409, #704, #99, #25 ) ) ;
#211 = CARTESIAN_POINT ( 'NONE',  ( 64.59999999999999432, -6.000000000000000000, -29.57499999999999929 ) ) ;
#212 = DIRECTION ( 'NONE',  ( -0.000000000000000000, 1.000000000000000000, -0.000000000000000000 ) ) ;
#213 = AXIS2_PLACEMENT_3D ( 'NONE', #113, #662, #609 ) ;
#214 = LINE ( 'NONE', #770, #525 ) ;
#215 = DIRECTION ( 'NONE',  ( 0.000000000000000000, 1.000000000000000000, -0.000000000000000000 ) ) ;
#216 = EDGE_CURVE ( 'NONE', #449, #784, #425, .T. ) ;
#217 = CARTESIAN_POINT ( 'NONE',  ( -69.20000000000000284, -7.000000000000000000, -28.64999999999999503 ) ) ;
#218 = AXIS2_PLACEMENT_3D ( 'NONE', #388, #633, #513 ) ;
#219 = CARTESIAN_POINT ( 'NONE',  ( -60.00000000000000000, -5.000000000000000000, 33.64999999999999858 ) ) ;
#220 = CARTESIAN_POINT ( 'NONE',  ( -64.59999999999999432, -6.000000000000000000, 27.07499999999999929 ) ) ;
#221 = CARTESIAN_POINT ( 'NONE',  ( 69.20000000000000284, -6.000000000000000000, 33.64999999999999858 ) ) ;
#222 = ORIENTED_EDGE ( 'NONE', *, *, #207, .T. ) ;
#223 = CARTESIAN_POINT ( 'NONE',  ( -60.00000000000000000, -7.000000000000000000, 33.64999999999999858 ) ) ;
#224 = CARTESIAN_POINT ( 'NONE',  ( -64.59999999999999432, -5.000000000000000000, -28.32499999999999929 ) ) ;
#225 = VERTEX_POINT ( 'NONE', #724 ) ;
#226 = FACE_OUTER_BOUND ( 'NONE', #231, .T. ) ;
#227 = EDGE_CURVE ( 'NONE', #189, #178, #4, .T. ) ;
#228 = CARTESIAN_POINT ( 'NONE',  ( -64.59999999999999432, -6.000000000000000000, -27.07499999999999929 ) ) ;
#229 = AXIS2_PLACEMENT_3D ( 'NONE', #141, #395, #383 ) ;
#230 = AXIS2_PLACEMENT_3D ( 'NONE', #749, #196, #24 ) ;
#231 = EDGE_LOOP ( 'NONE', ( #222, #510, #564, #611, #642, #676 ) ) ;
#232 = CARTESIAN_POINT ( 'NONE',  ( 64.59999999999999432, -5.000000000000000000, -28.32499999999999929 ) ) ;
#233 = CARTESIAN_POINT ( 'NONE',  ( 64.19999999999998863, -5.000000000000000000, -28.65000000000000568 ) ) ;
#234 = ADVANCED_FACE ( 'NONE', ( #428 ), #487, .T. ) ;
#235 = EDGE_LOOP ( 'NONE', ( #17, #536, #626, #519, #33, #509 ) ) ;
#236 = DIRECTION ( 'NONE',  ( 0.000000000000000000, 0.000000000000000000, -1.000000000000000000 ) ) ;
#237 = DIRECTION ( 'NONE',  ( 0.000000000000000000, 0.000000000000000000, -1.000000000000000000 ) ) ;
#238 = EDGE_LOOP ( 'NONE', ( #114, #561 ) ) ;
#239 = EDGE_CURVE ( 'NONE', #132, #476, #188, .T. ) ;
#240 = DIRECTION ( 'NONE',  ( 0.000000000000000000, 0.000000000000000000, -1.000000000000000000 ) ) ;
#241 = LINE ( 'NONE', #71, #168 ) ;
#242 = ORIENTED_EDGE ( 'NONE', *, *, #198, .F. ) ;
#243 = CIRCLE ( 'NONE', #11, 5.000000000000000888 ) ;
#244 = DIRECTION ( 'NONE',  ( 0.000000000000000000, 1.000000000000000000, 0.000000000000000000 ) ) ;
#245 = ORIENTED_EDGE ( 'NONE', *, *, #754, .T. ) ;
#246 = EDGE_LOOP ( 'NONE', ( #21, #565, #655, #97 ) ) ;
#247 =( NAMED_UNIT ( * ) PLANE_ANGLE_UNIT ( ) SI_UNIT ( $, .RADIAN. ) );
#248 = FACE_OUTER_BOUND ( 'NONE', #86, .T. ) ;
#249 = VERTEX_POINT ( 'NONE', #672 ) ;
#250 = PRODUCT_CONTEXT ( 'NONE', #208, 'mechanical' ) ;
#251 = FACE_OUTER_BOUND ( 'NONE', #246, .T. ) ;
#252 = EDGE_CURVE ( 'NONE', #2, #249, #47, .T. ) ;
#253 = ORIENTED_EDGE ( 'NONE', *, *, #604, .T. ) ;
#254 = AXIS2_PLACEMENT_3D ( 'NONE', #276, #715, #41 ) ;
#255 = ORIENTED_EDGE ( 'NONE', *, *, #387, .T. ) ;
#256 = CARTESIAN_POINT ( 'NONE',  ( 64.59999999999999432, -7.000000000000000000, -29.57499999999999574 ) ) ;
#257 = CARTESIAN_POINT ( 'NONE',  ( 64.59999999999999432, -7.000000000000000000, -27.07500000000000284 ) ) ;
#258 = CARTESIAN_POINT ( 'NONE',  ( -69.20000000000000284, -5.000000000000000000, -33.64999999999999858 ) ) ;
#259 = LINE ( 'NONE', #79, #454 ) ;
#260 = ORIENTED_EDGE ( 'NONE', *, *, #290, .F. ) ;
#261 = CIRCLE ( 'NONE', #716, 1.250000000000001110 ) ;
#262 = EDGE_CURVE ( 'NONE', #281, #430, #126, .T. ) ;
#263 = ORIENTED_EDGE ( 'NONE', *, *, #73, .F. ) ;
#264 =( NAMED_UNIT ( * ) SI_UNIT ( $, .STERADIAN. ) SOLID_ANGLE_UNIT ( ) );
#265 = DIRECTION ( 'NONE',  ( -0.000000000000000000, 1.000000000000000000, -0.000000000000000000 ) ) ;
#266 = EDGE_LOOP ( 'NONE', ( #455, #61, #87, #121 ) ) ;
#267 = CIRCLE ( 'NONE', #710, 1.249999999999997558 ) ;
#268 = STYLED_ITEM ( 'NONE', ( #451 ), #359 ) ;
#269 = CARTESIAN_POINT ( 'NONE',  ( 60.00000000000000000, -7.000000000000000000, 33.64999999999999858 ) ) ;
#270 = PRESENTATION_STYLE_ASSIGNMENT (( #590 ) ) ;
#271 = CARTESIAN_POINT ( 'NONE',  ( -69.20000000000000284, -1.000000000000000000, -44.12091209016669779 ) ) ;
#272 = EDGE_CURVE ( 'NONE', #362, #67, #351, .T. ) ;
#273 = DIRECTION ( 'NONE',  ( -0.000000000000000000, -1.000000000000000000, -0.000000000000000000 ) ) ;
#274 = AXIS2_PLACEMENT_3D ( 'NONE', #349, #3, #666 ) ;
#275 = DIRECTION ( 'NONE',  ( -0.000000000000000000, -1.000000000000000000, -0.000000000000000000 ) ) ;
#276 = CARTESIAN_POINT ( 'NONE',  ( 0.000000000000000000, -5.000000000000000000, 0.000000000000000000 ) ) ;
#277 = PRODUCT_DEFINITION ( 'UNKNOWN', '', #327, #402 ) ;
#278 = AXIS2_PLACEMENT_3D ( 'NONE', #287, #244, #123 ) ;
#279 = DIRECTION ( 'NONE',  ( 0.000000000000000000, -1.000000000000000000, 0.000000000000000000 ) ) ;
#280 = FACE_OUTER_BOUND ( 'NONE', #571, .T. ) ;
#281 = VERTEX_POINT ( 'NONE', #291 ) ;
#282 = DIRECTION ( 'NONE',  ( -0.000000000000000000, 1.000000000000000000, -0.000000000000000000 ) ) ;
#283 = CARTESIAN_POINT ( 'NONE',  ( 64.59999999999999432, -6.000000000000000000, -27.07499999999999929 ) ) ;
#284 = VERTEX_POINT ( 'NONE', #557 ) ;
#285 = EDGE_CURVE ( 'NONE', #362, #10, #728, .T. ) ;
#286 = PLANE ( 'NONE',  #274 ) ;
#287 = CARTESIAN_POINT ( 'NONE',  ( -64.19999999999998863, 2.000000000000000000, -28.64999999999999858 ) ) ;
#288 = VERTEX_POINT ( 'NONE', #365 ) ;
#289 = DIRECTION ( 'NONE',  ( 0.000000000000000000, -1.000000000000000000, 0.000000000000000000 ) ) ;
#290 = EDGE_CURVE ( 'NONE', #379, #533, #679, .T. ) ;
#291 = CARTESIAN_POINT ( 'NONE',  ( 69.20000000000000284, -5.000000000000000000, 28.64999999999999858 ) ) ;
#292 = CIRCLE ( 'NONE', #785, 1.250000000000011546 ) ;
#293 = EDGE_LOOP ( 'NONE', ( #472, #38, #717, #458 ) ) ;
#294 = PLANE ( 'NONE',  #213 ) ;
#295 = DIRECTION ( 'NONE',  ( -0.000000000000000000, 1.000000000000000000, -0.000000000000000000 ) ) ;
#296 = EDGE_CURVE ( 'NONE', #504, #747, #399, .T. ) ;
#297 = EDGE_LOOP ( 'NONE', ( #625, #695, #552, #673 ) ) ;
#298 = DIRECTION ( 'NONE',  ( 0.000000000000000000, -1.000000000000000000, 0.000000000000000000 ) ) ;
#299 = DIRECTION ( 'NONE',  ( -1.000000000000000000, -0.000000000000000000, -0.000000000000000000 ) ) ;
#300 = AXIS2_PLACEMENT_3D ( 'NONE', #646, #102, #714 ) ;
#301 = ORIENTED_EDGE ( 'NONE', *, *, #528, .T. ) ;
#302 = EDGE_CURVE ( 'NONE', #636, #312, #307, .T. ) ;
#303 = ORIENTED_EDGE ( 'NONE', *, *, #468, .F. ) ;
#304 = CARTESIAN_POINT ( 'NONE',  ( -64.59999999999999432, -6.000000000000000000, -28.32499999999999929 ) ) ;
#305 = CARTESIAN_POINT ( 'NONE',  ( -69.20000000000000284, -7.000000000000000000, 33.64999999999999858 ) ) ;
#306 = ORIENTED_EDGE ( 'NONE', *, *, #696, .F. ) ;
#307 = CIRCLE ( 'NONE', #761, 5.000000000000000888 ) ;
#308 = VECTOR ( 'NONE', #275, 1000.000000000000000 ) ;
#309 = ORIENTED_EDGE ( 'NONE', *, *, #651, .T. ) ;
#310 = LINE ( 'NONE', #515, #479 ) ;
#311 = ORIENTED_EDGE ( 'NONE', *, *, #354, .F. ) ;
#312 = VERTEX_POINT ( 'NONE', #120 ) ;
#313 = DIRECTION ( 'NONE',  ( 0.000000000000000000, 0.000000000000000000, -1.000000000000000000 ) ) ;
#314 = EDGE_CURVE ( 'NONE', #288, #533, #608, .T. ) ;
#315 = ORIENTED_EDGE ( 'NONE', *, *, #582, .F. ) ;
#316 = CIRCLE ( 'NONE', #366, 1.250000000000001110 ) ;
#317 = EDGE_CURVE ( 'NONE', #775, #249, #241, .T. ) ;
#318 = DIRECTION ( 'NONE',  ( 0.000000000000000000, 0.000000000000000000, -1.000000000000000000 ) ) ;
#319 = LINE ( 'NONE', #575, #656 ) ;
#320 =( GEOMETRIC_REPRESENTATION_CONTEXT ( 3 ) GLOBAL_UNCERTAINTY_ASSIGNED_CONTEXT ( ( #467 ) ) GLOBAL_UNIT_ASSIGNED_CONTEXT ( ( #339, #707, #335 ) ) REPRESENTATION_CONTEXT ( 'NONE', 'WORKASPACE' ) );
#321 = DIRECTION ( 'NONE',  ( 1.000000000000000000, 0.000000000000000000, 0.000000000000000000 ) ) ;
#322 = DIRECTION ( 'NONE',  ( 1.000000000000000000, 0.000000000000000000, 0.000000000000000000 ) ) ;
#323 = EDGE_CURVE ( 'NONE', #178, #743, #480, .T. ) ;
#324 = EDGE_LOOP ( 'NONE', ( #493, #435 ) ) ;
#325 = CARTESIAN_POINT ( 'NONE',  ( -64.59999999999999432, -5.000000000000000000, -29.57499999999999929 ) ) ;
#326 = CARTESIAN_POINT ( 'NONE',  ( -64.59999999999999432, -6.000000000000000000, 28.32499999999999929 ) ) ;
#327 = PRODUCT_DEFINITION_FORMATION_WITH_SPECIFIED_SOURCE ( 'ANY', '', #692, .NOT_KNOWN. ) ;
#328 = ORIENTED_EDGE ( 'NONE', *, *, #495, .F. ) ;
#329 = LINE ( 'NONE', #269, #153 ) ;
#330 = LINE ( 'NONE', #143, #490 ) ;
#331 = EDGE_LOOP ( 'NONE', ( #685, #540 ) ) ;
#332 = CIRCLE ( 'NONE', #681, 5.000000000000000888 ) ;
#333 = CIRCLE ( 'NONE', #736, 1.249999999999997558 ) ;
#334 = CARTESIAN_POINT ( 'NONE',  ( 69.20000000000000284, -5.000000000000000000, 0.000000000000000000 ) ) ;
#335 =( NAMED_UNIT ( * ) SI_UNIT ( $, .STERADIAN. ) SOLID_ANGLE_UNIT ( ) );
#336 = CARTESIAN_POINT ( 'NONE',  ( -64.59999999999999432, -6.000000000000000000, -28.32499999999999929 ) ) ;
#337 = DIRECTION ( 'NONE',  ( 0.000000000000000000, -1.000000000000000000, 0.000000000000000000 ) ) ;
#338 = CARTESIAN_POINT ( 'NONE',  ( -64.59999999999999432, -5.000000000000000000, -28.32499999999999929 ) ) ;
#339 =( LENGTH_UNIT ( ) NAMED_UNIT ( * ) SI_UNIT ( .MILLI., .METRE. ) );
#340 = VECTOR ( 'NONE', #185, 1000.000000000000000 ) ;
#341 = DIRECTION ( 'NONE',  ( 1.000000000000000000, -0.000000000000000000, 0.000000000000000000 ) ) ;
#342 =( GEOMETRIC_REPRESENTATION_CONTEXT ( 3 ) GLOBAL_UNCERTAINTY_ASSIGNED_CONTEXT ( ( #56 ) ) GLOBAL_UNIT_ASSIGNED_CONTEXT ( ( #381, #247, #264 ) ) REPRESENTATION_CONTEXT ( 'NONE', 'WORKASPACE' ) );
#343 = CARTESIAN_POINT ( 'NONE',  ( -64.59999999999999432, -7.000000000000000000, 29.57500000000000995 ) ) ;
#344 = ORIENTED_EDGE ( 'NONE', *, *, #85, .T. ) ;
#345 = EDGE_CURVE ( 'NONE', #784, #449, #267, .T. ) ;
#346 = CARTESIAN_POINT ( 'NONE',  ( 64.59999999999999432, -5.000000000000000000, 28.32499999999999929 ) ) ;
#347 = DIRECTION ( 'NONE',  ( -0.000000000000000000, -1.000000000000000000, -0.000000000000000000 ) ) ;
#348 = ORIENTED_EDGE ( 'NONE', *, *, #696, .T. ) ;
#349 = CARTESIAN_POINT ( 'NONE',  ( 0.000000000000000000, -7.000000000000000000, 0.000000000000000000 ) ) ;
#350 = VECTOR ( 'NONE', #589, 1000.000000000000000 ) ;
#351 = LINE ( 'NONE', #675, #453 ) ;
#352 = ORIENTED_EDGE ( 'NONE', *, *, #548, .T. ) ;
#353 = DIRECTION ( 'NONE',  ( 0.000000000000000000, 0.000000000000000000, 1.000000000000000000 ) ) ;
#354 = EDGE_CURVE ( 'NONE', #82, #112, #372, .T. ) ;
#355 = CARTESIAN_POINT ( 'NONE',  ( 64.59999999999999432, -7.000000000000000000, 28.32499999999999929 ) ) ;
#356 = AXIS2_PLACEMENT_3D ( 'NONE', #233, #295, #733 ) ;
#357 = EDGE_LOOP ( 'NONE', ( #255, #152, #369, #559, #368, #253 ) ) ;
#358 = DIRECTION ( 'NONE',  ( 0.000000000000000000, -1.000000000000000000, 0.000000000000000000 ) ) ;
#359 = MANIFOLD_SOLID_BREP ( 'Body1', #721 ) ;
#360 = EDGE_CURVE ( 'NONE', #80, #132, #757, .T. ) ;
#361 = DIRECTION ( 'NONE',  ( 0.000000000000000000, 0.000000000000000000, -1.000000000000000000 ) ) ;
#362 = VERTEX_POINT ( 'NONE', #180 ) ;
#363 = ORIENTED_EDGE ( 'NONE', *, *, #407, .T. ) ;
#364 = FACE_OUTER_BOUND ( 'NONE', #371, .T. ) ;
#365 = CARTESIAN_POINT ( 'NONE',  ( -64.59999999999999432, -7.000000000000000000, -29.57499999999999574 ) ) ;
#366 = AXIS2_PLACEMENT_3D ( 'NONE', #375, #499, #691 ) ;
#367 = UNCERTAINTY_MEASURE_WITH_UNIT (LENGTH_MEASURE( 1.000000000000000082E-05 ), #191, 'distance_accuracy_value', 'NONE');
#368 = ORIENTED_EDGE ( 'NONE', *, *, #127, .T. ) ;
#369 = ORIENTED_EDGE ( 'NONE', *, *, #474, .T. ) ;
#370 = LINE ( 'NONE', #201, #786 ) ;
#371 = EDGE_LOOP ( 'NONE', ( #260, #242, #187, #181 ) ) ;
#372 = CIRCLE ( 'NONE', #356, 5.000000000000000888 ) ;
#373 = EDGE_CURVE ( 'NONE', #747, #190, #370, .T. ) ;
#374 = ORIENTED_EDGE ( 'NONE', *, *, #354, .T. ) ;
#375 = CARTESIAN_POINT ( 'NONE',  ( 64.59999999999999432, -5.000000000000000000, 28.32499999999999929 ) ) ;
#376 = DIRECTION ( 'NONE',  ( 0.000000000000000000, -1.000000000000000000, 0.000000000000000000 ) ) ;
#377 = CYLINDRICAL_SURFACE ( 'NONE', #229, 1.250000000000001110 ) ;
#378 = ADVANCED_FACE ( 'NONE', ( #251 ), #511, .T. ) ;
#379 = VERTEX_POINT ( 'NONE', #28 ) ;
#380 = CARTESIAN_POINT ( 'NONE',  ( 64.59999999999999432, -5.000000000000000000, -27.07499999999999929 ) ) ;
#381 =( LENGTH_UNIT ( ) NAMED_UNIT ( * ) SI_UNIT ( .MILLI., .METRE. ) );
#382 = PRODUCT_DEFINITION_SHAPE ( 'NONE', 'NONE',  #277 ) ;
#383 = DIRECTION ( 'NONE',  ( 0.000000000000000000, 0.000000000000000000, -1.000000000000000000 ) ) ;
#384 = CIRCLE ( 'NONE', #616, 1.250000000000001110 ) ;
#385 = DIRECTION ( 'NONE',  ( 0.000000000000000000, -1.000000000000000000, 0.000000000000000000 ) ) ;
#386 = DIRECTION ( 'NONE',  ( -0.000000000000000000, -1.000000000000000000, -0.000000000000000000 ) ) ;
#387 = EDGE_CURVE ( 'NONE', #700, #578, #310, .T. ) ;
#388 = CARTESIAN_POINT ( 'NONE',  ( 64.59999999999999432, -6.000000000000000000, -28.32499999999999929 ) ) ;
#389 = VECTOR ( 'NONE', #50, 1000.000000000000000 ) ;
#390 = ORIENTED_EDGE ( 'NONE', *, *, #548, .F. ) ;
#391 = CARTESIAN_POINT ( 'NONE',  ( 69.20000000000000284, -7.000000000000000000, 28.64999999999999858 ) ) ;
#392 = CARTESIAN_POINT ( 'NONE',  ( 69.20000000000000284, -5.000000000000000000, -28.65000000000000568 ) ) ;
#393 = EDGE_LOOP ( 'NONE', ( #77, #630, #421, #583 ) ) ;
#394 = LINE ( 'NONE', #220, #308 ) ;
#395 = DIRECTION ( 'NONE',  ( -0.000000000000000000, -1.000000000000000000, -0.000000000000000000 ) ) ;
#396 = ORIENTED_EDGE ( 'NONE', *, *, #745, .F. ) ;
#397 = DIRECTION ( 'NONE',  ( -0.000000000000000000, -1.000000000000000000, -0.000000000000000000 ) ) ;
#398 = ADVANCED_FACE ( 'NONE', ( #579 ), #563, .T. ) ;
#399 = CIRCLE ( 'NONE', #204, 1.250000000000001110 ) ;
#400 = CARTESIAN_POINT ( 'NONE',  ( -69.20000000000000284, -5.000000000000000000, -44.12091209016669779 ) ) ;
#401 = LINE ( 'NONE', #167, #647 ) ;
#402 = PRODUCT_DEFINITION_CONTEXT ( 'detailed design', #471, 'design' ) ;
#403 = DIRECTION ( 'NONE',  ( -0.000000000000000000, -0.000000000000000000, -1.000000000000000000 ) ) ;
#404 = CARTESIAN_POINT ( 'NONE',  ( -60.00000000000000000, -7.000000000000000000, -33.64999999999999858 ) ) ;
#405 = AXIS2_PLACEMENT_3D ( 'NONE', #271, #523, #767 ) ;
#406 = DIRECTION ( 'NONE',  ( 0.000000000000000000, 0.000000000000000000, -1.000000000000000000 ) ) ;
#407 = EDGE_CURVE ( 'NONE', #249, #2, #587, .T. ) ;
#408 = FACE_OUTER_BOUND ( 'NONE', #235, .T. ) ;
#409 = ORIENTED_EDGE ( 'NONE', *, *, #735, .F. ) ;
#410 = CARTESIAN_POINT ( 'NONE',  ( -64.19999999999998863, -5.000000000000000000, 28.64999999999999858 ) ) ;
#411 = VECTOR ( 'NONE', #649, 1000.000000000000000 ) ;
#412 = DIRECTION ( 'NONE',  ( 1.000000000000000000, 0.000000000000000000, -0.000000000000000000 ) ) ;
#413 = ORIENTED_EDGE ( 'NONE', *, *, #444, .F. ) ;
#414 = LINE ( 'NONE', #605, #512 ) ;
#415 = CARTESIAN_POINT ( 'NONE',  ( 0.000000000000000000, -5.000000000000000000, 33.64999999999999858 ) ) ;
#416 = ORIENTED_EDGE ( 'NONE', *, *, #285, .F. ) ;
#417 = EDGE_CURVE ( 'NONE', #734, #362, #259, .T. ) ;
#418 = DIRECTION ( 'NONE',  ( 0.000000000000000000, 0.000000000000000000, -1.000000000000000000 ) ) ;
#419 = CIRCLE ( 'NONE', #68, 1.250000000000001110 ) ;
#420 = CARTESIAN_POINT ( 'NONE',  ( -60.00000000000000000, -7.000000000000000000, 33.64999999999999858 ) ) ;
#421 = ORIENTED_EDGE ( 'NONE', *, *, #85, .F. ) ;
#422 = ADVANCED_FACE ( 'NONE', ( #760 ), #567, .F. ) ;
#423 = DIRECTION ( 'NONE',  ( -0.000000000000000000, -1.000000000000000000, -0.000000000000000000 ) ) ;
#424 = FILL_AREA_STYLE_COLOUR ( '', #722 ) ;
#425 = CIRCLE ( 'NONE', #529, 1.249999999999997558 ) ;
#426 = EDGE_LOOP ( 'NONE', ( #195, #165 ) ) ;
#427 = DIRECTION ( 'NONE',  ( 0.000000000000000000, 0.000000000000000000, -1.000000000000000000 ) ) ;
#428 = FACE_OUTER_BOUND ( 'NONE', #645, .T. ) ;
#429 = EDGE_LOOP ( 'NONE', ( #328, #554, #72, #363 ) ) ;
#430 = VERTEX_POINT ( 'NONE', #391 ) ;
#431 = CARTESIAN_POINT ( 'NONE',  ( -64.59999999999999432, -7.000000000000000000, 27.07499999999998863 ) ) ;
#432 = CARTESIAN_POINT ( 'NONE',  ( 69.20000000000000284, -7.000000000000000000, 28.64999999999999858 ) ) ;
#433 = EDGE_CURVE ( 'NONE', #225, #545, #492, .T. ) ;
#434 = ORIENTED_EDGE ( 'NONE', *, *, #138, .F. ) ;
#435 = ORIENTED_EDGE ( 'NONE', *, *, #735, .T. ) ;
#436 = DIRECTION ( 'NONE',  ( 1.000000000000000000, 0.000000000000000000, 0.000000000000000000 ) ) ;
#437 = DIRECTION ( 'NONE',  ( -0.000000000000000000, -1.000000000000000000, -0.000000000000000000 ) ) ;
#438 = CARTESIAN_POINT ( 'NONE',  ( -69.20000000000000284, -1.000000000000000000, -28.64999999999999858 ) ) ;
#439 = MECHANICAL_DESIGN_GEOMETRIC_PRESENTATION_REPRESENTATION (  '', ( #541 ), #320 ) ;
#440 = EDGE_LOOP ( 'NONE', ( #95, #92 ) ) ;
#441 = DIRECTION ( 'NONE',  ( -5.013651664672850138E-17, 0.000000000000000000, -1.000000000000000000 ) ) ;
#442 = DIRECTION ( 'NONE',  ( 0.000000000000000000, 0.000000000000000000, -1.000000000000000000 ) ) ;
#443 = CARTESIAN_POINT ( 'NONE',  ( 0.000000000000000000, -5.000000000000000000, 0.000000000000000000 ) ) ;
#444 = EDGE_CURVE ( 'NONE', #578, #78, #657, .T. ) ;
#445 = VERTEX_POINT ( 'NONE', #325 ) ;
#446 = APPLICATION_PROTOCOL_DEFINITION ( 'draft international standard', 'automotive_design', 1998, #208 ) ;
#447 = DIRECTION ( 'NONE',  ( 0.000000000000000000, 0.000000000000000000, -1.000000000000000000 ) ) ;
#448 = LINE ( 'NONE', #438, #23 ) ;
#449 = VERTEX_POINT ( 'NONE', #257 ) ;
#450 =( NAMED_UNIT ( * ) PLANE_ANGLE_UNIT ( ) SI_UNIT ( $, .RADIAN. ) );
#451 = PRESENTATION_STYLE_ASSIGNMENT (( #623 ) ) ;
#452 = FACE_BOUND ( 'NONE', #324, .T. ) ;
#453 = VECTOR ( 'NONE', #116, 1000.000000000000000 ) ;
#454 = VECTOR ( 'NONE', #146, 1000.000000000000000 ) ;
#455 = ORIENTED_EDGE ( 'NONE', *, *, #151, .T. ) ;
#456 = DIRECTION ( 'NONE',  ( 0.000000000000000000, -1.000000000000000000, 0.000000000000000000 ) ) ;
#457 = ORIENTED_EDGE ( 'NONE', *, *, #614, .T. ) ;
#458 = ORIENTED_EDGE ( 'NONE', *, *, #317, .F. ) ;
#459 = DIRECTION ( 'NONE',  ( -0.000000000000000000, -1.000000000000000000, -0.000000000000000000 ) ) ;
#460 = LINE ( 'NONE', #594, #110 ) ;
#461 = EDGE_CURVE ( 'NONE', #533, #288, #333, .T. ) ;
#462 = CIRCLE ( 'NONE', #129, 5.000000000000000888 ) ;
#463 = CARTESIAN_POINT ( 'NONE',  ( -64.59999999999999432, -4.999999999999999112, 27.07499999999999929 ) ) ;
#464 = CLOSED_SHELL ( 'NONE', ( #702, #592, #776, #574, #731, #648, #106, #751, #1, #671, #378, #234 ) ) ;
#465 = DIRECTION ( 'NONE',  ( 0.000000000000000000, 0.000000000000000000, -1.000000000000000000 ) ) ;
#466 = LINE ( 'NONE', #283, #772 ) ;
#467 = UNCERTAINTY_MEASURE_WITH_UNIT (LENGTH_MEASURE( 1.000000000000000082E-05 ), #339, 'distance_accuracy_value', 'NONE');
#468 = EDGE_CURVE ( 'NONE', #445, #288, #693, .T. ) ;
#469 = LINE ( 'NONE', #531, #411 ) ;
#470 = DIRECTION ( 'NONE',  ( -1.000000000000000000, 0.000000000000000000, 0.000000000000000000 ) ) ;
#471 = APPLICATION_CONTEXT ( 'automotive_design' ) ;
#472 = ORIENTED_EDGE ( 'NONE', *, *, #769, .F. ) ;
#473 = FACE_OUTER_BOUND ( 'NONE', #514, .T. ) ;
#474 = EDGE_CURVE ( 'NONE', #78, #430, #634, .T. ) ;
#475 = DIRECTION ( 'NONE',  ( 0.000000000000000000, -1.000000000000000000, 0.000000000000000000 ) ) ;
#476 = VERTEX_POINT ( 'NONE', #223 ) ;
#477 = VECTOR ( 'NONE', #606, 1000.000000000000000 ) ;
#478 = CARTESIAN_POINT ( 'NONE',  ( -64.59999999999999432, -6.000000000000000000, 28.32499999999999929 ) ) ;
#479 = VECTOR ( 'NONE', #321, 1000.000000000000000 ) ;
#480 = LINE ( 'NONE', #415, #622 ) ;
#481 = ORIENTED_EDGE ( 'NONE', *, *, #417, .T. ) ;
#482 = FACE_BOUND ( 'NONE', #440, .T. ) ;
#483 = DIRECTION ( 'NONE',  ( 0.000000000000000000, 0.000000000000000000, -1.000000000000000000 ) ) ;
#484 = VERTEX_POINT ( 'NONE', #217 ) ;
#485 = EDGE_CURVE ( 'NONE', #430, #51, #243, .T. ) ;
#486 = DIRECTION ( 'NONE',  ( -0.000000000000000000, 1.000000000000000000, -0.000000000000000000 ) ) ;
#487 = CYLINDRICAL_SURFACE ( 'NONE', #278, 5.000000000000000888 ) ;
#488 = ORIENTED_EDGE ( 'NONE', *, *, #360, .F. ) ;
#489 = CARTESIAN_POINT ( 'NONE',  ( 0.000000000000000000, 0.000000000000000000, 33.64999999999999858 ) ) ;
#490 = VECTOR ( 'NONE', #762, 1000.000000000000000 ) ;
#491 = FILL_AREA_STYLE ('',( #424 ) ) ;
#492 = CIRCLE ( 'NONE', #145, 5.000000000000000888 ) ;
#493 = ORIENTED_EDGE ( 'NONE', *, *, #745, .T. ) ;
#494 = ORIENTED_EDGE ( 'NONE', *, *, #290, .T. ) ;
#495 = EDGE_CURVE ( 'NONE', #284, #2, #34, .T. ) ;
#496 = LINE ( 'NONE', #305, #748 ) ;
#497 = ORIENTED_EDGE ( 'NONE', *, *, #543, .F. ) ;
#498 = EDGE_LOOP ( 'NONE', ( #690, #617 ) ) ;
#499 = DIRECTION ( 'NONE',  ( 0.000000000000000000, -1.000000000000000000, 0.000000000000000000 ) ) ;
#500 = DIRECTION ( 'NONE',  ( 0.000000000000000000, 0.000000000000000000, -1.000000000000000000 ) ) ;
#501 = DIRECTION ( 'NONE',  ( -0.000000000000000000, -1.000000000000000000, -0.000000000000000000 ) ) ;
#502 = ORIENTED_EDGE ( 'NONE', *, *, #373, .T. ) ;
#503 = DIRECTION ( 'NONE',  ( -5.013651664672850138E-17, 0.000000000000000000, -1.000000000000000000 ) ) ;
#504 = VERTEX_POINT ( 'NONE', #463 ) ;
#505 = VECTOR ( 'NONE', #192, 1000.000000000000000 ) ;
#506 = EDGE_CURVE ( 'NONE', #118, #784, #705, .T. ) ;
#507 = EDGE_LOOP ( 'NONE', ( #311, #739, #413, #306 ) ) ;
#508 = FACE_OUTER_BOUND ( 'NONE', #393, .T. ) ;
#509 = ORIENTED_EDGE ( 'NONE', *, *, #433, .T. ) ;
#510 = ORIENTED_EDGE ( 'NONE', *, *, #302, .T. ) ;
#511 = CYLINDRICAL_SURFACE ( 'NONE', #111, 5.000000000000000888 ) ;
#512 = VECTOR ( 'NONE', #298, 1000.000000000000000 ) ;
#513 = DIRECTION ( 'NONE',  ( 0.000000000000000000, 0.000000000000000000, -1.000000000000000000 ) ) ;
#514 = EDGE_LOOP ( 'NONE', ( #173, #497, #621, #416 ) ) ;
#515 = CARTESIAN_POINT ( 'NONE',  ( 60.00000000000000000, -7.000000000000000000, -33.64999999999999858 ) ) ;
#516 = ORIENTED_EDGE ( 'NONE', *, *, #174, .T. ) ;
#517 = AXIS2_PLACEMENT_3D ( 'NONE', #610, #7, #237 ) ;
#518 = AXIS2_PLACEMENT_3D ( 'NONE', #19, #503, #682 ) ;
#519 = ORIENTED_EDGE ( 'NONE', *, *, #227, .F. ) ;
#520 = DIRECTION ( 'NONE',  ( 0.000000000000000000, 0.000000000000000000, -1.000000000000000000 ) ) ;
#521 = EDGE_CURVE ( 'NONE', #75, #545, #157, .T. ) ;
#522 = FACE_BOUND ( 'NONE', #615, .T. ) ;
#523 = DIRECTION ( 'NONE',  ( -1.000000000000000000, 0.000000000000000000, 0.000000000000000000 ) ) ;
#524 = CARTESIAN_POINT ( 'NONE',  ( -60.00000000000000000, -6.000000000000000000, 33.65000000000000568 ) ) ;
#525 = VECTOR ( 'NONE', #459, 1000.000000000000000 ) ;
#526 = FACE_OUTER_BOUND ( 'NONE', #429, .T. ) ;
#527 = DIRECTION ( 'NONE',  ( 0.000000000000000000, 0.000000000000000000, -1.000000000000000000 ) ) ;
#528 = EDGE_CURVE ( 'NONE', #504, #753, #394, .T. ) ;
#529 = AXIS2_PLACEMENT_3D ( 'NONE', #63, #742, #483 ) ;
#530 = AXIS2_PLACEMENT_3D ( 'NONE', #221, #470, #778 ) ;
#531 = CARTESIAN_POINT ( 'NONE',  ( 59.99999999999998579, 2.000000000000000000, -33.65000000000000568 ) ) ;
#532 = CARTESIAN_POINT ( 'NONE',  ( 64.19999999999998863, -5.000000000000000000, -33.64999999999999858 ) ) ;
#533 = VERTEX_POINT ( 'NONE', #160 ) ;
#534 = CARTESIAN_POINT ( 'NONE',  ( -60.00000000000000000, -6.000000000000000000, -44.12091209016669779 ) ) ;
#535 = LINE ( 'NONE', #158, #88 ) ;
#536 = ORIENTED_EDGE ( 'NONE', *, *, #711, .T. ) ;
#537 = CIRCLE ( 'NONE', #603, 5.000000000000000888 ) ;
#538 = DIRECTION ( 'NONE',  ( 0.000000000000000000, -1.000000000000000000, 0.000000000000000000 ) ) ;
#539 = DIRECTION ( 'NONE',  ( -0.000000000000000000, -1.000000000000000000, -0.000000000000000000 ) ) ;
#540 = ORIENTED_EDGE ( 'NONE', *, *, #651, .F. ) ;
#541 = STYLED_ITEM ( 'NONE', ( #270 ), #104 ) ;
#542 = DIRECTION ( 'NONE',  ( 0.000000000000000000, -0.000000000000000000, -1.000000000000000000 ) ) ;
#543 = EDGE_CURVE ( 'NONE', #700, #67, #469, .T. ) ;
#544 = DIRECTION ( 'NONE',  ( 0.000000000000000000, -1.000000000000000000, 0.000000000000000000 ) ) ;
#545 = VERTEX_POINT ( 'NONE', #154 ) ;
#546 = PLANE ( 'NONE',  #730 ) ;
#547 = DIRECTION ( 'NONE',  ( -1.000000000000000000, -0.000000000000000000, 0.000000000000000000 ) ) ;
#548 = EDGE_CURVE ( 'NONE', #379, #445, #169, .T. ) ;
#549 = ORIENTED_EDGE ( 'NONE', *, *, #433, .F. ) ;
#550 = DIRECTION ( 'NONE',  ( 1.000000000000000000, 0.000000000000000000, -0.000000000000000000 ) ) ;
#551 = CARTESIAN_POINT ( 'NONE',  ( -64.19999999999998863, -7.000000000000000000, 28.64999999999999858 ) ) ;
#552 = ORIENTED_EDGE ( 'NONE', *, *, #521, .T. ) ;
#553 = EDGE_CURVE ( 'NONE', #312, #75, #162, .T. ) ;
#554 = ORIENTED_EDGE ( 'NONE', *, *, #684, .F. ) ;
#555 = DIRECTION ( 'NONE',  ( -0.000000000000000000, -1.000000000000000000, -0.000000000000000000 ) ) ;
#556 = VECTOR ( 'NONE', #60, 1000.000000000000000 ) ;
#557 = CARTESIAN_POINT ( 'NONE',  ( 64.59999999999999432, -5.000000000000000000, 29.57499999999999929 ) ) ;
#558 = VECTOR ( 'NONE', #584, 1000.000000000000000 ) ;
#559 = ORIENTED_EDGE ( 'NONE', *, *, #485, .T. ) ;
#560 = PRODUCT_RELATED_PRODUCT_CATEGORY ( 'part', '', ( #692 ) ) ;
#561 = ORIENTED_EDGE ( 'NONE', *, *, #461, .F. ) ;
#562 = CYLINDRICAL_SURFACE ( 'NONE', #580, 5.000000000000000888 ) ;
#563 = PLANE ( 'NONE',  #518 ) ;
#564 = ORIENTED_EDGE ( 'NONE', *, *, #26, .T. ) ;
#565 = ORIENTED_EDGE ( 'NONE', *, *, #553, .F. ) ;
#566 = DIRECTION ( 'NONE',  ( -0.000000000000000000, -1.000000000000000000, -0.000000000000000000 ) ) ;
#567 = CYLINDRICAL_SURFACE ( 'NONE', #230, 1.250000000000001110 ) ;
#568 = CIRCLE ( 'NONE', #706, 1.250000000000011546 ) ;
#569 = ADVANCED_FACE ( 'NONE', ( #526 ), #773, .F. ) ;
#570 = FACE_OUTER_BOUND ( 'NONE', #602, .T. ) ;
#571 = EDGE_LOOP ( 'NONE', ( #744, #8, #133, #720 ) ) ;
#572 = CARTESIAN_POINT ( 'NONE',  ( -69.20000000000000284, 2.000000000000000000, -33.64999999999999858 ) ) ;
#573 = CARTESIAN_POINT ( 'NONE',  ( -64.19999999999998863, 0.000000000000000000, 28.64999999999999858 ) ) ;
#574 = ADVANCED_FACE ( 'NONE', ( #105 ), #593, .T. ) ;
#575 = CARTESIAN_POINT ( 'NONE',  ( 0.000000000000000000, -5.000000000000000000, -33.64999999999999858 ) ) ;
#576 = DIRECTION ( 'NONE',  ( 0.000000000000000000, 0.000000000000000000, 1.000000000000000000 ) ) ;
#577 = CARTESIAN_POINT ( 'NONE',  ( 60.00000000000000000, -5.000000000000000000, -33.64999999999999858 ) ) ;
#578 = VERTEX_POINT ( 'NONE', #108 ) ;
#579 = FACE_OUTER_BOUND ( 'NONE', #15, .T. ) ;
#580 = AXIS2_PLACEMENT_3D ( 'NONE', #139, #385, #313 ) ;
#581 = ORIENTED_EDGE ( 'NONE', *, *, #641, .F. ) ;
#582 = EDGE_CURVE ( 'NONE', #80, #225, #597, .T. ) ;
#583 = ORIENTED_EDGE ( 'NONE', *, *, #159, .F. ) ;
#584 = DIRECTION ( 'NONE',  ( -0.000000000000000000, -1.000000000000000000, -0.000000000000000000 ) ) ;
#585 = CARTESIAN_POINT ( 'NONE',  ( 0.000000000000000000, 0.000000000000000000, 33.64999999999999858 ) ) ;
#586 = AXIS2_PLACEMENT_3D ( 'NONE', #443, #137, #209 ) ;
#587 = CIRCLE ( 'NONE', #48, 1.249999999999997558 ) ;
#588 = ORIENTED_EDGE ( 'NONE', *, *, #582, .T. ) ;
#589 = DIRECTION ( 'NONE',  ( 0.000000000000000000, 1.000000000000000000, 0.000000000000000000 ) ) ;
#590 = SURFACE_STYLE_USAGE ( .BOTH. , #652 ) ;
#591 = FACE_OUTER_BOUND ( 'NONE', #297, .T. ) ;
#592 = ADVANCED_FACE ( 'NONE', ( #701 ), #149, .F. ) ;
#593 = PLANE ( 'NONE',  #756 ) ;
#594 = CARTESIAN_POINT ( 'NONE',  ( 64.19999999999998863, -5.000000000000000000, 33.64999999999999858 ) ) ;
#595 = COLOUR_RGB ( '',0.7921568627450980005, 0.8196078431372548767, 0.9333333333333333481 ) ;
#596 = VECTOR ( 'NONE', #386, 1000.000000000000000 ) ;
#597 = LINE ( 'NONE', #777, #350 ) ;
#598 = FILL_AREA_STYLE ('',( #36 ) ) ;
#599 = EDGE_LOOP ( 'NONE', ( #390, #494, #668, #303 ) ) ;
#600 = CARTESIAN_POINT ( 'NONE',  ( 0.000000000000000000, -7.000000000000000000, 0.000000000000000000 ) ) ;
#601 = DIRECTION ( 'NONE',  ( 0.000000000000000000, 0.000000000000000000, -1.000000000000000000 ) ) ;
#602 = EDGE_LOOP ( 'NONE', ( #434, #396, #69, #186 ) ) ;
#603 = AXIS2_PLACEMENT_3D ( 'NONE', #723, #358, #781 ) ;
#604 = EDGE_CURVE ( 'NONE', #10, #700, #329, .T. ) ;
#605 = CARTESIAN_POINT ( 'NONE',  ( 64.19999999999998863, -7.000000000000000888, -33.65000000000000568 ) ) ;
#606 = DIRECTION ( 'NONE',  ( -0.000000000000000000, -1.000000000000000000, -0.000000000000000000 ) ) ;
#607 = EDGE_LOOP ( 'NONE', ( #664, #124, #481, #729 ) ) ;
#608 = CIRCLE ( 'NONE', #517, 1.249999999999997558 ) ;
#609 = DIRECTION ( 'NONE',  ( 0.000000000000000000, 0.000000000000000000, -1.000000000000000000 ) ) ;
#610 = CARTESIAN_POINT ( 'NONE',  ( -64.59999999999999432, -7.000000000000000000, -28.32499999999999929 ) ) ;
#611 = ORIENTED_EDGE ( 'NONE', *, *, #689, .T. ) ;
#612 = CYLINDRICAL_SURFACE ( 'NONE', #163, 5.000000000000000888 ) ;
#613 = CARTESIAN_POINT ( 'NONE',  ( -60.00000000000000000, -5.000000000000000000, -44.12091209016669779 ) ) ;
#614 = EDGE_CURVE ( 'NONE', #189, #132, #214, .T. ) ;
#615 = EDGE_LOOP ( 'NONE', ( #638, #352 ) ) ;
#616 = AXIS2_PLACEMENT_3D ( 'NONE', #232, #674, #6 ) ;
#617 = ORIENTED_EDGE ( 'NONE', *, *, #252, .F. ) ;
#618 = DIRECTION ( 'NONE',  ( 0.000000000000000000, -1.000000000000000000, 0.000000000000000000 ) ) ;
#619 = DIRECTION ( 'NONE',  ( 0.000000000000000000, -1.000000000000000000, 0.000000000000000000 ) ) ;
#620 = ORIENTED_EDGE ( 'NONE', *, *, #296, .F. ) ;
#621 = ORIENTED_EDGE ( 'NONE', *, *, #604, .F. ) ;
#622 = VECTOR ( 'NONE', #547, 1000.000000000000000 ) ;
#623 = SURFACE_STYLE_USAGE ( .BOTH. , #31 ) ;
#624 = AXIS2_PLACEMENT_3D ( 'NONE', #338, #650, #45 ) ;
#625 = ORIENTED_EDGE ( 'NONE', *, *, #26, .F. ) ;
#626 = ORIENTED_EDGE ( 'NONE', *, *, #323, .F. ) ;
#627 = PLANE ( 'NONE',  #81 ) ;
#628 = DIRECTION ( 'NONE',  ( 0.000000000000000000, 0.000000000000000000, -1.000000000000000000 ) ) ;
#629 = DIRECTION ( 'NONE',  ( 0.000000000000000000, 0.000000000000000000, -1.000000000000000000 ) ) ;
#630 = ORIENTED_EDGE ( 'NONE', *, *, #262, .F. ) ;
#631 =( NAMED_UNIT ( * ) SI_UNIT ( $, .STERADIAN. ) SOLID_ANGLE_UNIT ( ) );
#632 = AXIS2_PLACEMENT_3D ( 'NONE', #600, #538, #542 ) ;
#633 = DIRECTION ( 'NONE',  ( -0.000000000000000000, -1.000000000000000000, -0.000000000000000000 ) ) ;
#634 = LINE ( 'NONE', #90, #389 ) ;
#635 = VECTOR ( 'NONE', #54, 1000.000000000000000 ) ;
#636 = VERTEX_POINT ( 'NONE', #765 ) ;
#637 = AXIS2_PLACEMENT_3D ( 'NONE', #687, #140, #318 ) ;
#638 = ORIENTED_EDGE ( 'NONE', *, *, #198, .T. ) ;
#639 = CARTESIAN_POINT ( 'NONE',  ( -64.19999999999998863, -5.000000000000000000, -28.64999999999999858 ) ) ;
#640 = CARTESIAN_POINT ( 'NONE',  ( 64.19999999999998863, -5.000000000000000000, 28.64999999999999858 ) ) ;
#641 = EDGE_CURVE ( 'NONE', #82, #281, #100, .T. ) ;
#642 = ORIENTED_EDGE ( 'NONE', *, *, #360, .T. ) ;
#643 = DIRECTION ( 'NONE',  ( -0.000000000000000000, -1.000000000000000000, -0.000000000000000000 ) ) ;
#644 = PLANE ( 'NONE',  #586 ) ;
#645 = EDGE_LOOP ( 'NONE', ( #170, #128, #549, #315 ) ) ;
#646 = CARTESIAN_POINT ( 'NONE',  ( 64.59999999999999432, -6.000000000000000000, 28.32499999999999929 ) ) ;
#647 = VECTOR ( 'NONE', #713, 1000.000000000000000 ) ;
#648 = ADVANCED_FACE ( 'NONE', ( #591 ), #42, .T. ) ;
#649 = DIRECTION ( 'NONE',  ( 0.000000000000000000, 1.000000000000000000, 0.000000000000000000 ) ) ;
#650 = DIRECTION ( 'NONE',  ( -0.000000000000000000, -1.000000000000000000, -0.000000000000000000 ) ) ;
#651 = EDGE_CURVE ( 'NONE', #190, #753, #568, .T. ) ;
#652 = SURFACE_SIDE_STYLE ('',( #164 ) ) ;
#653 = CARTESIAN_POINT ( 'NONE',  ( -69.20000000000000284, -1.000000000000000000, 28.65000000000000213 ) ) ;
#654 = CARTESIAN_POINT ( 'NONE',  ( 64.59999999999999432, -5.000000000000000000, -29.57499999999999929 ) ) ;
#655 = ORIENTED_EDGE ( 'NONE', *, *, #302, .F. ) ;
#656 = VECTOR ( 'NONE', #322, 1000.000000000000000 ) ;
#657 = CIRCLE ( 'NONE', #637, 5.000000000000000888 ) ;
#658 = FACE_OUTER_BOUND ( 'NONE', #357, .T. ) ;
#659 = DIRECTION ( 'NONE',  ( 0.000000000000000000, 0.000000000000000000, -1.000000000000000000 ) ) ;
#660 = EDGE_LOOP ( 'NONE', ( #750, #759, #148, #20 ) ) ;
#661 = ADVANCED_FACE ( 'NONE', ( #125, #658, #482 ), #122, .T. ) ;
#662 = DIRECTION ( 'NONE',  ( 1.000000000000000000, -0.000000000000000000, 0.000000000000000000 ) ) ;
#663 = DIRECTION ( 'NONE',  ( 0.000000000000000000, 0.000000000000000000, -1.000000000000000000 ) ) ;
#664 = ORIENTED_EDGE ( 'NONE', *, *, #127, .F. ) ;
#665 = AXIS2_PLACEMENT_3D ( 'NONE', #304, #555, #12 ) ;
#666 = DIRECTION ( 'NONE',  ( 0.000000000000000000, -0.000000000000000000, -1.000000000000000000 ) ) ;
#667 = CARTESIAN_POINT ( 'NONE',  ( 64.59999999999999432, -7.000000000000000000, -28.32499999999999929 ) ) ;
#668 = ORIENTED_EDGE ( 'NONE', *, *, #461, .T. ) ;
#669 = AXIS2_PLACEMENT_3D ( 'NONE', #585, #155, #412 ) ;
#670 = DIRECTION ( 'NONE',  ( 0.000000000000000000, 1.000000000000000000, 0.000000000000000000 ) ) ;
#671 = ADVANCED_FACE ( 'NONE', ( #53, #226, #727 ), #286, .T. ) ;
#672 = CARTESIAN_POINT ( 'NONE',  ( 64.59999999999999432, -7.000000000000000000, 27.07500000000000284 ) ) ;
#673 = ORIENTED_EDGE ( 'NONE', *, *, #49, .T. ) ;
#674 = DIRECTION ( 'NONE',  ( 0.000000000000000000, -1.000000000000000000, 0.000000000000000000 ) ) ;
#675 = CARTESIAN_POINT ( 'NONE',  ( 60.00000000000000000, -5.000000000000000000, 0.000000000000000000 ) ) ;
#676 = ORIENTED_EDGE ( 'NONE', *, *, #239, .T. ) ;
#677 =( GEOMETRIC_REPRESENTATION_CONTEXT ( 3 ) GLOBAL_UNCERTAINTY_ASSIGNED_CONTEXT ( ( #367 ) ) GLOBAL_UNIT_ASSIGNED_CONTEXT ( ( #191, #450, #631 ) ) REPRESENTATION_CONTEXT ( 'NONE', 'WORKASPACE' ) );
#678 = APPLICATION_PROTOCOL_DEFINITION ( 'draft international standard', 'automotive_design', 1998, #471 ) ;
#679 = LINE ( 'NONE', #228, #556 ) ;
#680 = ORIENTED_EDGE ( 'NONE', *, *, #16, .T. ) ;
#681 = AXIS2_PLACEMENT_3D ( 'NONE', #640, #265, #659 ) ;
#682 = DIRECTION ( 'NONE',  ( -1.000000000000000000, 0.000000000000000000, 5.013651664672850138E-17 ) ) ;
#683 = CARTESIAN_POINT ( 'NONE',  ( 64.59999999999999432, -7.000000000000000000, 29.57499999999999574 ) ) ;
#684 = EDGE_CURVE ( 'NONE', #775, #284, #419, .T. ) ;
#685 = ORIENTED_EDGE ( 'NONE', *, *, #174, .F. ) ;
#686 = CARTESIAN_POINT ( 'NONE',  ( -64.59999999999999432, -4.999999999999999112, 28.32499999999999929 ) ) ;
#687 = CARTESIAN_POINT ( 'NONE',  ( 64.19999999999998863, -7.000000000000000888, -28.65000000000000568 ) ) ;
#688 = ORIENTED_EDGE ( 'NONE', *, *, #528, .F. ) ;
#689 = EDGE_CURVE ( 'NONE', #484, #80, #537, .T. ) ;
#690 = ORIENTED_EDGE ( 'NONE', *, *, #407, .F. ) ;
#691 = DIRECTION ( 'NONE',  ( 0.000000000000000000, 0.000000000000000000, -1.000000000000000000 ) ) ;
#692 = PRODUCT ( 'layer_4', 'layer_4', '', ( #250 ) ) ;
#693 = LINE ( 'NONE', #142, #596 ) ;
#694 = FACE_OUTER_BOUND ( 'NONE', #27, .T. ) ;
#695 = ORIENTED_EDGE ( 'NONE', *, *, #553, .T. ) ;
#696 = EDGE_CURVE ( 'NONE', #112, #578, #414, .T. ) ;
#697 = VECTOR ( 'NONE', #273, 1000.000000000000000 ) ;
#698 = CARTESIAN_POINT ( 'NONE',  ( -64.19999999999998863, -7.000000000000000000, -33.64999999999999858 ) ) ;
#699 = MECHANICAL_DESIGN_GEOMETRIC_PRESENTATION_REPRESENTATION (  '', ( #268 ), #342 ) ;
#700 = VERTEX_POINT ( 'NONE', #171 ) ;
#701 = FACE_OUTER_BOUND ( 'NONE', #599, .T. ) ;
#702 = ADVANCED_FACE ( 'NONE', ( #179 ), #175, .F. ) ;
#703 = CYLINDRICAL_SURFACE ( 'NONE', #182, 1.250000000000001110 ) ;
#704 = ORIENTED_EDGE ( 'NONE', *, *, #138, .T. ) ;
#705 = LINE ( 'NONE', #211, #205 ) ;
#706 = AXIS2_PLACEMENT_3D ( 'NONE', #62, #166, #236 ) ;
#707 =( NAMED_UNIT ( * ) PLANE_ANGLE_UNIT ( ) SI_UNIT ( $, .RADIAN. ) );
#708 = CARTESIAN_POINT ( 'NONE',  ( 64.19999999999998863, -7.000000000000000000, 28.64999999999999858 ) ) ;
#709 = CARTESIAN_POINT ( 'NONE',  ( -64.59999999999999432, -7.000000000000000000, 28.32499999999999929 ) ) ;
#710 = AXIS2_PLACEMENT_3D ( 'NONE', #667, #544, #788 ) ;
#711 = EDGE_CURVE ( 'NONE', #75, #743, #462, .T. ) ;
#712 = CARTESIAN_POINT ( 'NONE',  ( 64.59999999999999432, -6.000000000000000000, 29.57499999999999929 ) ) ;
#713 = DIRECTION ( 'NONE',  ( -1.000000000000000000, -0.000000000000000000, -0.000000000000000000 ) ) ;
#714 = DIRECTION ( 'NONE',  ( 0.000000000000000000, 0.000000000000000000, -1.000000000000000000 ) ) ;
#715 = DIRECTION ( 'NONE',  ( 0.000000000000000000, -1.000000000000000000, 0.000000000000000000 ) ) ;
#716 = AXIS2_PLACEMENT_3D ( 'NONE', #686, #566, #755 ) ;
#717 = ORIENTED_EDGE ( 'NONE', *, *, #252, .T. ) ;
#718 = CARTESIAN_POINT ( 'NONE',  ( 64.19999999999998863, -5.000000000000000000, 33.64999999999999858 ) ) ;
#719 = ADVANCED_FACE ( 'NONE', ( #183 ), #612, .T. ) ;
#720 = ORIENTED_EDGE ( 'NONE', *, *, #262, .T. ) ;
#721 = CLOSED_SHELL ( 'NONE', ( #422, #52, #40, #398, #725, #98, #193, #569, #59, #661, #719, #782 ) ) ;
#722 = COLOUR_RGB ( '',0.7921568627450980005, 0.8196078431372548767, 0.9333333333333333481 ) ;
#723 = CARTESIAN_POINT ( 'NONE',  ( -64.19999999999998863, -7.000000000000000888, -28.64999999999999858 ) ) ;
#724 = CARTESIAN_POINT ( 'NONE',  ( -64.19999999999998863, -5.000000000000000000, -33.64999999999999858 ) ) ;
#725 = ADVANCED_FACE ( 'NONE', ( #473 ), #294, .F. ) ;
#726 = ORIENTED_EDGE ( 'NONE', *, *, #754, .F. ) ;
#727 = FACE_BOUND ( 'NONE', #238, .T. ) ;
#728 = LINE ( 'NONE', #172, #477 ) ;
#729 = ORIENTED_EDGE ( 'NONE', *, *, #285, .T. ) ;
#730 = AXIS2_PLACEMENT_3D ( 'NONE', #489, #353, #550 ) ;
#731 = ADVANCED_FACE ( 'NONE', ( #65 ), #546, .T. ) ;
#732 = DIRECTION ( 'NONE',  ( 2.775557561562890957E-15, 0.000000000000000000, -1.000000000000000000 ) ) ;
#733 = DIRECTION ( 'NONE',  ( 0.000000000000000000, 0.000000000000000000, -1.000000000000000000 ) ) ;
#734 = VERTEX_POINT ( 'NONE', #718 ) ;
#735 = EDGE_CURVE ( 'NONE', #780, #118, #384, .T. ) ;
#736 = AXIS2_PLACEMENT_3D ( 'NONE', #752, #199, #447 ) ;
#737 = CARTESIAN_POINT ( 'NONE',  ( -64.59999999999999432, -4.999999999999999112, 29.57499999999999929 ) ) ;
#738 = DIRECTION ( 'NONE',  ( 0.000000000000000000, -1.000000000000000000, 0.000000000000000000 ) ) ;
#739 = ORIENTED_EDGE ( 'NONE', *, *, #156, .F. ) ;
#740 = ADVANCED_BREP_SHAPE_REPRESENTATION ( 'layer_4', ( #359, #104, #779 ), #677 ) ;
#741 = SHAPE_DEFINITION_REPRESENTATION ( #382, #740 ) ;
#742 = DIRECTION ( 'NONE',  ( 0.000000000000000000, -1.000000000000000000, 0.000000000000000000 ) ) ;
#743 = VERTEX_POINT ( 'NONE', #115 ) ;
#744 = ORIENTED_EDGE ( 'NONE', *, *, #474, .F. ) ;
#745 = EDGE_CURVE ( 'NONE', #118, #780, #43, .T. ) ;
#746 = FACE_OUTER_BOUND ( 'NONE', #293, .T. ) ;
#747 = VERTEX_POINT ( 'NONE', #737 ) ;
#748 = VECTOR ( 'NONE', #299, 1000.000000000000000 ) ;
#749 = CARTESIAN_POINT ( 'NONE',  ( 64.59999999999999432, -6.000000000000000000, -28.32499999999999929 ) ) ;
#750 = ORIENTED_EDGE ( 'NONE', *, *, #323, .T. ) ;
#751 = ADVANCED_FACE ( 'NONE', ( #364 ), #70, .F. ) ;
#752 = CARTESIAN_POINT ( 'NONE',  ( -64.59999999999999432, -7.000000000000000000, -28.32499999999999929 ) ) ;
#753 = VERTEX_POINT ( 'NONE', #431 ) ;
#754 = EDGE_CURVE ( 'NONE', #747, #504, #261, .T. ) ;
#755 = DIRECTION ( 'NONE',  ( 0.000000000000000000, 0.000000000000000000, -1.000000000000000000 ) ) ;
#756 = AXIS2_PLACEMENT_3D ( 'NONE', #534, #341, #406 ) ;
#757 = LINE ( 'NONE', #131, #134 ) ;
#758 = CARTESIAN_POINT ( 'NONE',  ( 69.20000000000000284, -7.000000000000000000, -28.65000000000000924 ) ) ;
#759 = ORIENTED_EDGE ( 'NONE', *, *, #184, .T. ) ;
#760 = FACE_OUTER_BOUND ( 'NONE', #210, .T. ) ;
#761 = AXIS2_PLACEMENT_3D ( 'NONE', #551, #619, #601 ) ;
#762 = DIRECTION ( 'NONE',  ( 0.000000000000000000, 0.000000000000000000, -1.000000000000000000 ) ) ;
#763 = VECTOR ( 'NONE', #403, 1000.000000000000000 ) ;
#764 = ORIENTED_EDGE ( 'NONE', *, *, #296, .T. ) ;
#765 = CARTESIAN_POINT ( 'NONE',  ( -64.19999999999998863, -7.000000000000000000, 33.64999999999999858 ) ) ;
#766 = PLANE ( 'NONE',  #254 ) ;
#767 = DIRECTION ( 'NONE',  ( 0.000000000000000000, 0.000000000000000000, 1.000000000000000000 ) ) ;
#768 = PLANE ( 'NONE',  #669 ) ;
#769 = EDGE_CURVE ( 'NONE', #284, #775, #316, .T. ) ;
#770 = CARTESIAN_POINT ( 'NONE',  ( -60.00000000000000000, 2.000000000000000000, -33.64999999999999858 ) ) ;
#771 = FACE_OUTER_BOUND ( 'NONE', #607, .T. ) ;
#772 = VECTOR ( 'NONE', #103, 1000.000000000000000 ) ;
#773 = CYLINDRICAL_SURFACE ( 'NONE', #300, 1.250000000000001110 ) ;
#774 = PLANE ( 'NONE',  #530 ) ;
#775 = VERTEX_POINT ( 'NONE', #135 ) ;
#776 = ADVANCED_FACE ( 'NONE', ( #130 ), #627, .T. ) ;
#777 = CARTESIAN_POINT ( 'NONE',  ( -64.19999999999998863, 2.000000000000000000, -33.64999999999999858 ) ) ;
#778 = DIRECTION ( 'NONE',  ( 0.000000000000000000, 0.000000000000000000, 1.000000000000000000 ) ) ;
#779 = AXIS2_PLACEMENT_3D ( 'NONE', #83, #576, #436 ) ;
#780 = VERTEX_POINT ( 'NONE', #380 ) ;
#781 = DIRECTION ( 'NONE',  ( 0.000000000000000000, 0.000000000000000000, -1.000000000000000000 ) ) ;
#782 = ADVANCED_FACE ( 'NONE', ( #508 ), #562, .T. ) ;
#783 = CARTESIAN_POINT ( 'NONE',  ( -64.59999999999999432, -4.999999999999999112, 28.32499999999999929 ) ) ;
#784 = VERTEX_POINT ( 'NONE', #256 ) ;
#785 = AXIS2_PLACEMENT_3D ( 'NONE', #709, #337, #527 ) ;
#786 = VECTOR ( 'NONE', #437, 1000.000000000000000 ) ;
#787 = CARTESIAN_POINT ( 'NONE',  ( 64.19999999999998863, 2.000000000000000000, -28.65000000000000568 ) ) ;
#788 = DIRECTION ( 'NONE',  ( 0.000000000000000000, 0.000000000000000000, -1.000000000000000000 ) ) ;
ENDSEC;
END-ISO-10303-21;
