# Supplementary material for: A custom force plate for quantifying the force applied by the finger during smartphone usage
Source: Front Bioeng Biotechnol. 2026 Feb 17;14:1685410. doi: 10.3389/fbioe.2026.1685410 (PMC12953535; doi:10.3389/fbioe.2026.1685410)
Supplement: Supplementary file 2 [file DataSheet1.zip › STEP file/layer_5.STEP]

ISO-10303-21;
HEADER;
FILE_DESCRIPTION (( 'STEP AP214' ),
    '1' );
FILE_NAME ('layer_5.STEP',
    '2025-07-21T15:53:16',
    ( '' ),
    ( '' ),
    'SwSTEP 2.0',
    'SolidWorks 2023',
    '' );
FILE_SCHEMA (( 'AUTOMOTIVE_DESIGN' ));
ENDSEC;

DATA;
#1 = CARTESIAN_POINT ( 'NONE',  ( 64.19999999999998863, -7.000000000000000000, -33.64999999999999858 ) ) ;
#2 = VERTEX_POINT ( 'NONE', #331 ) ;
#3 = VERTEX_POINT ( 'NONE', #95 ) ;
#4 = CARTESIAN_POINT ( 'NONE',  ( 69.20000000000000284, -7.000000000000000000, -28.64999999999999503 ) ) ;
#5 = VECTOR ( 'NONE', #435, 1000.000000000000000 ) ;
#6 = DIRECTION ( 'NONE',  ( 0.000000000000000000, -1.000000000000000000, 0.000000000000000000 ) ) ;
#7 = EDGE_CURVE ( 'NONE', #277, #193, #470, .T. ) ;
#8 = ORIENTED_EDGE ( 'NONE', *, *, #385, .F. ) ;
#9 = EDGE_CURVE ( 'NONE', #622, #250, #426, .T. ) ;
#10 = DIRECTION ( 'NONE',  ( 0.000000000000000000, -1.000000000000000000, 0.000000000000000000 ) ) ;
#11 = CARTESIAN_POINT ( 'NONE',  ( 64.59999999999999432, -8.000000000000000000, 27.07500000000000284 ) ) ;
#12 = ORIENTED_EDGE ( 'NONE', *, *, #610, .F. ) ;
#13 = CARTESIAN_POINT ( 'NONE',  ( 64.59999999999999432, -8.000000000000000000, 28.32499999999999929 ) ) ;
#14 = CYLINDRICAL_SURFACE ( 'NONE', #89, 4.999999999999997335 ) ;
#15 = VECTOR ( 'NONE', #80, 1000.000000000000000 ) ;
#16 = DIRECTION ( 'NONE',  ( 0.000000000000000000, -1.000000000000000000, 0.000000000000000000 ) ) ;
#17 = VECTOR ( 'NONE', #136, 1000.000000000000000 ) ;
#18 = LINE ( 'NONE', #206, #614 ) ;
#19 = EDGE_CURVE ( 'NONE', #375, #152, #339, .T. ) ;
#20 = DIRECTION ( 'NONE',  ( 1.000000000000000000, 0.000000000000000000, 0.000000000000000000 ) ) ;
#21 = VECTOR ( 'NONE', #430, 1000.000000000000000 ) ;
#22 = FACE_OUTER_BOUND ( 'NONE', #220, .T. ) ;
#23 = DIRECTION ( 'NONE',  ( 0.000000000000000000, 0.000000000000000000, -1.000000000000000000 ) ) ;
#24 = CYLINDRICAL_SURFACE ( 'NONE', #523, 5.000000000000000888 ) ;
#25 = CYLINDRICAL_SURFACE ( 'NONE', #232, 1.249999999999997558 ) ;
#26 = VERTEX_POINT ( 'NONE', #377 ) ;
#27 = FACE_BOUND ( 'NONE', #609, .T. ) ;
#28 = PRESENTATION_STYLE_ASSIGNMENT (( #73 ) ) ;
#29 = ORIENTED_EDGE ( 'NONE', *, *, #348, .F. ) ;
#30 = FACE_OUTER_BOUND ( 'NONE', #142, .T. ) ;
#31 = ORIENTED_EDGE ( 'NONE', *, *, #393, .F. ) ;
#32 = DIRECTION ( 'NONE',  ( 0.000000000000000000, -1.000000000000000000, 0.000000000000000000 ) ) ;
#33 = EDGE_CURVE ( 'NONE', #558, #413, #424, .T. ) ;
#34 = AXIS2_PLACEMENT_3D ( 'NONE', #285, #330, #233 ) ;
#35 = ORIENTED_EDGE ( 'NONE', *, *, #63, .F. ) ;
#36 = LINE ( 'NONE', #273, #531 ) ;
#37 = CARTESIAN_POINT ( 'NONE',  ( -69.20000000000000284, -7.000000000000000000, 33.64999999999999858 ) ) ;
#38 = ORIENTED_EDGE ( 'NONE', *, *, #81, .T. ) ;
#39 = ORIENTED_EDGE ( 'NONE', *, *, #411, .F. ) ;
#40 = ADVANCED_FACE ( 'NONE', ( #336 ), #463, .T. ) ;
#41 = DIRECTION ( 'NONE',  ( 0.000000000000000000, 0.000000000000000000, -1.000000000000000000 ) ) ;
#42 = CIRCLE ( 'NONE', #172, 1.249999999999997558 ) ;
#43 = EDGE_CURVE ( 'NONE', #372, #412, #352, .T. ) ;
#44 = LINE ( 'NONE', #88, #590 ) ;
#45 = PRESENTATION_LAYER_ASSIGNMENT (  '', '', ( #365 ) ) ;
#46 = DIRECTION ( 'NONE',  ( 0.000000000000000000, 0.000000000000000000, -1.000000000000000000 ) ) ;
#47 = ORIENTED_EDGE ( 'NONE', *, *, #317, .F. ) ;
#48 = DIRECTION ( 'NONE',  ( 0.000000000000000000, -1.000000000000000000, 0.000000000000000000 ) ) ;
#49 = ORIENTED_EDGE ( 'NONE', *, *, #43, .F. ) ;
#50 = ORIENTED_EDGE ( 'NONE', *, *, #116, .T. ) ;
#51 = PLANE ( 'NONE',  #137 ) ;
#52 = DIRECTION ( 'NONE',  ( 0.000000000000000000, -1.000000000000000000, 0.000000000000000000 ) ) ;
#53 = EDGE_LOOP ( 'NONE', ( #520, #364 ) ) ;
#54 = ADVANCED_FACE ( 'NONE', ( #229 ), #184, .F. ) ;
#55 = FACE_OUTER_BOUND ( 'NONE', #391, .T. ) ;
#56 = VECTOR ( 'NONE', #105, 1000.000000000000000 ) ;
#57 = CARTESIAN_POINT ( 'NONE',  ( 64.19999999999998863, -7.000000000000000000, 28.64999999999999858 ) ) ;
#58 = EDGE_LOOP ( 'NONE', ( #275, #79, #458, #606 ) ) ;
#59 = LINE ( 'NONE', #378, #5 ) ;
#60 = FACE_OUTER_BOUND ( 'NONE', #577, .T. ) ;
#61 = VERTEX_POINT ( 'NONE', #513 ) ;
#62 = DIRECTION ( 'NONE',  ( -0.000000000000000000, -0.000000000000000000, 1.000000000000000000 ) ) ;
#63 = EDGE_CURVE ( 'NONE', #494, #372, #44, .T. ) ;
#64 = DIRECTION ( 'NONE',  ( 0.000000000000000000, -1.000000000000000000, 0.000000000000000000 ) ) ;
#65 = CARTESIAN_POINT ( 'NONE',  ( -64.59999999999999432, -7.000000000000000000, 29.57499999999999574 ) ) ;
#66 = CARTESIAN_POINT ( 'NONE',  ( 0.000000000000000000, 0.000000000000000000, 0.000000000000000000 ) ) ;
#67 = CARTESIAN_POINT ( 'NONE',  ( -64.59999999999999432, -8.000000000000000000, -28.32499999999999929 ) ) ;
#68 = DIRECTION ( 'NONE',  ( 0.000000000000000000, 0.000000000000000000, -1.000000000000000000 ) ) ;
#69 = VECTOR ( 'NONE', #6, 1000.000000000000000 ) ;
#70 = ORIENTED_EDGE ( 'NONE', *, *, #518, .T. ) ;
#71 = FACE_OUTER_BOUND ( 'NONE', #214, .T. ) ;
#72 = DIRECTION ( 'NONE',  ( 0.000000000000000000, -1.000000000000000000, 0.000000000000000000 ) ) ;
#73 = SURFACE_STYLE_USAGE ( .BOTH. , #487 ) ;
#74 = ORIENTED_EDGE ( 'NONE', *, *, #560, .F. ) ;
#75 = FACE_BOUND ( 'NONE', #133, .T. ) ;
#76 = CARTESIAN_POINT ( 'NONE',  ( 64.59999999999999432, -7.000000000000000000, 28.32499999999999929 ) ) ;
#77 = EDGE_CURVE ( 'NONE', #152, #375, #78, .T. ) ;
#78 = CIRCLE ( 'NONE', #444, 1.249999999999997558 ) ;
#79 = ORIENTED_EDGE ( 'NONE', *, *, #446, .T. ) ;
#80 = DIRECTION ( 'NONE',  ( -0.000000000000000000, -0.000000000000000000, 1.000000000000000000 ) ) ;
#81 = EDGE_CURVE ( 'NONE', #454, #240, #527, .T. ) ;
#82 = EDGE_LOOP ( 'NONE', ( #49, #177 ) ) ;
#83 = DIRECTION ( 'NONE',  ( 0.000000000000000000, 0.000000000000000000, -1.000000000000000000 ) ) ;
#84 = VECTOR ( 'NONE', #398, 1000.000000000000000 ) ;
#85 = ORIENTED_EDGE ( 'NONE', *, *, #471, .T. ) ;
#86 = EDGE_LOOP ( 'NONE', ( #288, #573, #510, #576 ) ) ;
#87 = CARTESIAN_POINT ( 'NONE',  ( 64.19999999999998863, -8.000000000000000000, 28.64999999999999858 ) ) ;
#88 = CARTESIAN_POINT ( 'NONE',  ( 64.59999999999999432, -7.000000000000000000, -29.57499999999999574 ) ) ;
#89 = AXIS2_PLACEMENT_3D ( 'NONE', #588, #349, #203 ) ;
#90 = CARTESIAN_POINT ( 'NONE',  ( 64.59999999999999432, -7.000000000000000000, 27.07500000000000284 ) ) ;
#91 = ORIENTED_EDGE ( 'NONE', *, *, #453, .F. ) ;
#92 =( GEOMETRIC_REPRESENTATION_CONTEXT ( 3 ) GLOBAL_UNCERTAINTY_ASSIGNED_CONTEXT ( ( #617 ) ) GLOBAL_UNIT_ASSIGNED_CONTEXT ( ( #540, #217, #503 ) ) REPRESENTATION_CONTEXT ( 'NONE', 'WORKASPACE' ) );
#93 = CARTESIAN_POINT ( 'NONE',  ( -69.20000000000000284, -7.000000000000000000, -28.64999999999999503 ) ) ;
#94 = PRODUCT_DEFINITION ( 'UNKNOWN', '', #227, #290 ) ;
#95 = CARTESIAN_POINT ( 'NONE',  ( 64.59999999999999432, -7.000000000000000000, -27.07500000000000284 ) ) ;
#96 = VERTEX_POINT ( 'NONE', #158 ) ;
#97 = CYLINDRICAL_SURFACE ( 'NONE', #274, 1.249999999999997558 ) ;
#98 = CARTESIAN_POINT ( 'NONE',  ( -64.59999999999999432, -7.000000000000000000, 28.32499999999999929 ) ) ;
#99 = EDGE_CURVE ( 'NONE', #152, #26, #583, .T. ) ;
#100 = ORIENTED_EDGE ( 'NONE', *, *, #19, .F. ) ;
#101 = CARTESIAN_POINT ( 'NONE',  ( -69.20000000000000284, -7.000000000000000000, -33.64999999999999858 ) ) ;
#102 = DIRECTION ( 'NONE',  ( -0.000000000000000000, 1.000000000000000000, -0.000000000000000000 ) ) ;
#103 = ORIENTED_EDGE ( 'NONE', *, *, #409, .F. ) ;
#104 = EDGE_CURVE ( 'NONE', #61, #325, #345, .T. ) ;
#105 = DIRECTION ( 'NONE',  ( 0.000000000000000000, 0.000000000000000000, -1.000000000000000000 ) ) ;
#106 = ADVANCED_FACE ( 'NONE', ( #60 ), #533, .T. ) ;
#107 = CARTESIAN_POINT ( 'NONE',  ( -64.19999999999998863, -7.000000000000000000, 28.64999999999999858 ) ) ;
#108 = ORIENTED_EDGE ( 'NONE', *, *, #109, .F. ) ;
#109 = EDGE_CURVE ( 'NONE', #599, #277, #611, .T. ) ;
#110 =( LENGTH_UNIT ( ) NAMED_UNIT ( * ) SI_UNIT ( .MILLI., .METRE. ) );
#111 = CARTESIAN_POINT ( 'NONE',  ( -64.59999999999999432, -8.000000000000000000, -29.57499999999999574 ) ) ;
#112 = CARTESIAN_POINT ( 'NONE',  ( -64.19999999999998863, -7.000000000000000000, -33.64999999999999858 ) ) ;
#113 = LINE ( 'NONE', #112, #286 ) ;
#114 = CIRCLE ( 'NONE', #34, 1.249999999999997558 ) ;
#115 = DIRECTION ( 'NONE',  ( 0.000000000000000000, -1.000000000000000000, 0.000000000000000000 ) ) ;
#116 = EDGE_CURVE ( 'NONE', #325, #516, #319, .T. ) ;
#117 = DIRECTION ( 'NONE',  ( 0.000000000000000000, 0.000000000000000000, -1.000000000000000000 ) ) ;
#118 = ADVANCED_FACE ( 'NONE', ( #246 ), #14, .T. ) ;
#119 = ORIENTED_EDGE ( 'NONE', *, *, #498, .T. ) ;
#120 = DIRECTION ( 'NONE',  ( 0.000000000000000000, -1.000000000000000000, 0.000000000000000000 ) ) ;
#121 = DIRECTION ( 'NONE',  ( -0.000000000000000000, 1.000000000000000000, -0.000000000000000000 ) ) ;
#122 = AXIS2_PLACEMENT_3D ( 'NONE', #215, #559, #168 ) ;
#123 = EDGE_LOOP ( 'NONE', ( #408, #189 ) ) ;
#124 = CARTESIAN_POINT ( 'NONE',  ( 64.59999999999999432, -7.000000000000000000, -28.32499999999999929 ) ) ;
#125 = AXIS2_PLACEMENT_3D ( 'NONE', #306, #543, #598 ) ;
#126 = ORIENTED_EDGE ( 'NONE', *, *, #342, .T. ) ;
#127 = EDGE_CURVE ( 'NONE', #250, #61, #392, .T. ) ;
#128 = DIRECTION ( 'NONE',  ( 0.000000000000000000, -1.000000000000000000, 0.000000000000000000 ) ) ;
#129 = ORIENTED_EDGE ( 'NONE', *, *, #428, .T. ) ;
#130 = AXIS2_PLACEMENT_3D ( 'NONE', #249, #437, #299 ) ;
#131 = VERTEX_POINT ( 'NONE', #111 ) ;
#132 = CYLINDRICAL_SURFACE ( 'NONE', #447, 1.249999999999997558 ) ;
#133 = EDGE_LOOP ( 'NONE', ( #521, #29 ) ) ;
#134 = ORIENTED_EDGE ( 'NONE', *, *, #488, .T. ) ;
#135 = FACE_OUTER_BOUND ( 'NONE', #58, .T. ) ;
#136 = DIRECTION ( 'NONE',  ( -1.000000000000000000, -0.000000000000000000, -0.000000000000000000 ) ) ;
#137 = AXIS2_PLACEMENT_3D ( 'NONE', #282, #528, #245 ) ;
#138 = DIRECTION ( 'NONE',  ( 0.000000000000000000, -1.000000000000000000, 0.000000000000000000 ) ) ;
#139 = DIRECTION ( 'NONE',  ( 0.000000000000000000, -1.000000000000000000, 0.000000000000000000 ) ) ;
#140 = DIRECTION ( 'NONE',  ( 0.000000000000000000, -1.000000000000000000, 0.000000000000000000 ) ) ;
#141 = CARTESIAN_POINT ( 'NONE',  ( -64.59999999999999432, -7.000000000000000000, -28.32499999999999929 ) ) ;
#142 = EDGE_LOOP ( 'NONE', ( #300, #388, #70, #218, #623, #200, #374, #50 ) ) ;
#143 = ORIENTED_EDGE ( 'NONE', *, *, #456, .T. ) ;
#144 = CIRCLE ( 'NONE', #223, 5.000000000000000888 ) ;
#145 = EDGE_CURVE ( 'NONE', #413, #293, #18, .T. ) ;
#146 = CARTESIAN_POINT ( 'NONE',  ( 64.19999999999998863, -8.000000000000000000, 33.64999999999999858 ) ) ;
#147 = DIRECTION ( 'NONE',  ( 0.000000000000000000, 0.000000000000000000, -1.000000000000000000 ) ) ;
#148 = ORIENTED_EDGE ( 'NONE', *, *, #610, .T. ) ;
#149 = DIRECTION ( 'NONE',  ( 0.000000000000000000, -1.000000000000000000, 0.000000000000000000 ) ) ;
#150 =( GEOMETRIC_REPRESENTATION_CONTEXT ( 3 ) GLOBAL_UNCERTAINTY_ASSIGNED_CONTEXT ( ( #441 ) ) GLOBAL_UNIT_ASSIGNED_CONTEXT ( ( #110, #403, #347 ) ) REPRESENTATION_CONTEXT ( 'NONE', 'WORKASPACE' ) );
#151 = DIRECTION ( 'NONE',  ( -0.000000000000000000, 1.000000000000000000, -0.000000000000000000 ) ) ;
#152 = VERTEX_POINT ( 'NONE', #295 ) ;
#153 = CARTESIAN_POINT ( 'NONE',  ( 64.59999999999999432, -7.000000000000000000, -28.32499999999999929 ) ) ;
#154 = VECTOR ( 'NONE', #52, 1000.000000000000000 ) ;
#155 = DIRECTION ( 'NONE',  ( 0.000000000000000000, -1.000000000000000000, 0.000000000000000000 ) ) ;
#156 = ORIENTED_EDGE ( 'NONE', *, *, #456, .F. ) ;
#157 = CARTESIAN_POINT ( 'NONE',  ( -69.20000000000000284, -7.000000000000000000, 33.64999999999999858 ) ) ;
#158 = CARTESIAN_POINT ( 'NONE',  ( -64.59999999999999432, -8.000000000000000000, 29.57499999999999574 ) ) ;
#159 = CARTESIAN_POINT ( 'NONE',  ( 64.59999999999999432, -7.000000000000000000, 28.32499999999999929 ) ) ;
#160 = AXIS2_PLACEMENT_3D ( 'NONE', #57, #301, #484 ) ;
#161 = LINE ( 'NONE', #208, #84 ) ;
#162 = DIRECTION ( 'NONE',  ( 0.000000000000000000, -1.000000000000000000, 0.000000000000000000 ) ) ;
#163 = DIRECTION ( 'NONE',  ( 1.000000000000000000, 0.000000000000000000, 0.000000000000000000 ) ) ;
#164 = ADVANCED_FACE ( 'NONE', ( #399 ), #589, .F. ) ;
#165 = VECTOR ( 'NONE', #241, 1000.000000000000000 ) ;
#166 = APPLICATION_CONTEXT ( 'automotive_design' ) ;
#167 = DIRECTION ( 'NONE',  ( 0.000000000000000000, -1.000000000000000000, 0.000000000000000000 ) ) ;
#168 = DIRECTION ( 'NONE',  ( -1.000000000000000000, 0.000000000000000000, -0.000000000000000000 ) ) ;
#169 = ORIENTED_EDGE ( 'NONE', *, *, #317, .T. ) ;
#170 = FACE_OUTER_BOUND ( 'NONE', #562, .T. ) ;
#171 = CARTESIAN_POINT ( 'NONE',  ( -64.19999999999998863, -8.000000000000000000, 28.64999999999999858 ) ) ;
#172 = AXIS2_PLACEMENT_3D ( 'NONE', #124, #370, #546 ) ;
#173 = EDGE_CURVE ( 'NONE', #375, #96, #433, .T. ) ;
#174 = EDGE_LOOP ( 'NONE', ( #329, #333, #74, #384, #103, #221, #509, #379 ) ) ;
#175 = CARTESIAN_POINT ( 'NONE',  ( 64.59999999999999432, -7.000000000000000000, -28.32499999999999929 ) ) ;
#176 = CIRCLE ( 'NONE', #204, 5.000000000000000888 ) ;
#177 = ORIENTED_EDGE ( 'NONE', *, *, #397, .F. ) ;
#178 = DIRECTION ( 'NONE',  ( 0.000000000000000000, 0.000000000000000000, -1.000000000000000000 ) ) ;
#179 = AXIS2_PLACEMENT_3D ( 'NONE', #615, #138, #326 ) ;
#180 = VERTEX_POINT ( 'NONE', #11 ) ;
#181 = DIRECTION ( 'NONE',  ( 0.000000000000000000, 0.000000000000000000, -1.000000000000000000 ) ) ;
#182 = DIRECTION ( 'NONE',  ( 0.000000000000000000, -1.000000000000000000, 0.000000000000000000 ) ) ;
#183 = VECTOR ( 'NONE', #32, 1000.000000000000000 ) ;
#184 = CYLINDRICAL_SURFACE ( 'NONE', #179, 1.249999999999997558 ) ;
#185 = EDGE_LOOP ( 'NONE', ( #39, #236, #565, #91 ) ) ;
#186 = EDGE_CURVE ( 'NONE', #3, #412, #242, .T. ) ;
#187 = FACE_OUTER_BOUND ( 'NONE', #174, .T. ) ;
#188 = EDGE_LOOP ( 'NONE', ( #31, #47 ) ) ;
#189 = ORIENTED_EDGE ( 'NONE', *, *, #19, .T. ) ;
#190 = ADVANCED_FACE ( 'NONE', ( #410 ), #132, .F. ) ;
#191 = CARTESIAN_POINT ( 'NONE',  ( 64.19999999999998863, -7.000000000000000000, -33.64999999999999858 ) ) ;
#192 = CARTESIAN_POINT ( 'NONE',  ( -64.59999999999999432, -7.000000000000000000, 28.32499999999999929 ) ) ;
#193 = VERTEX_POINT ( 'NONE', #225 ) ;
#194 = AXIS2_PLACEMENT_3D ( 'NONE', #141, #48, #425 ) ;
#195 = DIRECTION ( 'NONE',  ( -0.000000000000000000, 1.000000000000000000, -0.000000000000000000 ) ) ;
#196 = DIRECTION ( 'NONE',  ( 0.000000000000000000, 0.000000000000000000, -1.000000000000000000 ) ) ;
#197 = ORIENTED_EDGE ( 'NONE', *, *, #77, .F. ) ;
#198 = CARTESIAN_POINT ( 'NONE',  ( -64.19999999999998863, -7.000000000000000000, -28.64999999999999503 ) ) ;
#199 = CARTESIAN_POINT ( 'NONE',  ( 64.59999999999999432, -7.000000000000000000, -27.07500000000000284 ) ) ;
#200 = ORIENTED_EDGE ( 'NONE', *, *, #127, .T. ) ;
#201 = DIRECTION ( 'NONE',  ( 1.000000000000000000, 0.000000000000000000, 0.000000000000000000 ) ) ;
#202 = VECTOR ( 'NONE', #128, 1000.000000000000000 ) ;
#203 = DIRECTION ( 'NONE',  ( 0.000000000000000000, 0.000000000000000000, -1.000000000000000000 ) ) ;
#204 = AXIS2_PLACEMENT_3D ( 'NONE', #171, #167, #489 ) ;
#205 = DIRECTION ( 'NONE',  ( -0.000000000000000000, 1.000000000000000000, -0.000000000000000000 ) ) ;
#206 = CARTESIAN_POINT ( 'NONE',  ( 64.19999999999998863, -7.000000000000000000, 33.64999999999999858 ) ) ;
#207 = AXIS2_PLACEMENT_3D ( 'NONE', #264, #545, #394 ) ;
#208 = CARTESIAN_POINT ( 'NONE',  ( 64.59999999999999432, -7.000000000000000000, 27.07500000000000284 ) ) ;
#209 = AXIS2_PLACEMENT_3D ( 'NONE', #395, #439, #196 ) ;
#210 = EDGE_CURVE ( 'NONE', #494, #3, #550, .T. ) ;
#211 = CARTESIAN_POINT ( 'NONE',  ( 64.59999999999999432, -8.000000000000000000, -28.32499999999999929 ) ) ;
#212 = CARTESIAN_POINT ( 'NONE',  ( -69.20000000000000284, -8.000000000000000000, 28.64999999999999858 ) ) ;
#213 = CIRCLE ( 'NONE', #297, 1.249999999999997558 ) ;
#214 = EDGE_LOOP ( 'NONE', ( #360, #419, #271, #231 ) ) ;
#215 = CARTESIAN_POINT ( 'NONE',  ( -69.20000000000000284, -7.000000000000000000, -33.64999999999999858 ) ) ;
#216 = EDGE_CURVE ( 'NONE', #240, #346, #462, .T. ) ;
#217 =( NAMED_UNIT ( * ) PLANE_ANGLE_UNIT ( ) SI_UNIT ( $, .RADIAN. ) );
#218 = ORIENTED_EDGE ( 'NONE', *, *, #385, .T. ) ;
#219 = CARTESIAN_POINT ( 'NONE',  ( 69.20000000000000284, -8.000000000000000000, 33.64999999999999858 ) ) ;
#220 = EDGE_LOOP ( 'NONE', ( #415, #427, #504, #296 ) ) ;
#221 = ORIENTED_EDGE ( 'NONE', *, *, #411, .T. ) ;
#222 = CARTESIAN_POINT ( 'NONE',  ( 64.59999999999999432, -7.000000000000000000, 29.57499999999999574 ) ) ;
#223 = AXIS2_PLACEMENT_3D ( 'NONE', #547, #121, #312 ) ;
#224 = VERTEX_POINT ( 'NONE', #502 ) ;
#225 = CARTESIAN_POINT ( 'NONE',  ( -64.19999999999998863, -8.000000000000000000, 33.64999999999999858 ) ) ;
#226 = ORIENTED_EDGE ( 'NONE', *, *, #276, .T. ) ;
#227 = PRODUCT_DEFINITION_FORMATION_WITH_SPECIFIED_SOURCE ( 'ANY', '', #491, .NOT_KNOWN. ) ;
#228 = EDGE_CURVE ( 'NONE', #460, #131, #36, .T. ) ;
#229 = FACE_OUTER_BOUND ( 'NONE', #86, .T. ) ;
#230 = AXIS2_PLACEMENT_3D ( 'NONE', #508, #270, #459 ) ;
#231 = ORIENTED_EDGE ( 'NONE', *, *, #7, .T. ) ;
#232 = AXIS2_PLACEMENT_3D ( 'NONE', #76, #115, #258 ) ;
#233 = DIRECTION ( 'NONE',  ( 0.000000000000000000, 0.000000000000000000, -1.000000000000000000 ) ) ;
#234 = DIRECTION ( 'NONE',  ( 0.000000000000000000, -1.000000000000000000, 0.000000000000000000 ) ) ;
#235 = ADVANCED_FACE ( 'NONE', ( #27, #321, #75, #267, #30 ), #373, .T. ) ;
#236 = ORIENTED_EDGE ( 'NONE', *, *, #619, .F. ) ;
#237 = AXIS2_PLACEMENT_3D ( 'NONE', #107, #151, #529 ) ;
#238 = CYLINDRICAL_SURFACE ( 'NONE', #194, 1.249999999999997558 ) ;
#239 = CARTESIAN_POINT ( 'NONE',  ( -64.19999999999998863, -7.000000000000000000, 33.64999999999999858 ) ) ;
#240 = VERTEX_POINT ( 'NONE', #414 ) ;
#241 = DIRECTION ( 'NONE',  ( 1.000000000000000000, 0.000000000000000000, 0.000000000000000000 ) ) ;
#242 = LINE ( 'NONE', #199, #69 ) ;
#243 = ORIENTED_EDGE ( 'NONE', *, *, #446, .F. ) ;
#244 = CIRCLE ( 'NONE', #596, 4.999999999999997335 ) ;
#245 = DIRECTION ( 'NONE',  ( 0.000000000000000000, -0.000000000000000000, -1.000000000000000000 ) ) ;
#246 = FACE_OUTER_BOUND ( 'NONE', #185, .T. ) ;
#247 = EDGE_LOOP ( 'NONE', ( #466, #313, #169, #572 ) ) ;
#248 = FACE_BOUND ( 'NONE', #323, .T. ) ;
#249 = CARTESIAN_POINT ( 'NONE',  ( 64.19999999999998863, -8.000000000000000000, -28.64999999999999858 ) ) ;
#250 = VERTEX_POINT ( 'NONE', #612 ) ;
#251 = DIRECTION ( 'NONE',  ( 0.000000000000000000, -1.000000000000000000, 0.000000000000000000 ) ) ;
#252 = DIRECTION ( 'NONE',  ( 0.000000000000000000, 0.000000000000000000, -1.000000000000000000 ) ) ;
#253 = AXIS2_PLACEMENT_3D ( 'NONE', #553, #162, #308 ) ;
#254 = ADVANCED_FACE ( 'NONE', ( #135 ), #362, .T. ) ;
#255 = DIRECTION ( 'NONE',  ( 0.000000000000000000, 0.000000000000000000, -1.000000000000000000 ) ) ;
#256 = APPLICATION_PROTOCOL_DEFINITION ( 'draft international standard', 'automotive_design', 1998, #260 ) ;
#257 = VECTOR ( 'NONE', #155, 1000.000000000000000 ) ;
#258 = DIRECTION ( 'NONE',  ( 0.000000000000000000, 0.000000000000000000, -1.000000000000000000 ) ) ;
#259 = FACE_OUTER_BOUND ( 'NONE', #247, .T. ) ;
#260 = APPLICATION_CONTEXT ( 'automotive_design' ) ;
#261 = AXIS2_PLACEMENT_3D ( 'NONE', #98, #292, #475 ) ;
#262 = CARTESIAN_POINT ( 'NONE',  ( 64.59999999999999432, -8.000000000000000000, -29.57499999999999574 ) ) ;
#263 = ORIENTED_EDGE ( 'NONE', *, *, #7, .F. ) ;
#264 = CARTESIAN_POINT ( 'NONE',  ( -64.59999999999999432, -7.000000000000000000, -28.32499999999999929 ) ) ;
#265 = CARTESIAN_POINT ( 'NONE',  ( -69.20000000000000284, -7.000000000000000000, 33.64999999999999858 ) ) ;
#266 = ORIENTED_EDGE ( 'NONE', *, *, #99, .T. ) ;
#267 = FACE_BOUND ( 'NONE', #82, .T. ) ;
#268 = FACE_OUTER_BOUND ( 'NONE', #434, .T. ) ;
#269 = EDGE_LOOP ( 'NONE', ( #431, #423, #584, #337 ) ) ;
#270 = DIRECTION ( 'NONE',  ( 0.000000000000000000, -1.000000000000000000, 0.000000000000000000 ) ) ;
#271 = ORIENTED_EDGE ( 'NONE', *, *, #322, .T. ) ;
#272 = EDGE_CURVE ( 'NONE', #516, #558, #455, .T. ) ;
#273 = CARTESIAN_POINT ( 'NONE',  ( -64.59999999999999432, -7.000000000000000000, -29.57499999999999574 ) ) ;
#274 = AXIS2_PLACEMENT_3D ( 'NONE', #153, #10, #429 ) ;
#275 = ORIENTED_EDGE ( 'NONE', *, *, #409, .T. ) ;
#276 = EDGE_CURVE ( 'NONE', #26, #96, #361, .T. ) ;
#277 = VERTEX_POINT ( 'NONE', #407 ) ;
#278 = DIRECTION ( 'NONE',  ( 0.000000000000000000, 0.000000000000000000, -1.000000000000000000 ) ) ;
#279 = ORIENTED_EDGE ( 'NONE', *, *, #304, .F. ) ;
#280 = AXIS2_PLACEMENT_3D ( 'NONE', #175, #506, #181 ) ;
#281 = EDGE_CURVE ( 'NONE', #465, #558, #556, .T. ) ;
#282 = CARTESIAN_POINT ( 'NONE',  ( 0.000000000000000000, -7.000000000000000000, 0.000000000000000000 ) ) ;
#283 = EDGE_LOOP ( 'NONE', ( #522, #197, #266, #226 ) ) ;
#284 = COLOUR_RGB ( '',0.7921568627450980005, 0.8196078431372548767, 0.9333333333333333481 ) ;
#285 = CARTESIAN_POINT ( 'NONE',  ( 64.59999999999999432, -7.000000000000000000, 28.32499999999999929 ) ) ;
#286 = VECTOR ( 'NONE', #205, 1000.000000000000000 ) ;
#287 = EDGE_LOOP ( 'NONE', ( #422, #156, #555, #243 ) ) ;
#288 = ORIENTED_EDGE ( 'NONE', *, *, #186, .F. ) ;
#289 = AXIS2_PLACEMENT_3D ( 'NONE', #87, #569, #278 ) ;
#290 = PRODUCT_DEFINITION_CONTEXT ( 'detailed design', #166, 'design' ) ;
#291 = CARTESIAN_POINT ( 'NONE',  ( -64.59999999999999432, -7.000000000000000000, -28.32499999999999929 ) ) ;
#292 = DIRECTION ( 'NONE',  ( 0.000000000000000000, -1.000000000000000000, 0.000000000000000000 ) ) ;
#293 = VERTEX_POINT ( 'NONE', #600 ) ;
#294 = LINE ( 'NONE', #1, #511 ) ;
#295 = CARTESIAN_POINT ( 'NONE',  ( -64.59999999999999432, -7.000000000000000000, 27.07500000000000284 ) ) ;
#296 = ORIENTED_EDGE ( 'NONE', *, *, #539, .T. ) ;
#297 = AXIS2_PLACEMENT_3D ( 'NONE', #13, #139, #328 ) ;
#298 = DIRECTION ( 'NONE',  ( 0.000000000000000000, -1.000000000000000000, 0.000000000000000000 ) ) ;
#299 = DIRECTION ( 'NONE',  ( 0.000000000000000000, 0.000000000000000000, -1.000000000000000000 ) ) ;
#300 = ORIENTED_EDGE ( 'NONE', *, *, #272, .T. ) ;
#301 = DIRECTION ( 'NONE',  ( 0.000000000000000000, -1.000000000000000000, 0.000000000000000000 ) ) ;
#302 = ADVANCED_FACE ( 'NONE', ( #170 ), #318, .T. ) ;
#303 = CARTESIAN_POINT ( 'NONE',  ( 69.20000000000000284, -7.000000000000000000, 33.64999999999999858 ) ) ;
#304 = EDGE_CURVE ( 'NONE', #3, #494, #42, .T. ) ;
#305 = VECTOR ( 'NONE', #469, 1000.000000000000000 ) ;
#306 = CARTESIAN_POINT ( 'NONE',  ( 64.19999999999998863, -7.000000000000000000, -28.64999999999999858 ) ) ;
#307 = CYLINDRICAL_SURFACE ( 'NONE', #367, 1.249999999999997558 ) ;
#308 = DIRECTION ( 'NONE',  ( 0.000000000000000000, 0.000000000000000000, -1.000000000000000000 ) ) ;
#309 = ORIENTED_EDGE ( 'NONE', *, *, #560, .T. ) ;
#310 = AXIS2_PLACEMENT_3D ( 'NONE', #416, #451, #366 ) ;
#311 = DIRECTION ( 'NONE',  ( 0.000000000000000000, 0.000000000000000000, -1.000000000000000000 ) ) ;
#312 = DIRECTION ( 'NONE',  ( 0.000000000000000000, 0.000000000000000000, -1.000000000000000000 ) ) ;
#313 = ORIENTED_EDGE ( 'NONE', *, *, #338, .T. ) ;
#314 = CARTESIAN_POINT ( 'NONE',  ( -64.59999999999999432, -8.000000000000000000, -28.32499999999999929 ) ) ;
#315 = CARTESIAN_POINT ( 'NONE',  ( 64.19999999999998863, -8.000000000000000000, -33.64999999999999858 ) ) ;
#316 = ORIENTED_EDGE ( 'NONE', *, *, #99, .F. ) ;
#317 = EDGE_CURVE ( 'NONE', #224, #131, #418, .T. ) ;
#318 = CYLINDRICAL_SURFACE ( 'NONE', #230, 5.000000000000000888 ) ;
#319 = CIRCLE ( 'NONE', #130, 5.000000000000000888 ) ;
#320 = EDGE_LOOP ( 'NONE', ( #406, #464, #483, #534 ) ) ;
#321 = FACE_BOUND ( 'NONE', #188, .T. ) ;
#322 = EDGE_CURVE ( 'NONE', #293, #277, #497, .T. ) ;
#323 = EDGE_LOOP ( 'NONE', ( #38, #85 ) ) ;
#324 = AXIS2_PLACEMENT_3D ( 'NONE', #211, #356, #46 ) ;
#325 = VERTEX_POINT ( 'NONE', #315 ) ;
#326 = DIRECTION ( 'NONE',  ( 0.000000000000000000, 0.000000000000000000, -1.000000000000000000 ) ) ;
#327 = EDGE_CURVE ( 'NONE', #368, #549, #605, .T. ) ;
#328 = DIRECTION ( 'NONE',  ( 0.000000000000000000, 0.000000000000000000, -1.000000000000000000 ) ) ;
#329 = ORIENTED_EDGE ( 'NONE', *, *, #322, .F. ) ;
#330 = DIRECTION ( 'NONE',  ( 0.000000000000000000, -1.000000000000000000, 0.000000000000000000 ) ) ;
#331 = CARTESIAN_POINT ( 'NONE',  ( -69.20000000000000284, -7.000000000000000000, -28.64999999999999503 ) ) ;
#332 = MECHANICAL_DESIGN_GEOMETRIC_PRESENTATION_REPRESENTATION (  '', ( #365 ), #92 ) ;
#333 = ORIENTED_EDGE ( 'NONE', *, *, #369, .T. ) ;
#334 = LINE ( 'NONE', #4, #575 ) ;
#335 = CIRCLE ( 'NONE', #557, 1.249999999999997558 ) ;
#336 = FACE_OUTER_BOUND ( 'NONE', #501, .T. ) ;
#337 = ORIENTED_EDGE ( 'NONE', *, *, #570, .F. ) ;
#338 = EDGE_CURVE ( 'NONE', #530, #224, #452, .T. ) ;
#339 = CIRCLE ( 'NONE', #505, 1.249999999999997558 ) ;
#340 = CARTESIAN_POINT ( 'NONE',  ( 64.59999999999999432, -7.000000000000000000, -29.57499999999999574 ) ) ;
#341 = CARTESIAN_POINT ( 'NONE',  ( -64.59999999999999432, -7.000000000000000000, 27.07500000000000284 ) ) ;
#342 = EDGE_CURVE ( 'NONE', #460, #530, #396, .T. ) ;
#343 = ORIENTED_EDGE ( 'NONE', *, *, #281, .T. ) ;
#344 = LINE ( 'NONE', #101, #165 ) ;
#345 = LINE ( 'NONE', #579, #21 ) ;
#346 = VERTEX_POINT ( 'NONE', #448 ) ;
#347 =( NAMED_UNIT ( * ) SI_UNIT ( $, .STERADIAN. ) SOLID_ANGLE_UNIT ( ) );
#348 = EDGE_CURVE ( 'NONE', #346, #180, #587, .T. ) ;
#349 = DIRECTION ( 'NONE',  ( 0.000000000000000000, -1.000000000000000000, 0.000000000000000000 ) ) ;
#350 = MANIFOLD_SOLID_BREP ( 'Fillet2', #400 ) ;
#351 = ADVANCED_FACE ( 'NONE', ( #405 ), #25, .F. ) ;
#352 = CIRCLE ( 'NONE', #473, 1.249999999999997558 ) ;
#353 = CARTESIAN_POINT ( 'NONE',  ( 64.19999999999998863, -7.000000000000000000, -28.64999999999999858 ) ) ;
#354 = CARTESIAN_POINT ( 'NONE',  ( -64.59999999999999432, -7.000000000000000000, -28.32499999999999929 ) ) ;
#355 = AXIS2_PLACEMENT_3D ( 'NONE', #157, #438, #163 ) ;
#356 = DIRECTION ( 'NONE',  ( 0.000000000000000000, -1.000000000000000000, 0.000000000000000000 ) ) ;
#357 = DIRECTION ( 'NONE',  ( 0.000000000000000000, -1.000000000000000000, 0.000000000000000000 ) ) ;
#358 = CARTESIAN_POINT ( 'NONE',  ( -64.59999999999999432, -8.000000000000000000, 28.32499999999999929 ) ) ;
#359 = CARTESIAN_POINT ( 'NONE',  ( 69.20000000000000284, -7.000000000000000000, -28.64999999999999503 ) ) ;
#360 = ORIENTED_EDGE ( 'NONE', *, *, #518, .F. ) ;
#361 = CIRCLE ( 'NONE', #495, 1.249999999999997558 ) ;
#362 = PLANE ( 'NONE',  #122 ) ;
#363 = FILL_AREA_STYLE_COLOUR ( '', #284 ) ;
#364 = ORIENTED_EDGE ( 'NONE', *, *, #304, .T. ) ;
#365 = STYLED_ITEM ( 'NONE', ( #28 ), #350 ) ;
#366 = DIRECTION ( 'NONE',  ( 0.000000000000000000, -0.000000000000000000, -1.000000000000000000 ) ) ;
#367 = AXIS2_PLACEMENT_3D ( 'NONE', #159, #251, #490 ) ;
#368 = VERTEX_POINT ( 'NONE', #359 ) ;
#369 = EDGE_CURVE ( 'NONE', #293, #465, #144, .T. ) ;
#370 = DIRECTION ( 'NONE',  ( 0.000000000000000000, -1.000000000000000000, 0.000000000000000000 ) ) ;
#371 = AXIS2_PLACEMENT_3D ( 'NONE', #37, #468, #567 ) ;
#372 = VERTEX_POINT ( 'NONE', #262 ) ;
#373 = PLANE ( 'NONE',  #310 ) ;
#374 = ORIENTED_EDGE ( 'NONE', *, *, #104, .T. ) ;
#375 = VERTEX_POINT ( 'NONE', #65 ) ;
#376 = DIRECTION ( 'NONE',  ( -0.000000000000000000, 1.000000000000000000, -0.000000000000000000 ) ) ;
#377 = CARTESIAN_POINT ( 'NONE',  ( -64.59999999999999432, -8.000000000000000000, 27.07500000000000284 ) ) ;
#378 = CARTESIAN_POINT ( 'NONE',  ( -69.20000000000000284, -8.000000000000000000, 33.64999999999999858 ) ) ;
#379 = ORIENTED_EDGE ( 'NONE', *, *, #109, .T. ) ;
#380 = ORIENTED_EDGE ( 'NONE', *, *, #276, .F. ) ;
#381 = CARTESIAN_POINT ( 'NONE',  ( 69.20000000000000284, -8.000000000000000000, 28.64999999999999858 ) ) ;
#382 = DIRECTION ( 'NONE',  ( 0.000000000000000000, -1.000000000000000000, 0.000000000000000000 ) ) ;
#383 = ADVANCED_FACE ( 'NONE', ( #268 ), #442, .T. ) ;
#384 = ORIENTED_EDGE ( 'NONE', *, *, #327, .T. ) ;
#385 = EDGE_CURVE ( 'NONE', #193, #622, #176, .T. ) ;
#386 = CARTESIAN_POINT ( 'NONE',  ( -64.59999999999999432, -7.000000000000000000, -29.57499999999999574 ) ) ;
#387 = DIRECTION ( 'NONE',  ( 0.000000000000000000, -1.000000000000000000, 0.000000000000000000 ) ) ;
#388 = ORIENTED_EDGE ( 'NONE', *, *, #33, .T. ) ;
#389 = DIRECTION ( 'NONE',  ( 0.000000000000000000, 0.000000000000000000, -1.000000000000000000 ) ) ;
#390 = CARTESIAN_POINT ( 'NONE',  ( -64.59999999999999432, -7.000000000000000000, 28.32499999999999929 ) ) ;
#391 = EDGE_LOOP ( 'NONE', ( #279, #580, #561, #35 ) ) ;
#392 = CIRCLE ( 'NONE', #585, 4.999999999999997335 ) ;
#393 = EDGE_CURVE ( 'NONE', #131, #224, #517, .T. ) ;
#394 = DIRECTION ( 'NONE',  ( 0.000000000000000000, 0.000000000000000000, -1.000000000000000000 ) ) ;
#395 = CARTESIAN_POINT ( 'NONE',  ( 64.59999999999999432, -7.000000000000000000, 28.32499999999999929 ) ) ;
#396 = CIRCLE ( 'NONE', #486, 1.249999999999997558 ) ;
#397 = EDGE_CURVE ( 'NONE', #412, #372, #480, .T. ) ;
#398 = DIRECTION ( 'NONE',  ( 0.000000000000000000, -1.000000000000000000, 0.000000000000000000 ) ) ;
#399 = FACE_OUTER_BOUND ( 'NONE', #283, .T. ) ;
#400 = CLOSED_SHELL ( 'NONE', ( #190, #616, #351, #436, #40, #564, #383, #254, #514, #235, #54, #608, #548, #164, #106, #591, #302, #118 ) ) ;
#401 = AXIS2_PLACEMENT_3D ( 'NONE', #314, #120, #311 ) ;
#402 = DIRECTION ( 'NONE',  ( 0.000000000000000000, 0.000000000000000000, -1.000000000000000000 ) ) ;
#403 =( NAMED_UNIT ( * ) PLANE_ANGLE_UNIT ( ) SI_UNIT ( $, .RADIAN. ) );
#404 = AXIS2_PLACEMENT_3D ( 'NONE', #291, #298, #389 ) ;
#405 = FACE_OUTER_BOUND ( 'NONE', #269, .T. ) ;
#406 = ORIENTED_EDGE ( 'NONE', *, *, #338, .F. ) ;
#407 = CARTESIAN_POINT ( 'NONE',  ( -64.19999999999998863, -7.000000000000000000, 33.64999999999999858 ) ) ;
#408 = ORIENTED_EDGE ( 'NONE', *, *, #77, .T. ) ;
#409 = EDGE_CURVE ( 'NONE', #476, #549, #344, .T. ) ;
#410 = FACE_OUTER_BOUND ( 'NONE', #526, .T. ) ;
#411 = EDGE_CURVE ( 'NONE', #476, #2, #244, .T. ) ;
#412 = VERTEX_POINT ( 'NONE', #432 ) ;
#413 = VERTEX_POINT ( 'NONE', #146 ) ;
#414 = CARTESIAN_POINT ( 'NONE',  ( 64.59999999999999432, -7.000000000000000000, 29.57499999999999574 ) ) ;
#415 = ORIENTED_EDGE ( 'NONE', *, *, #216, .F. ) ;
#416 = CARTESIAN_POINT ( 'NONE',  ( 0.000000000000000000, -8.000000000000000000, 0.000000000000000000 ) ) ;
#417 = DIRECTION ( 'NONE',  ( 0.000000000000000000, 0.000000000000000000, -1.000000000000000000 ) ) ;
#418 = CIRCLE ( 'NONE', #401, 1.249999999999997558 ) ;
#419 = ORIENTED_EDGE ( 'NONE', *, *, #145, .T. ) ;
#420 = ORIENTED_EDGE ( 'NONE', *, *, #453, .T. ) ;
#421 = CARTESIAN_POINT ( 'NONE',  ( -64.59999999999999432, -7.000000000000000000, -27.07500000000000284 ) ) ;
#422 = ORIENTED_EDGE ( 'NONE', *, *, #327, .F. ) ;
#423 = ORIENTED_EDGE ( 'NONE', *, *, #216, .T. ) ;
#424 = CIRCLE ( 'NONE', #289, 5.000000000000000888 ) ;
#425 = DIRECTION ( 'NONE',  ( 0.000000000000000000, 0.000000000000000000, -1.000000000000000000 ) ) ;
#426 = LINE ( 'NONE', #618, #621 ) ;
#427 = ORIENTED_EDGE ( 'NONE', *, *, #81, .F. ) ;
#428 = EDGE_CURVE ( 'NONE', #599, #2, #582, .T. ) ;
#429 = DIRECTION ( 'NONE',  ( 0.000000000000000000, 0.000000000000000000, -1.000000000000000000 ) ) ;
#430 = DIRECTION ( 'NONE',  ( 1.000000000000000000, 0.000000000000000000, 0.000000000000000000 ) ) ;
#431 = ORIENTED_EDGE ( 'NONE', *, *, #471, .F. ) ;
#432 = CARTESIAN_POINT ( 'NONE',  ( 64.59999999999999432, -8.000000000000000000, -27.07500000000000284 ) ) ;
#433 = LINE ( 'NONE', #478, #154 ) ;
#434 = EDGE_LOOP ( 'NONE', ( #309, #343, #479, #143 ) ) ;
#435 = DIRECTION ( 'NONE',  ( -1.000000000000000000, -0.000000000000000000, -0.000000000000000000 ) ) ;
#436 = ADVANCED_FACE ( 'NONE', ( #55 ), #97, .F. ) ;
#437 = DIRECTION ( 'NONE',  ( 0.000000000000000000, -1.000000000000000000, 0.000000000000000000 ) ) ;
#438 = DIRECTION ( 'NONE',  ( -0.000000000000000000, 0.000000000000000000, 1.000000000000000000 ) ) ;
#439 = DIRECTION ( 'NONE',  ( 0.000000000000000000, -1.000000000000000000, 0.000000000000000000 ) ) ;
#440 = AXIS2_PLACEMENT_3D ( 'NONE', #457, #20, #402 ) ;
#441 = UNCERTAINTY_MEASURE_WITH_UNIT (LENGTH_MEASURE( 1.000000000000000082E-05 ), #110, 'distance_accuracy_value', 'NONE');
#442 = PLANE ( 'NONE',  #440 ) ;
#443 = VECTOR ( 'NONE', #234, 1000.000000000000000 ) ;
#444 = AXIS2_PLACEMENT_3D ( 'NONE', #390, #387, #482 ) ;
#445 = DIRECTION ( 'NONE',  ( 0.000000000000000000, -1.000000000000000000, 0.000000000000000000 ) ) ;
#446 = EDGE_CURVE ( 'NONE', #549, #325, #294, .T. ) ;
#447 = AXIS2_PLACEMENT_3D ( 'NONE', #563, #72, #178 ) ;
#448 = CARTESIAN_POINT ( 'NONE',  ( 64.59999999999999432, -8.000000000000000000, 29.57499999999999574 ) ) ;
#449 = ORIENTED_EDGE ( 'NONE', *, *, #173, .T. ) ;
#450 = DIRECTION ( 'NONE',  ( 0.000000000000000000, 0.000000000000000000, 1.000000000000000000 ) ) ;
#451 = DIRECTION ( 'NONE',  ( 0.000000000000000000, -1.000000000000000000, 0.000000000000000000 ) ) ;
#452 = LINE ( 'NONE', #595, #554 ) ;
#453 = EDGE_CURVE ( 'NONE', #2, #250, #515, .T. ) ;
#454 = VERTEX_POINT ( 'NONE', #90 ) ;
#455 = LINE ( 'NONE', #219, #15 ) ;
#456 = EDGE_CURVE ( 'NONE', #516, #368, #334, .T. ) ;
#457 = CARTESIAN_POINT ( 'NONE',  ( 69.20000000000000284, -7.000000000000000000, 33.64999999999999858 ) ) ;
#458 = ORIENTED_EDGE ( 'NONE', *, *, #104, .F. ) ;
#459 = DIRECTION ( 'NONE',  ( 0.000000000000000000, 0.000000000000000000, -1.000000000000000000 ) ) ;
#460 = VERTEX_POINT ( 'NONE', #386 ) ;
#461 = VECTOR ( 'NONE', #62, 1000.000000000000000 ) ;
#462 = LINE ( 'NONE', #222, #183 ) ;
#463 = PLANE ( 'NONE',  #371 ) ;
#464 = ORIENTED_EDGE ( 'NONE', *, *, #342, .F. ) ;
#465 = VERTEX_POINT ( 'NONE', #571 ) ;
#466 = ORIENTED_EDGE ( 'NONE', *, *, #498, .F. ) ;
#467 = CARTESIAN_POINT ( 'NONE',  ( 69.20000000000000284, -8.000000000000000000, -28.64999999999999503 ) ) ;
#468 = DIRECTION ( 'NONE',  ( -1.000000000000000000, 0.000000000000000000, -0.000000000000000000 ) ) ;
#469 = DIRECTION ( 'NONE',  ( 0.000000000000000000, -1.000000000000000000, 0.000000000000000000 ) ) ;
#470 = LINE ( 'NONE', #239, #443 ) ;
#471 = EDGE_CURVE ( 'NONE', #240, #454, #114, .T. ) ;
#472 = EDGE_LOOP ( 'NONE', ( #126, #119 ) ) ;
#473 = AXIS2_PLACEMENT_3D ( 'NONE', #613, #182, #41 ) ;
#474 = FACE_BOUND ( 'NONE', #123, .T. ) ;
#475 = DIRECTION ( 'NONE',  ( 0.000000000000000000, 0.000000000000000000, -1.000000000000000000 ) ) ;
#476 = VERTEX_POINT ( 'NONE', #481 ) ;
#477 = FACE_BOUND ( 'NONE', #53, .T. ) ;
#478 = CARTESIAN_POINT ( 'NONE',  ( -64.59999999999999432, -7.000000000000000000, 29.57499999999999574 ) ) ;
#479 = ORIENTED_EDGE ( 'NONE', *, *, #272, .F. ) ;
#480 = CIRCLE ( 'NONE', #324, 1.249999999999997558 ) ;
#481 = CARTESIAN_POINT ( 'NONE',  ( -64.19999999999998863, -7.000000000000000000, -33.64999999999999858 ) ) ;
#482 = DIRECTION ( 'NONE',  ( 0.000000000000000000, 0.000000000000000000, -1.000000000000000000 ) ) ;
#483 = ORIENTED_EDGE ( 'NONE', *, *, #228, .T. ) ;
#484 = DIRECTION ( 'NONE',  ( 0.000000000000000000, 0.000000000000000000, -1.000000000000000000 ) ) ;
#485 = PRODUCT_CONTEXT ( 'NONE', #260, 'mechanical' ) ;
#486 = AXIS2_PLACEMENT_3D ( 'NONE', #354, #593, #255 ) ;
#487 = SURFACE_SIDE_STYLE ('',( #492 ) ) ;
#488 = EDGE_CURVE ( 'NONE', #622, #599, #578, .T. ) ;
#489 = DIRECTION ( 'NONE',  ( 0.000000000000000000, 0.000000000000000000, -1.000000000000000000 ) ) ;
#490 = DIRECTION ( 'NONE',  ( 0.000000000000000000, 0.000000000000000000, -1.000000000000000000 ) ) ;
#491 = PRODUCT ( 'layer_5', 'layer_5', '', ( #485 ) ) ;
#492 = SURFACE_STYLE_FILL_AREA ( #602 ) ;
#493 = ORIENTED_EDGE ( 'NONE', *, *, #145, .F. ) ;
#494 = VERTEX_POINT ( 'NONE', #340 ) ;
#495 = AXIS2_PLACEMENT_3D ( 'NONE', #358, #604, #83 ) ;
#496 = LINE ( 'NONE', #303, #461 ) ;
#497 = LINE ( 'NONE', #265, #17 ) ;
#498 = EDGE_CURVE ( 'NONE', #530, #460, #566, .T. ) ;
#499 = DIRECTION ( 'NONE',  ( 0.000000000000000000, -1.000000000000000000, 0.000000000000000000 ) ) ;
#500 = AXIS2_PLACEMENT_3D ( 'NONE', #67, #445, #23 ) ;
#501 = EDGE_LOOP ( 'NONE', ( #525, #134, #129, #420 ) ) ;
#502 = CARTESIAN_POINT ( 'NONE',  ( -64.59999999999999432, -8.000000000000000000, -27.07500000000000284 ) ) ;
#503 =( NAMED_UNIT ( * ) SI_UNIT ( $, .STERADIAN. ) SOLID_ANGLE_UNIT ( ) );
#504 = ORIENTED_EDGE ( 'NONE', *, *, #570, .T. ) ;
#505 = AXIS2_PLACEMENT_3D ( 'NONE', #192, #382, #147 ) ;
#506 = DIRECTION ( 'NONE',  ( 0.000000000000000000, -1.000000000000000000, 0.000000000000000000 ) ) ;
#507 = ORIENTED_EDGE ( 'NONE', *, *, #488, .F. ) ;
#508 = CARTESIAN_POINT ( 'NONE',  ( -64.19999999999998863, -7.000000000000000000, 28.64999999999999858 ) ) ;
#509 = ORIENTED_EDGE ( 'NONE', *, *, #428, .F. ) ;
#510 = ORIENTED_EDGE ( 'NONE', *, *, #63, .T. ) ;
#511 = VECTOR ( 'NONE', #149, 1000.000000000000000 ) ;
#512 = ORIENTED_EDGE ( 'NONE', *, *, #281, .F. ) ;
#513 = CARTESIAN_POINT ( 'NONE',  ( -64.19999999999998863, -8.000000000000000000, -33.64999999999999858 ) ) ;
#514 = ADVANCED_FACE ( 'NONE', ( #474, #568, #248, #477, #187 ), #51, .F. ) ;
#515 = LINE ( 'NONE', #93, #305 ) ;
#516 = VERTEX_POINT ( 'NONE', #467 ) ;
#517 = CIRCLE ( 'NONE', #500, 1.249999999999997558 ) ;
#518 = EDGE_CURVE ( 'NONE', #413, #193, #59, .T. ) ;
#519 = DIRECTION ( 'NONE',  ( -0.000000000000000000, 1.000000000000000000, -0.000000000000000000 ) ) ;
#520 = ORIENTED_EDGE ( 'NONE', *, *, #210, .T. ) ;
#521 = ORIENTED_EDGE ( 'NONE', *, *, #539, .F. ) ;
#522 = ORIENTED_EDGE ( 'NONE', *, *, #173, .F. ) ;
#523 = AXIS2_PLACEMENT_3D ( 'NONE', #353, #357, #117 ) ;
#524 = CARTESIAN_POINT ( 'NONE',  ( -69.20000000000000284, -7.000000000000000000, 28.64999999999999858 ) ) ;
#525 = ORIENTED_EDGE ( 'NONE', *, *, #9, .F. ) ;
#526 = EDGE_LOOP ( 'NONE', ( #100, #449, #148, #316 ) ) ;
#527 = CIRCLE ( 'NONE', #209, 1.249999999999997558 ) ;
#528 = DIRECTION ( 'NONE',  ( 0.000000000000000000, -1.000000000000000000, 0.000000000000000000 ) ) ;
#529 = DIRECTION ( 'NONE',  ( 0.000000000000000000, 0.000000000000000000, -1.000000000000000000 ) ) ;
#530 = VERTEX_POINT ( 'NONE', #421 ) ;
#531 = VECTOR ( 'NONE', #607, 1000.000000000000000 ) ;
#532 = DIRECTION ( 'NONE',  ( 0.000000000000000000, 0.000000000000000000, -1.000000000000000000 ) ) ;
#533 = CYLINDRICAL_SURFACE ( 'NONE', #160, 5.000000000000000888 ) ;
#534 = ORIENTED_EDGE ( 'NONE', *, *, #393, .T. ) ;
#535 = CYLINDRICAL_SURFACE ( 'NONE', #207, 1.249999999999997558 ) ;
#536 = CARTESIAN_POINT ( 'NONE',  ( -64.19999999999998863, -8.000000000000000000, -28.64999999999999503 ) ) ;
#537 = PRODUCT_RELATED_PRODUCT_CATEGORY ( 'part', '', ( #491 ) ) ;
#538 = CARTESIAN_POINT ( 'NONE',  ( -64.59999999999999432, -8.000000000000000000, 28.32499999999999929 ) ) ;
#539 = EDGE_CURVE ( 'NONE', #180, #346, #213, .T. ) ;
#540 =( LENGTH_UNIT ( ) NAMED_UNIT ( * ) SI_UNIT ( .MILLI., .METRE. ) );
#541 = VECTOR ( 'NONE', #376, 1000.000000000000000 ) ;
#542 = FACE_OUTER_BOUND ( 'NONE', #287, .T. ) ;
#543 = DIRECTION ( 'NONE',  ( -0.000000000000000000, 1.000000000000000000, -0.000000000000000000 ) ) ;
#544 = ORIENTED_EDGE ( 'NONE', *, *, #33, .F. ) ;
#545 = DIRECTION ( 'NONE',  ( 0.000000000000000000, -1.000000000000000000, 0.000000000000000000 ) ) ;
#546 = DIRECTION ( 'NONE',  ( 0.000000000000000000, 0.000000000000000000, -1.000000000000000000 ) ) ;
#547 = CARTESIAN_POINT ( 'NONE',  ( 64.19999999999998863, -7.000000000000000000, 28.64999999999999858 ) ) ;
#548 = ADVANCED_FACE ( 'NONE', ( #620 ), #238, .F. ) ;
#549 = VERTEX_POINT ( 'NONE', #191 ) ;
#550 = CIRCLE ( 'NONE', #280, 1.249999999999997558 ) ;
#551 = ADVANCED_BREP_SHAPE_REPRESENTATION ( 'layer_5', ( #350, #581 ), #150 ) ;
#552 = CARTESIAN_POINT ( 'NONE',  ( 69.20000000000000284, -7.000000000000000000, 28.64999999999999858 ) ) ;
#553 = CARTESIAN_POINT ( 'NONE',  ( 64.59999999999999432, -8.000000000000000000, 28.32499999999999929 ) ) ;
#554 = VECTOR ( 'NONE', #499, 1000.000000000000000 ) ;
#555 = ORIENTED_EDGE ( 'NONE', *, *, #116, .F. ) ;
#556 = LINE ( 'NONE', #552, #202 ) ;
#557 = AXIS2_PLACEMENT_3D ( 'NONE', #538, #16, #68 ) ;
#558 = VERTEX_POINT ( 'NONE', #381 ) ;
#559 = DIRECTION ( 'NONE',  ( 0.000000000000000000, 0.000000000000000000, -1.000000000000000000 ) ) ;
#560 = EDGE_CURVE ( 'NONE', #368, #465, #496, .T. ) ;
#561 = ORIENTED_EDGE ( 'NONE', *, *, #397, .T. ) ;
#562 = EDGE_LOOP ( 'NONE', ( #108, #507, #8, #263 ) ) ;
#563 = CARTESIAN_POINT ( 'NONE',  ( -64.59999999999999432, -7.000000000000000000, 28.32499999999999929 ) ) ;
#564 = ADVANCED_FACE ( 'NONE', ( #71 ), #594, .T. ) ;
#565 = ORIENTED_EDGE ( 'NONE', *, *, #127, .F. ) ;
#566 = CIRCLE ( 'NONE', #404, 1.249999999999997558 ) ;
#567 = DIRECTION ( 'NONE',  ( -0.000000000000000000, 0.000000000000000000, 1.000000000000000000 ) ) ;
#568 = FACE_BOUND ( 'NONE', #472, .T. ) ;
#569 = DIRECTION ( 'NONE',  ( 0.000000000000000000, -1.000000000000000000, 0.000000000000000000 ) ) ;
#570 = EDGE_CURVE ( 'NONE', #454, #180, #161, .T. ) ;
#571 = CARTESIAN_POINT ( 'NONE',  ( 69.20000000000000284, -7.000000000000000000, 28.64999999999999858 ) ) ;
#572 = ORIENTED_EDGE ( 'NONE', *, *, #228, .F. ) ;
#573 = ORIENTED_EDGE ( 'NONE', *, *, #210, .F. ) ;
#574 = CARTESIAN_POINT ( 'NONE',  ( -69.20000000000000284, -7.000000000000000000, 33.64999999999999858 ) ) ;
#575 = VECTOR ( 'NONE', #195, 1000.000000000000000 ) ;
#576 = ORIENTED_EDGE ( 'NONE', *, *, #43, .T. ) ;
#577 = EDGE_LOOP ( 'NONE', ( #603, #493, #544, #512 ) ) ;
#578 = LINE ( 'NONE', #524, #541 ) ;
#579 = CARTESIAN_POINT ( 'NONE',  ( -69.20000000000000284, -8.000000000000000000, -33.64999999999999858 ) ) ;
#580 = ORIENTED_EDGE ( 'NONE', *, *, #186, .T. ) ;
#581 = AXIS2_PLACEMENT_3D ( 'NONE', #66, #450, #201 ) ;
#582 = LINE ( 'NONE', #574, #56 ) ;
#583 = LINE ( 'NONE', #341, #257 ) ;
#584 = ORIENTED_EDGE ( 'NONE', *, *, #348, .T. ) ;
#585 = AXIS2_PLACEMENT_3D ( 'NONE', #536, #64, #252 ) ;
#586 = SHAPE_DEFINITION_REPRESENTATION ( #601, #551 ) ;
#587 = CIRCLE ( 'NONE', #253, 1.249999999999997558 ) ;
#588 = CARTESIAN_POINT ( 'NONE',  ( -64.19999999999998863, -7.000000000000000000, -28.64999999999999503 ) ) ;
#589 = CYLINDRICAL_SURFACE ( 'NONE', #261, 1.249999999999997558 ) ;
#590 = VECTOR ( 'NONE', #140, 1000.000000000000000 ) ;
#591 = ADVANCED_FACE ( 'NONE', ( #542 ), #24, .T. ) ;
#592 = CARTESIAN_POINT ( 'NONE',  ( -69.20000000000000284, -7.000000000000000000, 28.64999999999999858 ) ) ;
#593 = DIRECTION ( 'NONE',  ( 0.000000000000000000, -1.000000000000000000, 0.000000000000000000 ) ) ;
#594 = PLANE ( 'NONE',  #355 ) ;
#595 = CARTESIAN_POINT ( 'NONE',  ( -64.59999999999999432, -7.000000000000000000, -27.07500000000000284 ) ) ;
#596 = AXIS2_PLACEMENT_3D ( 'NONE', #198, #519, #532 ) ;
#597 = APPLICATION_PROTOCOL_DEFINITION ( 'draft international standard', 'automotive_design', 1998, #166 ) ;
#598 = DIRECTION ( 'NONE',  ( 0.000000000000000000, 0.000000000000000000, -1.000000000000000000 ) ) ;
#599 = VERTEX_POINT ( 'NONE', #592 ) ;
#600 = CARTESIAN_POINT ( 'NONE',  ( 64.19999999999998863, -7.000000000000000000, 33.64999999999999858 ) ) ;
#601 = PRODUCT_DEFINITION_SHAPE ( 'NONE', 'NONE',  #94 ) ;
#602 = FILL_AREA_STYLE ('',( #363 ) ) ;
#603 = ORIENTED_EDGE ( 'NONE', *, *, #369, .F. ) ;
#604 = DIRECTION ( 'NONE',  ( 0.000000000000000000, -1.000000000000000000, 0.000000000000000000 ) ) ;
#605 = CIRCLE ( 'NONE', #125, 5.000000000000000888 ) ;
#606 = ORIENTED_EDGE ( 'NONE', *, *, #619, .T. ) ;
#607 = DIRECTION ( 'NONE',  ( 0.000000000000000000, -1.000000000000000000, 0.000000000000000000 ) ) ;
#608 = ADVANCED_FACE ( 'NONE', ( #22 ), #307, .F. ) ;
#609 = EDGE_LOOP ( 'NONE', ( #380, #12 ) ) ;
#610 = EDGE_CURVE ( 'NONE', #96, #26, #335, .T. ) ;
#611 = CIRCLE ( 'NONE', #237, 5.000000000000000888 ) ;
#612 = CARTESIAN_POINT ( 'NONE',  ( -69.20000000000000284, -8.000000000000000000, -28.64999999999999503 ) ) ;
#613 = CARTESIAN_POINT ( 'NONE',  ( 64.59999999999999432, -8.000000000000000000, -28.32499999999999929 ) ) ;
#614 = VECTOR ( 'NONE', #102, 1000.000000000000000 ) ;
#615 = CARTESIAN_POINT ( 'NONE',  ( 64.59999999999999432, -7.000000000000000000, -28.32499999999999929 ) ) ;
#616 = ADVANCED_FACE ( 'NONE', ( #259 ), #535, .F. ) ;
#617 = UNCERTAINTY_MEASURE_WITH_UNIT (LENGTH_MEASURE( 1.000000000000000082E-05 ), #540, 'distance_accuracy_value', 'NONE');
#618 = CARTESIAN_POINT ( 'NONE',  ( -69.20000000000000284, -8.000000000000000000, 33.64999999999999858 ) ) ;
#619 = EDGE_CURVE ( 'NONE', #61, #476, #113, .T. ) ;
#620 = FACE_OUTER_BOUND ( 'NONE', #320, .T. ) ;
#621 = VECTOR ( 'NONE', #417, 1000.000000000000000 ) ;
#622 = VERTEX_POINT ( 'NONE', #212 ) ;
#623 = ORIENTED_EDGE ( 'NONE', *, *, #9, .T. ) ;
ENDSEC;
END-ISO-10303-21;
