# Supplementary material for: A custom force plate for quantifying the force applied by the finger during smartphone usage
Source: Front Bioeng Biotechnol. 2026 Feb 17;14:1685410. doi: 10.3389/fbioe.2026.1685410 (PMC12953535; doi:10.3389/fbioe.2026.1685410)
Supplement: Supplementary file 3 [file DataSheet2.zip]

Archive with 11 entries (10 files):
- Appendix figures/
- Appendix figures/Figure A A.jpeg
- Appendix figures/Figure A B.jpeg
- Appendix figures/Figure A C.jpeg
- Appendix figures/Figure A D.jpeg
- Appendix figures/Figure A E.jpeg
- Appendix figures/Figure A F.jpeg
- Appendix figures/Figure A G.jpeg
- Appendix figures/Figure A H.jpeg
- Appendix figures/Figure A I.jpeg
- Appendix figures/Figure A J.jpeg
